# Supplementary material for: ATP2B4 driven chromatin compaction exacerbates pancreatic cancer radiotherapy resistance
Source: Cell Death Discov. 2026 May 25;12:313. doi: 10.1038/s41420-026-03142-7 (PMC13381861; doi:10.1038/s41420-026-03142-7)
Supplement: Supplementary file 6 — Table S1 [file 41420_2026_3142_MOESM6_ESM.xlsx]

## Sheet: Sheet1
primers	Forward Sequence	Reverse Sequence
ATP2B4 (human)	CTCACCGAACTGACCTGTATCG	GGCTGTGTTGATGTTGTCACCTG
H1F0(human)	GTGAGAACGCTGACTCGCAGAT	GCCACTGACTTCTTGGGTTCGT
H1F2(human)	GTGAGAACGCTGACTCGCAGAT	GCCACTGACTTCTTGGGTTCGT
H2AX(human)	CGGCAGTGCTGGAGTACCTCA	AGCTCCTCGTCGTTGCGGATG
H2AJ(human)	CATCCGCAACGACGAGGAGTTA	CCAGAACTTGGTCCTGAGTGCT
ELAVL1(human)	TGTTCTCTCGGTTTGGGCGGAT	TCTTCTGCCTCCGACCGTTTGT
β-actin (human)	CGTCACCAACTGGGACGACA	CTTCTCGCGGTTGGCCTTGG
H1.0 siRNA#1	GUAUAUCAAGAGCCACUACAATT	UUGUAGUGGCUCUUGAUAUACTT
H1.0 siRNA#2	AGUGGCCUUCAAGAAGACCAATT	UUGGUCUUCUUGAAGGCCACUTT
H1.0 siRNA#3	GCCAAACCAGUGAAACCCAAATT	UUUGGGUUUCACUGGUUUGGCTT
ELAVL1 siRNA#1	GAACGAAUUUGAUCGUCAATT	UUGACGAUCAAAUUCGUUCTT
ELAVL1 siRNA#2	AAGAGGCAAUUACCAGUUUCA	AAGAGGCAAUUACCAGUUUCA
ATP2B4-homo-sg1	caccgTCTCCTTTTCAGGTCTGTCT	aaacAGACAGACCTGAAAAGGAGAc
ATP2B4-homo-sg2	caccgTACGTTTCTCCAGATCTGCA	aaacTGCAGATCTGGAGAAACGTAc
ATP2B4-homo-sg3	caccgCTACGTTTCTCCAGATCTGC	aaacGCAGATCTGGAGAAACGTAGc
ATP2B4-homo-sg4	caccgCTGCAGATCTGGAGAAACGT	aaacACGTTTCTCCAGATCTGCAGc
ATP2B4-homo-OE	CTCACCGAACTGACCTGTATCG	GGCTGTGTTGATGTTGTCACCTG
ATP2B4-homo-turbo	ggactcagatctcgagATGACGAACCCATCAGACCGTGTCTTG	TGTCTTTCATgaattctccggaacctccAACTGATGTCTCTAGGCTCTGTAGAGA
