# Supplementary material for: ATP2B4 driven chromatin compaction exacerbates pancreatic cancer radiotherapy resistance
Source: Cell Death Discov. 2026 May 25;12:313. doi: 10.1038/s41420-026-03142-7 (PMC13381861; doi:10.1038/s41420-026-03142-7)
Supplement: Supplementary file 7 — Table S2 [file 41420_2026_3142_MOESM7_ESM.xlsx]

## Sheet: biotinylated proteinGroups
TA=ATP2B4-Turbo		TC=Ctrl-Turbo		RT=Radiotherapy
Protein IDs	Protein names	Gene names	Fasta headers	Number of proteins	Peptides TA+biotin+RT	Peptides TA+RT	Peptides TC+biotin+RT	Razor + unique peptides TA+biotin+RT	Razor + unique peptides TA+RT	Razor + unique peptides TC+biotin+RT	Unique peptides TA+biotin+RT	Unique peptides TA+RT	Unique peptides TC+biotin+RT	Sequence coverage [%]	Mol. weight [kDa]	Intensity TA+biotin+RT	Intensity TA+RT	Intensity TC+biotin+RT	iBAQ TA+biotin+RT	iBAQ TA+RT	iBAQ TC+biotin+RT	LFQ intensity TA+biotin+RT	LFQ intensity TA+RT	LFQ intensity TC+biotin+RT
A0A0J9YW13;A0A023T787;Q9Y5S9	RNA-binding protein 8A	RBM8;RBM8A	A0A0J9YW13_HUMAN RNA-binding protein 8A (Fragment) OS=Homo sapiens OX=9606 PE=1 SV=1;A0A023T787_HUMAN RNA-binding protein 8A OS=Homo sapiens OX=9606 GN=RBM8 PE=2 SV=1;RBM8A_HUMAN RNA-binding protein 8A OS=Homo sapiens OX=9606 GN=RBM8A PE=1 SV=1	3	0	2	0	0	2	0	0	2	0	17.9	12.21	0	60212000	0	0	15053000	0	0	40016000	0
A0A024QZP7;Q5H9N4;P06493;E5RIU6;I6L9I5;B7Z3D6	Cyclin-dependent kinase 1	CDC2;DKFZp686L20222;CDK1	A0A024QZP7_HUMAN Cyclin dependent kinase 1 OS=Homo sapiens OX=9606 GN=CDK1 PE=1 SV=1;Q5H9N4_HUMAN Uncharacterized protein DKFZp686L20222 OS=Homo sapiens OX=9606 GN=DKFZp686L20222 PE=3 SV=1;CDK1_HUMAN Cyclin-dependent kinase 1 OS=Homo sapiens OX=9606 GN=CDK	6	0	4	0	0	4	0	0	4	0	14.5	34.081	0	41723000	0	0	2196000	0	0	27729000	0
B4DKM5;A0A0A0MR02;A0A024QZT0;P45880;Q5JSD2;Q5JSD1	Voltage-dependent anion-selective channel protein 2	VDAC2	B4DKM5_HUMAN Voltage-dependent anion-selective channel protein 2 OS=Homo sapiens OX=9606 PE=2 SV=1;A0A0A0MR02_HUMAN Voltage-dependent anion-selective channel protein 2 (Fragment) OS=Homo sapiens OX=9606 GN=VDAC2 PE=1 SV=1;A0A024QZT0_HUMAN Voltage-dependent	6	2	1	0	2	1	0	2	1	0	13.7	27.478	27685000	7713900	0	2129600	593380	0	27685000	0	0
A0A024QZT4;P50453	Serpin B9	SERPINB9	A0A024QZT4_HUMAN Testicular tissue protein Li 180 OS=Homo sapiens OX=9606 PE=2 SV=1;SPB9_HUMAN Serpin B9 OS=Homo sapiens OX=9606 GN=SERPINB9 PE=1 SV=1	2	0	1	1	0	1	1	0	1	1	4.5	42.403	0	0	0	0	0	0	0	0	0
A0A024QZV0;Q86UY0;Q6EHZ3;Q658S9;Q8NBS9	Thioredoxin domain-containing protein 5	hCG_1811539;TXNDC5;STRF8;DKFZp666I134	A0A024QZV0_HUMAN protein disulfide-isomerase OS=Homo sapiens OX=9606 PE=2 SV=1;Q86UY0_HUMAN protein disulfide-isomerase OS=Homo sapiens OX=9606 GN=TXNDC5 PE=2 SV=1;Q6EHZ3_HUMAN protein disulfide-isomerase OS=Homo sapiens OX=9606 GN=STRF8 PE=2 SV=1;Q658S9_H	5	1	2	0	1	2	0	1	2	0	11.1	36.177	6398500	19933000	0	355470	1107400	0	8030800	11615000	0
P10809;A0A024R3X4;B3GQS7;B7Z597;A0A7I2V2X6;A0A7I2V599;B7Z4F6;B7Z5E7;A0A7I2YQK6;A0A7I2V5M1;A0A7I2YQ71;A0A7I2V5K3;A0A7I2V369;Q53SE2;E7ESH4;E7EXB4;A0A0S2Z415;B9VP19;B9VPB4;C9JL25;C9JCQ4;C9JL19;C9J0S9;B9VP24;Q53QD5	60 kDa heat shock protein, mitochondrial	HSPD1	CH60_HUMAN 60 kDa heat shock protein, mitochondrial OS=Homo sapiens OX=9606 GN=HSPD1 PE=1 SV=2;A0A024R3X4_HUMAN 60 kDa heat shock protein, mitochondrial (Fragment) OS=Homo sapiens OX=9606 GN=HSPD1 PE=2 SV=1;B3GQS7_HUMAN 60 kDa heat shock protein, mitochond	25	10	8	0	10	8	0	7	5	0	27.9	61.054	488570000	484600000	0	15268000	15144000	0	440920000	369720000	0
B4DXS4;Q0QER2;V9HW78;Q6FIA4;Q6FI37;B2R5M8;A0A024R3Y6;O75874	Isocitrate dehydrogenase [NADP];Isocitrate dehydrogenase [NADP] cytoplasmic	IDH1;HEL-216	B4DXS4_HUMAN isocitrate dehydrogenase (NADP(+)) OS=Homo sapiens OX=9606 PE=2 SV=1;Q0QER2_HUMAN isocitrate dehydrogenase (NADP(+)) (Fragment) OS=Homo sapiens OX=9606 GN=IDH1 PE=2 SV=1;V9HW78_HUMAN Isocitrate dehydrogenase [NADP] OS=Homo sapiens OX=9606 GN=H	8	0	1	0	0	1	0	0	1	0	5.5	26.67	0	6827200	0	0	525170	0	0	4537400	0
Q00341;A0A024R4E5;B2R5V9;B4DKR8;C9J739;H7C0A4;Q5HYC5;C9JIZ1;C9J5E5;C9JZI8;C9JES8;C9JHS9;C9JK79;C9JHS7;C9JT62;C9JHN6;C9JEJ8;C9JBS3;C9JQ82;C9JMQ6;C9JHZ8	Vigilin	HDLBP;DKFZp686L08115	VIGLN_HUMAN Vigilin OS=Homo sapiens OX=9606 GN=HDLBP PE=1 SV=3;A0A024R4E5_HUMAN High density lipoprotein binding protein OS=Homo sapiens OX=9606 GN=HDLBP PE=1 SV=1;B2R5V9_HUMAN cDNA, FLJ92652, highly similar to Homo sapiens high density lipoprotein binding	21	2	0	0	2	0	0	2	0	0	2	141.44	40217000	0	0	609340	0	0	40217000	0	0
P06733;A0A024R4F1;A0A2R8Y6G6;E2DRY6;K7EM90;A0A2R8YEM5;A4UCS8;A0A2R8Y879;A4QMW8;L0R849;Q6FHV6;F5H0C8;A0A2R8Y798;A0A2R8Y6I8;A0A2R8YEG5;K7ERS8;P09104;P13929;Q9NPL4;K7EPM1;E5RG95;K7EKN2;B4DUJ6;E5RGZ4;E5RI09;F5H1C3;A8K3B0	Alpha-enolase;Enolase	ENO1	ENOA_HUMAN Alpha-enolase OS=Homo sapiens OX=9606 GN=ENO1 PE=1 SV=2;A0A024R4F1_HUMAN phosphopyruvate hydratase OS=Homo sapiens OX=9606 GN=HEL-S-17 PE=2 SV=1;A0A2R8Y6G6_HUMAN phosphopyruvate hydratase OS=Homo sapiens OX=9606 GN=ENO1 PE=1 SV=1;E2DRY6_HUMAN ph	27	11	12	1	11	12	1	11	12	1	38	47.168	622280000	1190700000	0	28286000	54124000	0	624030000	789610000	0
G3XAL0;B3KTM1;Q0QF37;Q75MT9;Q6FHZ0;A0A024R4K3;P40926	Malate dehydrogenase;Malate dehydrogenase, mitochondrial	MDH2	G3XAL0_HUMAN Malate dehydrogenase OS=Homo sapiens OX=9606 GN=MDH2 PE=1 SV=1;B3KTM1_HUMAN Malate dehydrogenase OS=Homo sapiens OX=9606 PE=2 SV=1;Q0QF37_HUMAN Malate dehydrogenase (Fragment) OS=Homo sapiens OX=9606 GN=MDH2 PE=2 SV=1;Q75MT9_HUMAN Malate dehyd	7	2	0	0	2	0	0	2	0	0	8.7	24.594	20832000	0	0	1602500	0	0	20832000	0	0
P07355;A0A024R5Z7;V9HW65;A6NMY6;H0YMW4;H0YN42;H0YMU9;H0YMD0;B4DNH8;H0YNB8;H0YKS4;H0YMM1;A0A7I2V4P4;H0YNP5;H0YL33;H0YN28;H0YKX9;H0YMD9;B3KRQ1;H0YMT9;H0YLV6;H0YKZ7;H0YKL9;H0YM50;H0YKV8;H0YNA0;H0YKN4;H0YLE2	Annexin A2;Annexin;Putative annexin A2-like protein	ANXA2;HEL-S-270;ANXA2P2	ANXA2_HUMAN Annexin A2 OS=Homo sapiens OX=9606 GN=ANXA2 PE=1 SV=2;A0A024R5Z7_HUMAN Annexin OS=Homo sapiens OX=9606 GN=ANXA2 PE=2 SV=1;V9HW65_HUMAN Annexin OS=Homo sapiens OX=9606 GN=HEL-S-270 PE=2 SV=1;AXA2L_HUMAN Putative annexin A2-like protein OS=Homo s	28	4	6	0	4	6	0	4	6	0	23.9	38.604	27922000	78941000	0	1214000	3432200	0	30410000	49976000	0
C9J8Y3;C9J3Y4;B9ZVM7;Q6LCR0;E7ENI6;E9PDL4;A0A3B3IST8;A0A024RA29;Q05084	Islet cell autoantigen 1	ICA1	C9J8Y3_HUMAN Islet cell autoantigen 1 (Fragment) OS=Homo sapiens OX=9606 GN=ICA1 PE=1 SV=1;C9J3Y4_HUMAN Islet cell autoantigen 1 (Fragment) OS=Homo sapiens OX=9606 GN=ICA1 PE=1 SV=1;B9ZVM7_HUMAN Islet cell autoantigen 1 (Fragment) OS=Homo sapiens OX=9606 G	9	0	1	0	0	1	0	0	1	0	17.2	15.482	0	0	0	0	0	0	0	0	0
A5PLK7;A0A024RAC5;Q9P258	Protein RCC2	RCC2	A5PLK7_HUMAN RCC2 protein (Fragment) OS=Homo sapiens OX=9606 GN=RCC2 PE=2 SV=1;A0A024RAC5_HUMAN Epididymis secretory sperm binding protein OS=Homo sapiens OX=9606 GN=RCC2 PE=2 SV=1;RCC2_HUMAN Protein RCC2 OS=Homo sapiens OX=9606 GN=RCC2 PE=1 SV=2	3	1	0	0	1	0	0	1	0	0	2.4	49.678	0	0	0	0	0	0	0	0	0
P09651;A0A024RB53;Q6IPF2;A0A7I2V3R8;F8W6I7;A0A7I2V3W0;A0A7I2V2L6;Q0VAC0;A0A2R8Y4L2;F8VZ49;Q9BSM5;A0A7I2YQX9;Q32P51;B4E0B5;B4DP35;F8VTQ5;F8W646;H0YH80;A0A7I2YQ85;A0A7I2V5U9;Q3MI39;A0A7I2V334;A0A7I2YQY2;A0A7I2V360;A0A7I2V520;A0A7I2V2M7;A0A7I2V4F8;A0A7I2V497;A0A7I2V459;A0A7I2V2Q7;A0A7I2V2Z4;A0A7I2V4M0;A0A7I2YQV3;A0A7I2V3U8;A0A7I2V3C7;A0A7I2V2F1;A0A7I2V5H0;A0A7I2V5N7;A0A7I2V3W4;A0A7I2V2X1;A0A7I2V4E2;…	Heterogeneous nuclear ribonucleoprotein A1;Heterogeneous nuclear ribonucleoprotein A1, N-terminally processed;Heterogeneous nuclear ribonucleoprotein A1-like 2	HNRNPA1;HNRPA1;HNRNPA1L2	ROA1_HUMAN Heterogeneous nuclear ribonucleoprotein A1 OS=Homo sapiens OX=9606 GN=HNRNPA1 PE=1 SV=5;A0A024RB53_HUMAN Epididymis secretory sperm binding protein OS=Homo sapiens OX=9606 PE=2 SV=1;Q6IPF2_HUMAN Heterogeneous nuclear ribonucleoprotein A1 OS=Homo	50	10	8	1	10	7	1	10	7	1	41.7	38.746	1581100000	1464000000	2921800	87838000	81331000	162320	1463600000	1048200000	125650000
Q13838;A0A024RCM3;B4DP52;A0A0G2JJZ9;O00148;B4DX78;Q5STU3;Q69YT6;H0Y400;A0A140T9X3;A0A140T973;Q59G92;F6WLT2;A0A140TA18;A0A140T9L4;F6UJC5;B4DIJ6;A0A0A0MT12;F6S4E6;B4DIZ8;A0A140T996;A0A140T9X9;A0A140T9K1;F6TRA5	Spliceosome RNA helicase DDX39B;ATP-dependent RNA helicase DDX39A	DDX39B;hCG_2005638;DDX39A;DKFZp547B159	DX39B_HUMAN Spliceosome RNA helicase DDX39B OS=Homo sapiens OX=9606 GN=DDX39B PE=1 SV=1;A0A024RCM3_HUMAN Spliceosome RNA helicase DDX39B OS=Homo sapiens OX=9606 PE=3 SV=1;B4DP52_HUMAN Spliceosome RNA helicase DDX39B OS=Homo sapiens OX=9606 GN=hCG_2005638 P	24	1	3	0	1	3	0	1	3	0	8.4	48.991	14089000	54052000	0	741530	2844900	0	27347000	22665000	0
A2AB27;Q0EFC6;B4DYK6;A0A1U9X7R2;A0A024RCR2;P36915	Guanine nucleotide-binding protein-like 1	GNL1;HSR1	A2AB27_HUMAN G protein nucleolar 1 (putative) (Fragment) OS=Homo sapiens OX=9606 GN=GNL1 PE=1 SV=1;Q0EFC6_HUMAN HSR1 protein OS=Homo sapiens OX=9606 GN=HSR1 PE=4 SV=1;B4DYK6_HUMAN cDNA FLJ56887, highly similar to Homo sapiens guanine nucleotide binding pro	6	0	1	0	0	1	0	0	1	0	4.5	31.008	0	14030000	0	0	1002200	0	0	9324400	0
H0Y7V4;A0A075B6F3;Q96JB1	Dynein heavy chain 8, axonemal	DNAH8	H0Y7V4_HUMAN Dynein axonemal heavy chain 8 OS=Homo sapiens OX=9606 GN=DNAH8 PE=1 SV=1;A0A075B6F3_HUMAN Dynein axonemal heavy chain 8 OS=Homo sapiens OX=9606 GN=DNAH8 PE=1 SV=2;DYH8_HUMAN Dynein axonemal heavy chain 8 OS=Homo sapiens OX=9606 GN=DNAH8 PE=1 S	3	1	1	0	1	1	0	1	1	0	0.2	478.87	0	0	0	0	0	0	0	0	0
A0A8V8TLC1;E5RFN5;H0YBT9;A0A075B6P0;Q330K2	NADH dehydrogenase (ubiquinone) complex I, assembly factor 6	NDUFAF6	A0A8V8TLC1_HUMAN NADH:ubiquinone oxidoreductase complex assembly factor 6 OS=Homo sapiens OX=9606 GN=NDUFAF6 PE=1 SV=1;E5RFN5_HUMAN NADH:ubiquinone oxidoreductase complex assembly factor 6 (Fragment) OS=Homo sapiens OX=9606 GN=NDUFAF6 PE=1 SV=1;H0YBT9_HUMA	5	1	0	0	1	0	0	1	0	0	25	5.8618	0	0	0	0	0	0	0	0	0
A0N4V7;A0A075B6Z2		Tcr-alpha;TRAJ56	A0N4V7_HUMAN HCG2039797 (Fragment) OS=Homo sapiens OX=9606 GN=Tcr-alpha PE=4 SV=1;A0A075B6Z2_HUMAN T cell receptor alpha joining 56 (Fragment) OS=Homo sapiens OX=9606 GN=TRAJ56 PE=4 SV=1	2	0	0	1	0	0	1	0	0	1	38.1	2.2136	0	0	12429000000	0	0	6214400000	0	0	386920000000
A0A075B795		CYP2F1	A0A075B795_HUMAN Cytochrome P450 family 2 subfamily F member 1 (Fragment) OS=Homo sapiens OX=9606 GN=CYP2F1 PE=3 SV=1	1	1	0	0	1	0	0	1	0	0	5.2	19.449	0	0	0	0	0	0	0	0	0
A0A080YUZ5;Q96KX0	Lysozyme-like protein 4	LYZA;LYZL4	A0A080YUZ5_HUMAN Lysozyme A OS=Homo sapiens OX=9606 GN=LYZA PE=3 SV=1;LYZL4_HUMAN Lysozyme-like protein 4 OS=Homo sapiens OX=9606 GN=LYZL4 PE=1 SV=1	2	1	0	0	1	0	0	1	0	0	6.2	16.433	0	0	0	0	0	0	0	0	0
A0A0G2JQ90;A0A087WSW2;P17038	Zinc finger protein 43	ZNF43	A0A0G2JQ90_HUMAN Zinc finger protein 43 (Fragment) OS=Homo sapiens OX=9606 GN=ZNF43 PE=1 SV=1;A0A087WSW2_HUMAN Zinc finger protein 43 OS=Homo sapiens OX=9606 GN=ZNF43 PE=1 SV=1;ZNF43_HUMAN Zinc finger protein 43 OS=Homo sapiens OX=9606 GN=ZNF43 PE=1 SV=4	3	1	1	0	1	1	0	1	1	0	1.9	54.729	0	0	0	0	0	0	0	0	0
B7WPH3;A0A0R4J2E1;A0A087WT21;Q9BXF3	Cat eye syndrome critical region protein 2	CECR2	B7WPH3_HUMAN CECR2 histone acetyl-lysine reader OS=Homo sapiens OX=9606 GN=CECR2 PE=1 SV=2;A0A0R4J2E1_HUMAN Cat eye syndrome critical region protein 2 OS=Homo sapiens OX=9606 GN=CECR2 PE=1 SV=1;A0A087WT21_HUMAN CECR2 histone acetyl-lysine reader OS=Homo sa	4	1	1	0	1	1	0	1	1	0	1.2	143.05	0	0	0	0	0	0	0	0	0
A0A994J6U0;A0A994J6V9;A0A994J489;A0A994J4J8;A0A994J7A3;A0A994J4B5;A0A994J472;A0A994J4U4;A0A994J4F7;A8K7Z3;A0A994J436;A0A994J484;A0A994J7B3;A0A994J6U6;A0A994J720;A0A994J4V2;A0A994J488;A0A994J783;A0A087WXA6;A0A994J3X9;A0A994J4N3;A0A087WT45;A0A994J4H5;A0A994J4A2;A0A994J463;A0A994J4D1;A0A994J724;A0A994J6Q0;A0A994J6S6;A0A994J447;A0A994J6X0;A0A994J4V9;A0A994J745;A0A087WW92;A0A994J4H0;A0A994J6M6;A0A994J…	GRIP1-associated protein 1	GRIPAP1	A0A994J6U0_HUMAN GRIP1 associated protein 1 (Fragment) OS=Homo sapiens OX=9606 GN=GRIPAP1 PE=1 SV=1;A0A994J6V9_HUMAN GRIP1 associated protein 1 OS=Homo sapiens OX=9606 GN=GRIPAP1 PE=1 SV=1;A0A994J489_HUMAN GRIP1 associated protein 1 OS=Homo sapiens OX=9606	38	1	0	0	1	0	0	1	0	0	9	16.314	0	0	0	0	0	0	0	0	0
A0A087WT48;O60884	DnaJ homolog subfamily A member 2	DNAJA2	A0A087WT48_HUMAN DnaJ heat shock protein family (Hsp40) member A2 (Fragment) OS=Homo sapiens OX=9606 GN=DNAJA2 PE=1 SV=1;DNJA2_HUMAN DnaJ homolog subfamily A member 2 OS=Homo sapiens OX=9606 GN=DNAJA2 PE=1 SV=1	2	1	1	0	1	1	0	1	1	0	9.7	14.688	5333900	9835700	0	1066800	1967100	0	5333900	6536800	0
A0A087WT59;A6XMH1;E9KL36;A6XGL1;P02766	Transthyretin	TTR;HEL111	A0A087WT59_HUMAN Transthyretin OS=Homo sapiens OX=9606 GN=TTR PE=1 SV=2;A6XMH1_HUMAN Transthyretin OS=Homo sapiens OX=9606 PE=2 SV=1;E9KL36_HUMAN Transthyretin OS=Homo sapiens OX=9606 GN=HEL111 PE=2 SV=1;A6XGL1_HUMAN Transthyretin OS=Homo sapiens OX=9606 P	5	0	0	1	0	0	1	0	0	1	20	12.633	0	0	3067100	0	0	613410	0	0	96012000
B3KV76;Q59EZ7;F8W1C8;A0A3F2YPB8;A0A087WT67;B4DFC8;Q15973;Q9UC06;Q14584;O14628;Q9NQX1;Q86YE8;Q9NX65;Q8WXB4	Zinc finger protein 124;Zinc finger protein 70;Zinc finger protein 266;Zinc finger protein 195;PR domain zinc finger protein 5;Zinc finger protein 573;Zinc finger and SCAN domain-containing protein 32;Zinc finger protein 606	ZNF606;ZNF195;ZNF124;ZNF70;ZNF266;PRDM5;ZNF573;ZSCAN32	B3KV76_HUMAN cDNA FLJ16219 fis, clone CTONG3002433, highly similar to Zinc finger protein 70 OS=Homo sapiens OX=9606 PE=2 SV=1;Q59EZ7_HUMAN C2H2-type domain-containing protein (Fragment) OS=Homo sapiens OX=9606 PE=2 SV=1;F8W1C8_HUMAN Zinc finger protein 60	14	0	1	0	0	1	0	0	1	0	1.6	50.742	0	0	0	0	0	0	0	0	0
A0A087WTD2		CYP39A1	A0A087WTD2_HUMAN Cytochrome P450 family 39 subfamily A member 1 OS=Homo sapiens OX=9606 GN=CYP39A1 PE=1 SV=1	1	1	0	0	1	0	0	1	0	0	4	34.492	943190	0	0	67371	0	0	943190	0	0
P11940;H0YAR2;A0A087WTT1;A0A7I2V649;B3KT93;B4DQX0;A0A7I2YQ88;E7ERJ7;E7EQV3;B4DZW4;A0A7I2YQ90;A0A7I2V4N4;A0A7I2YQE4;Q2VIP3;H0YBN4;Q3ZCS4;Q5VX58;Q9H361;A0A7I2V4L7;Q4VXU2;A0A7I2V5W9;Q13310;Q6IQ30;A0A6Q8JFT6;H0YB86;H0YAP2;E5RJB9;E5RH24;E5RGH3;B1ANR0;Q59GZ7;H0YEU6;A0A7I2V598;E5RGC4;H0Y5F5;E5RFD8;H0YEQ8;B1ANR1;H0YAS7;Q3B867;A0A7I2V3J9;H0YB75;H0YAW6;A0A6Q8JFV4;Q15164;A0A6I8PLA1;Q147Y3;A8K8J2;Q5JQF8;E5RH…	Polyadenylate-binding protein 1;Polyadenylate-binding protein	PABPC1	PABP1_HUMAN Polyadenylate-binding protein 1 OS=Homo sapiens OX=9606 GN=PABPC1 PE=1 SV=2;H0YAR2_HUMAN Polyadenylate-binding protein OS=Homo sapiens OX=9606 GN=PABPC1 PE=1 SV=2;A0A087WTT1_HUMAN Polyadenylate-binding protein OS=Homo sapiens OX=9606 GN=PABPC1	54	5	6	0	5	6	0	5	6	0	12.7	70.67	63628000	100150000	0	1767500	2782000	0	60962000	69227000	0
B4DU88;B4DNC6;A0A087WTZ5;E9PJ81;E9PRQ7;Q04323	UBX domain-containing protein 1	UBXN1	B4DU88_HUMAN cDNA FLJ58945, highly similar to UBA/UBX 33.3 kDa protein OS=Homo sapiens OX=9606 PE=2 SV=1;B4DNC6_HUMAN cDNA FLJ58850, highly similar to UBA/UBX 33.3 kDa protein OS=Homo sapiens OX=9606 PE=2 SV=1;A0A087WTZ5_HUMAN UBX domain protein 1 OS=Homo	6	1	1	0	1	1	0	1	1	0	11.8	15.031	2490200	0	0	415030	0	0	2490200	0	0
Q5JB41;A0A087WU44;Q461N2;H3BTW3;B7ZML1;Q3L8U1;Q5JB39	Chromodomain-helicase-DNA-binding protein 9	CHD9	Q5JB41_HUMAN Chromatin remodeling factor CHROM2 OS=Homo sapiens OX=9606 PE=2 SV=1;A0A087WU44_HUMAN Chromodomain helicase DNA binding protein 9 OS=Homo sapiens OX=9606 GN=CHD9 PE=1 SV=1;Q461N2_HUMAN Ciprofibrate bound protein p240 isoform PRIC320-2 OS=Homo	7	1	2	0	1	2	0	1	2	0	2.3	105.92	0	0	0	0	0	0	0	0	0
B4DTA2;A0A087WUK2;O14979;B4DGN3	Heterogeneous nuclear ribonucleoprotein D-like	HNRNPDL	B4DTA2_HUMAN cDNA FLJ60148, highly similar to Homo sapiens heterogeneous nuclear ribonucleoprotein D-like (HNRPDL), transcript variant 2, mRNA OS=Homo sapiens OX=9606 PE=2 SV=1;A0A087WUK2_HUMAN Heterogeneous nuclear ribonucleoprotein D like OS=Homo sapiens	4	6	2	0	6	2	0	6	2	0	25.5	30.214	212260000	111420000	0	16328000	8570900	0	169280000	117030000	0
A0A087WUV1;A0A087X182;A8K884;Q9UL16	Cilia- and flagella-associated protein 45	CFAP45	A0A087WUV1_HUMAN Cilia- and flagella-associated protein 45 (Fragment) OS=Homo sapiens OX=9606 GN=CFAP45 PE=1 SV=1;A0A087X182_HUMAN Cilia- and flagella-associated protein 45 OS=Homo sapiens OX=9606 GN=CFAP45 PE=1 SV=1;A8K884_HUMAN Cilia- and flagella-associ	4	0	1	0	0	1	0	0	1	0	9.2	16.662	0	0	0	0	0	0	0	0	0
K4DI81;A0A0A0MSE8;A0A087WVK1;Q5TZN3;B2R4U3;O00762	Ubiquitin-conjugating enzyme E2 C	UBE2C	K4DI81_HUMAN Ubiquitin conjugating enzyme E2 C OS=Homo sapiens OX=9606 GN=UBE2C PE=1 SV=1;A0A0A0MSE8_HUMAN Ubiquitin conjugating enzyme E2 C OS=Homo sapiens OX=9606 GN=UBE2C PE=1 SV=1;A0A087WVK1_HUMAN Ubiquitin conjugating enzyme E2 C OS=Homo sapiens OX=96	6	0	1	0	0	1	0	0	1	0	22	5.1169	0	17544000	0	0	5848000	0	0	11660000	0
Q00610;A0AAQ5BHT6;K7EJJ5;A0A8V8TQ14;A0A087WVQ6;A0A8V8TR47;A0A8V8TRF0;A0AAQ5BHU5;A0A8V8TQK7;A0A8V8TQK1;A0AAQ5BHN6;J3KRF5;A0AAQ5BHN4;A0A8V8TRE8;A0AAQ5BHN7;A0A8V8TQ18;A0A8V8TQK3;A0AAQ5BHT1;A0A087WX41;P53675;J3KTN1	Clathrin heavy chain 1;Clathrin heavy chain	CLTC	CLH1_HUMAN Clathrin heavy chain 1 OS=Homo sapiens OX=9606 GN=CLTC PE=1 SV=5;A0AAQ5BHT6_HUMAN Clathrin heavy chain OS=Homo sapiens OX=9606 GN=CLTC PE=1 SV=1;K7EJJ5_HUMAN Clathrin heavy chain OS=Homo sapiens OX=9606 GN=CLTC PE=1 SV=2;A0A8V8TQ14_HUMAN Clathri	21	3	0	0	3	0	0	3	0	0	2.6	191.61	20983000	0	0	233140	0	0	20983000	0	0
Q5VTE0;Q6IPN6;A0A4D5RAC7;P68104;Q53HR5;Q6IPS9;A0A4D5RAC9;A0A087WVQ9;Q6IPT9;A0A7I2V659;A0A4D5RAN2;Q53HQ7;Q53HM9;Q53GE9;Q53G85;A8K9C4;A0A7I2V5N4;Q53GA1;Q96RE1;A0A4D5RAE2;A0A4D5RA98;A0A4D5RBG5;A0A4D5RA76;A0A7I2V3H3;B4DNE0;Q9H2I7;B4DV42;A0A087WV01;Q9NZS6;Q8IUB0;Q05639;Q53HR1;A0A9L9PYI8;A0A2U3TZH3;Q53G89;A0A4D5RA52;A0A9L9PXK0;A0A4D5RBK4;Q6P4C9;Q504Z0;A0A4D5RA61;Q16577;Q6P082;Q8TBL1;Q96C29;A0A4D5RAF1;A…	Putative elongation factor 1-alpha-like 3;Elongation factor 1-alpha;Elongation factor 1-alpha 1;Elongation factor 1-alpha 2	EEF1A1P5;EEF1A1;EEF1A1L14;EEF1A2;PTI-1	EF1A3_HUMAN Putative elongation factor 1-alpha-like 3 OS=Homo sapiens OX=9606 GN=EEF1A1P5 PE=5 SV=1;Q6IPN6_HUMAN Elongation factor 1-alpha OS=Homo sapiens OX=9606 GN=EEF1A1 PE=2 SV=1;A0A4D5RAC7_HUMAN Tr-type G domain-containing protein OS=Homo sapiens OX=9	81	10	11	2	10	11	2	10	11	2	38.7	50.184	696990000	1693800000	17295000	33190000	80658000	823550	771670000	872070000	720350000
A0AAQ5BH73;A0AAQ5BHB4;A0AAQ5BHE6;A0A087WXX8;A0A087WWT1;A0AAQ5BHC9;P21912;A0AAQ5BH88;A0AAQ5BHD9	Succinate dehydrogenase [ubiquinone] iron-sulfur subunit, mitochondrial	SDHB	A0AAQ5BH73_HUMAN Succinate dehydrogenase [ubiquinone] iron-sulfur subunit, mitochondrial OS=Homo sapiens OX=9606 GN=SDHB PE=1 SV=1;A0AAQ5BHB4_HUMAN Succinate dehydrogenase [ubiquinone] iron-sulfur subunit, mitochondrial OS=Homo sapiens OX=9606 GN=SDHB PE=1	9	0	2	0	0	2	0	0	2	0	18.3	15.035	0	10197000	0	0	927030	0	0	6777100	0
A0A0S2Z4G4;A0A0S2Z4I4;B2RDE1;Q5HYB6;A0A087WWU8;A0A0S2Z4G8;Q8NAG3;B4DWT5;D6R904;B4DQ80;A0A2R8YEU4;A0A494C0G0;A0A2R8YE05;K7ENT6;A0A2R8YHD2;Q5VU62;Q5VU61;Q6LDX7;Q8NI98;A0A5F9UN72		DKFZp686J1372;TPM3	A0A0S2Z4G4_HUMAN Tropomyosin 3 isoform 1 (Fragment) OS=Homo sapiens OX=9606 GN=TPM3 PE=2 SV=1;A0A0S2Z4I4_HUMAN Tropomyosin 3 isoform 3 (Fragment) OS=Homo sapiens OX=9606 GN=TPM3 PE=2 SV=1;B2RDE1_HUMAN cDNA, FLJ96568, highly similar to Homo sapiens tropomyo	20	12	9	0	12	9	0	4	3	0	39.1	29.032	636320000	719120000	0	39770000	44945000	0	657760000	456490000	0
Q68E00;A0A087WX59;Q16186	Proteasomal ubiquitin receptor ADRM1	DKFZp686G2045;ADRM1	Q68E00_HUMAN Uncharacterized protein DKFZp686G2045 (Fragment) OS=Homo sapiens OX=9606 GN=DKFZp686G2045 PE=3 SV=2;A0A087WX59_HUMAN ADRM1 26S proteasome ubiquitin receptor OS=Homo sapiens OX=9606 GN=ADRM1 PE=1 SV=1;ADRM1_HUMAN Proteasomal ubiquitin receptor	3	0	1	0	0	1	0	0	1	0	5.1	32.579	0	10473000	0	0	1163600	0	0	6960200	0
A0A8I5KWT3;A0A087WX60;A0A8J9ASZ5;Q86TC9	Myopalladin	MYPN	A0A8I5KWT3_HUMAN Myopalladin OS=Homo sapiens OX=9606 GN=MYPN PE=1 SV=1;A0A087WX60_HUMAN Myopalladin OS=Homo sapiens OX=9606 GN=MYPN PE=1 SV=1;A0A8J9ASZ5_HUMAN Myopalladin OS=Homo sapiens OX=9606 GN=MYPN PE=1 SV=1;MYPN_HUMAN Myopalladin OS=Homo sapiens OX=9	4	1	0	0	1	0	0	1	0	0	1.5	93.248	0	0	0	0	0	0	0	0	0
A0A087WY09;B4DZG2;Q15361	Transcription termination factor 1	TTF1	A0A087WY09_HUMAN Transcription termination factor 1 OS=Homo sapiens OX=9606 GN=TTF1 PE=1 SV=1;B4DZG2_HUMAN cDNA FLJ56521, highly similar to Homo sapiens transcription termination factor, RNA polymerase I (TTF1), mRNA OS=Homo sapiens OX=9606 PE=2 SV=1;TTF1_	3	1	0	0	1	0	0	1	0	0	2.6	45.622	0	0	0	0	0	0	0	0	0
A0A087WY55;Q9NP79	Vacuolar protein sorting-associated protein VTA1 homolog	VTA1	A0A087WY55_HUMAN Chromosome 6 open reading frame 55, isoform CRA_b OS=Homo sapiens OX=9606 GN=VTA1 PE=1 SV=1;VTA1_HUMAN Vacuolar protein sorting-associated protein VTA1 homolog OS=Homo sapiens OX=9606 GN=VTA1 PE=1 SV=1	2	1	1	0	1	1	0	1	1	0	5	31.102	14567000	29657000	0	1213900	2471500	0	14567000	19710000	0
A0A087WYB4;Q9UJZ1;F2Z2I8;Q6ZNW0	Stomatin-like protein 2, mitochondrial	STOML2	A0A087WYB4_HUMAN Stomatin like 2 OS=Homo sapiens OX=9606 GN=STOML2 PE=1 SV=1;STML2_HUMAN Stomatin-like protein 2, mitochondrial OS=Homo sapiens OX=9606 GN=STOML2 PE=1 SV=1;F2Z2I8_HUMAN Stomatin like 2 OS=Homo sapiens OX=9606 GN=STOML2 PE=1 SV=1;Q6ZNW0_HUMA	4	2	1	0	2	1	0	2	1	0	10.6	33.409	3394200	0	0	226280	0	0	3394200	0	0
A0A087WYV5;X6R3P0;O94813	Slit homolog 2 protein;Slit homolog 2 protein N-product;Slit homolog 2 protein C-product	SLIT2	A0A087WYV5_HUMAN Slit guidance ligand 2 OS=Homo sapiens OX=9606 GN=SLIT2 PE=1 SV=1;X6R3P0_HUMAN Slit guidance ligand 2 OS=Homo sapiens OX=9606 GN=SLIT2 PE=1 SV=1;SLIT2_HUMAN Slit homolog 2 protein OS=Homo sapiens OX=9606 GN=SLIT2 PE=1 SV=1	3	0	1	0	0	1	0	0	1	0	0.8	159.98	0	0	0	0	0	0	0	0	0
A0A590UJI1;A0A087WYX8;B7ZLE1;A0A5F9ZH12;A0A5F9ZHT2;A0A1W2PQW0;A0A6Q8PH73;A0A590UJL7;Q14CM0;Q5SYB0	FERM and PDZ domain-containing protein 4;FERM and PDZ domain-containing protein 1	FRMPD4;FRMPD1	A0A590UJI1_HUMAN FERM and PDZ domain containing 4 OS=Homo sapiens OX=9606 GN=FRMPD4 PE=1 SV=2;A0A087WYX8_HUMAN FERM and PDZ domain containing 4 OS=Homo sapiens OX=9606 GN=FRMPD4 PE=1 SV=2;B7ZLE1_HUMAN FRMPD4 protein OS=Homo sapiens OX=9606 GN=FRMPD4 PE=2 S	10	0	1	0	0	1	0	0	1	0	0.9	98.998	0	0	0	0	0	0	0	0	0
E5RFQ9;A0A087WZ06;A0A384MR07;Q13188	Serine/threonine-protein kinase 3;Serine/threonine-protein kinase 3 36kDa subunit;Serine/threonine-protein kinase 3 20kDa subunit	STK3	E5RFQ9_HUMAN non-specific serine/threonine protein kinase (Fragment) OS=Homo sapiens OX=9606 GN=STK3 PE=1 SV=8;A0A087WZ06_HUMAN Serine/threonine-protein kinase 3 OS=Homo sapiens OX=9606 GN=STK3 PE=1 SV=1;A0A384MR07_HUMAN Serine/threonine-protein kinase 3 O	4	1	1	0	1	1	0	1	1	0	7	26.039	0	0	0	0	0	0	0	0	0
A0A9L9PXD4;A0A9L9PY81;A0A9L9PXC9;A0A994J3W4;A0A087WZE9;P05204;Q15651	Non-histone chromosomal protein HMG-17;High mobility group nucleosome-binding domain-containing protein 3	HMGN3;HMGN2	A0A9L9PXD4_HUMAN High mobility group nucleosome-binding domain-containing protein 3 OS=Homo sapiens OX=9606 GN=HMGN3 PE=1 SV=1;A0A9L9PY81_HUMAN High mobility group nucleosome-binding domain-containing protein 3 OS=Homo sapiens OX=9606 GN=HMGN3 PE=1 SV=1;A0	7	1	1	0	1	1	0	1	1	0	9.3	10.554	121680000	128250000	0	40560000	42750000	0	121680000	85235000	0
H7C1W2;O15385;H0Y5Q7;E9PF84;O15384;G5E9Q7;E7EQB8;A0A087X2E5;A0A087WZN1;O43837;P51553	Isocitrate dehydrogenase [NAD] subunit, mitochondrial;Isocitrate dehydrogenase [NAD] subunit beta, mitochondrial;Isocitrate dehydrogenase [NAD] subunit gamma, mitochondrial	IDH3G;IDH3B	H7C1W2_HUMAN Isocitrate dehydrogenase (NAD(+)) 3 non-catalytic subunit gamma (Fragment) OS=Homo sapiens OX=9606 GN=IDH3G PE=1 SV=1;O15385_HUMAN NAD (H)-specific isocitrate dehydrogenase gamma subunit (Fragment) OS=Homo sapiens OX=9606 PE=2 SV=1;H0Y5Q7_HUMA	11	0	1	0	0	1	0	0	1	0	5.5	22.384	0	0	0	0	0	0	0	0	0
A0A087X0C3;S4R373;Q96MZ5;A0A087X0Q1;Q7Z739	YTH domain-containing family protein 3	YTHDF3	A0A087X0C3_HUMAN YTH N6-methyladenosine RNA binding protein F3 OS=Homo sapiens OX=9606 GN=YTHDF3 PE=1 SV=1;S4R373_HUMAN YTH N6-methyladenosine RNA binding protein F3 OS=Homo sapiens OX=9606 GN=YTHDF3 PE=1 SV=1;Q96MZ5_HUMAN YTH domain-containing family prot	5	1	1	0	1	1	0	1	1	0	24.4	4.477	20048000	24446000	0	10024000	12223000	0	20048000	16247000	0
A0A087X0E7		C18orf21	A0A087X0E7_HUMAN Chromosome 18 open reading frame 21 OS=Homo sapiens OX=9606 GN=C18orf21 PE=1 SV=1	1	1	0	1	1	0	1	1	0	1	13.1	15.271	0	0	0	0	0	0	0	0	0
A0A087X0G0;B3KPQ2;B3KY97;B3KMR5;Q5JTH9	RRP12-like protein	RRP12	A0A087X0G0_HUMAN Ribosomal RNA processing 12 homolog (Fragment) OS=Homo sapiens OX=9606 GN=RRP12 PE=1 SV=1;B3KPQ2_HUMAN cDNA FLJ32052 fis, clone NTONG2001532, weakly similar to NEUROFILAMENT TRIPLET M PROTEIN OS=Homo sapiens OX=9606 PE=2 SV=1;B3KY97_HUMAN	5	1	1	0	1	1	0	1	1	0	9.4	11.811	12045000	22067000	0	2409100	4413400	0	12045000	14666000	0
A0A087X0H9;Q5T8P6;E2PSN0;B4DZH7	RNA-binding protein 26	RBM26	A0A087X0H9_HUMAN RNA binding motif protein 26 OS=Homo sapiens OX=9606 GN=RBM26 PE=1 SV=1;RBM26_HUMAN RNA-binding protein 26 OS=Homo sapiens OX=9606 GN=RBM26 PE=1 SV=3	4	2	1	0	2	1	0	2	1	0	3.7	113.79	19214000	0	0	565120	0	0	19214000	0	0
A0A0G2JNH2;A0A7I2V5U5;Q6MZU1;G5E9E7;A9CQZ8;A0A087X0K9;G3V1L9;Q07157;H0Y3R8;H0YKB1;B4DZK4;Q68DX9	Tight junction protein ZO-1	DKFZp686A1195;TJP1;DKFZp686M05161	A0A0G2JNH2_HUMAN Tight junction protein 1 OS=Homo sapiens OX=9606 GN=TJP1 PE=1 SV=1;A0A7I2V5U5_HUMAN Tight junction protein 1 OS=Homo sapiens OX=9606 GN=TJP1 PE=1 SV=1;Q6MZU1_HUMAN Uncharacterized protein DKFZp686A1195 OS=Homo sapiens OX=9606 GN=DKFZp686A1	12	1	1	0	1	1	0	1	1	0	1.4	187.85	2346700	0	0	26074	0	0	2346700	0	0
F8WAS3;C9IZN5;A0A7I2V2W4;A0A087X1G1;H7BYD0;A0A7I2V3L8;Q16718	NADH dehydrogenase [ubiquinone] 1 alpha subcomplex subunit 5	NDUFA5	F8WAS3_HUMAN NADH dehydrogenase [ubiquinone] 1 alpha subcomplex subunit 5 OS=Homo sapiens OX=9606 GN=NDUFA5 PE=1 SV=1;C9IZN5_HUMAN NADH dehydrogenase [ubiquinone] 1 alpha subcomplex subunit 5 OS=Homo sapiens OX=9606 GN=NDUFA5 PE=1 SV=2;A0A7I2V2W4_HUMAN NAD	7	1	1	0	1	1	0	1	1	0	28.6	7.8423	12722000	5511100	0	3180400	1377800	0	12722000	0	0
H0YJE9;H0YJT1;H0YJC0;V9HW24;A0A087X2I1;P62333	26S protease regulatory subunit 10B	PSMC6;HEL-S-73	H0YJE9_HUMAN Proteasome 26S subunit, ATPase 6 OS=Homo sapiens OX=9606 GN=PSMC6 PE=1 SV=2;H0YJT1_HUMAN Proteasome 26S subunit, ATPase 6 OS=Homo sapiens OX=9606 GN=PSMC6 PE=1 SV=2;H0YJC0_HUMAN Proteasome 26S subunit, ATPase 6 (Fragment) OS=Homo sapiens OX=96	6	1	1	0	1	1	0	1	1	0	20	8.2554	8149700	15666000	0	8149700	15666000	0	8149700	10411000	0
A0A2R8Y683;A0A090N8E5;A0A2R8Y8C8;A0A2R8Y4G1;A0A2R8YEW3;O60393	Homeobox protein NOBOX	LOC135935;NOBOX	A0A2R8Y683_HUMAN NOBOX oogenesis homeobox (Fragment) OS=Homo sapiens OX=9606 GN=NOBOX PE=1 SV=1;A0A090N8E5_HUMAN Similar to OG-2 homeodomain protein-like similar to U65067 (PID:g1575526) OS=Homo sapiens OX=9606 GN=LOC135935 PE=4 SV=1;A0A2R8Y8C8_HUMAN NOBOX	6	1	0	0	1	0	0	1	0	0	3.3	32.666	0	0	0	0	0	0	0	0	0
A0A090N8Y2;A0A499FI48;C9JMN9;P13667	Protein disulfide-isomerase A4	ERP70;PDIA4	A0A090N8Y2_HUMAN Protein disulfide-isomerase A4 OS=Homo sapiens OX=9606 GN=ERP70 PE=2 SV=1;A0A499FI48_HUMAN Protein disulfide-isomerase OS=Homo sapiens OX=9606 GN=PDIA4 PE=1 SV=1;C9JMN9_HUMAN Protein disulfide-isomerase OS=Homo sapiens OX=9606 GN=PDIA4 PE=	4	1	1	0	1	1	0	1	1	0	1.9	72.932	2238500	3029100	0	58907	79713	0	2238500	2013100	0
A0A096LNW1;A0A096LNL9;A4LAA3;P46100	Transcriptional regulator ATRX	ATRX	A0A096LNW1_HUMAN Transcriptional regulator ATRX (Fragment) OS=Homo sapiens OX=9606 GN=ATRX PE=1 SV=1;A0A096LNL9_HUMAN Transcriptional regulator ATRX (Fragment) OS=Homo sapiens OX=9606 GN=ATRX PE=1 SV=1;A4LAA3_HUMAN Transcriptional regulator ATRX OS=Homo sa	4	1	0	0	1	0	0	1	0	0	1.3	106.97	0	0	0	0	0	0	0	0	0
A0A096LNN5		AQP7	A0A096LNN5_HUMAN Aquaporin 7 OS=Homo sapiens OX=9606 GN=AQP7 PE=4 SV=1	1	0	1	0	0	1	0	0	1	0	34.1	4.4993	0	0	0	0	0	0	0	0	0
Q9BUD9;E9PG46;B7ZLC4;A0A096LP25;Q2M2I8	AP2-associated protein kinase 1	AAK1	Q9BUD9_HUMAN AAK1 protein OS=Homo sapiens OX=9606 GN=AAK1 PE=2 SV=1;E9PG46_HUMAN AP2 associated kinase 1 OS=Homo sapiens OX=9606 GN=AAK1 PE=1 SV=1;B7ZLC4_HUMAN AAK1 protein OS=Homo sapiens OX=9606 GN=AAK1 PE=2 SV=1;A0A096LP25_HUMAN AP2 associated kinase 1	5	1	0	0	1	0	0	1	0	0	1.5	52.044	0	0	0	0	0	0	0	0	0
A0A096LP69;B2R932;P14209	CD99 antigen	CD99	A0A096LP69_HUMAN CD99 molecule (Xg blood group) OS=Homo sapiens OX=9606 GN=CD99 PE=1 SV=1;B2R932_HUMAN cDNA, FLJ94187, highly similar to Homo sapiens CD99 antigen (CD99), mRNA OS=Homo sapiens OX=9606 PE=2 SV=1;CD99_HUMAN CD99 antigen OS=Homo sapiens OX=960	3	1	1	0	1	1	0	1	1	0	5.4	18.777	23444000	41518000	0	5860900	10380000	0	23444000	27593000	0
B4DK86;E7ESU0;A0A590UK03;A0A8I5KRW4;A0A8I5KV50;A0A8V8TN96;A0A8I5KT08;A0A0A0MR08;A0A8I5KXK1;A5PL36;O94966	Ubiquitin carboxyl-terminal hydrolase;Ubiquitin carboxyl-terminal hydrolase 19	USP19	B4DK86_HUMAN cDNA FLJ54466, moderately similar to Rattus norvegicus ubiquitin specific protease 19 (Usp19), mRNA OS=Homo sapiens OX=9606 PE=2 SV=1;E7ESU0_HUMAN ubiquitinyl hydrolase 1 (Fragment) OS=Homo sapiens OX=9606 GN=USP19 PE=1 SV=2;A0A590UK03_HUMAN u	11	0	1	0	0	1	0	0	1	0	2.1	55.281	0	0	0	0	0	0	0	0	0
Q9Y2J2;B7Z2D7;A0A0A0MSA4;A0A0A0MRA8;A8K968;B3KY28;B7Z8M8;B7Z2G3;A0A0J9YY18;B3KT50;B7Z338;J3QS83;A0A0J9YW31;B2RB02;A0A1B0GTF8;A0A0J9YWS4;A0A0J9YWE1;A0A0J9YWN0;A0A0J9YW26	Band 4.1-like protein 3;Band 4.1-like protein 3, N-terminally processed	EPB41L3	E41L3_HUMAN Band 4.1-like protein 3 OS=Homo sapiens OX=9606 GN=EPB41L3 PE=1 SV=2;B7Z2D7_HUMAN cDNA FLJ54069, highly similar to Band 4.1-like protein 3 OS=Homo sapiens OX=9606 PE=2 SV=1;A0A0A0MSA4_HUMAN Erythrocyte membrane protein band 4.1 like 3 OS=Homo s	19	2	4	0	2	4	0	2	4	0	4.3	120.68	3041400	39969000	0	55299	726700	0	9108400	20496000	0
A0A8I5KX24;A0A8I5KXG0;A0A0C4ZLW1;Q66GT8;B3KVI2;A0A8I5QKL1;B9EG74;A0A8I5KTP5;A0A8I5KRU7;Q5JTU8;A6H8X1;B7ZLE9;Q5CZA0;A0A0A0MRG9;Q7Z3M0;B1AMJ5;Q96SN8	CDK5 regulatory subunit-associated protein 2	CDK5RAP2;DKFZp686D1070;DKFZp686M1993	A0A8I5KX24_HUMAN CDK5 regulatory subunit associated protein 2 OS=Homo sapiens OX=9606 GN=CDK5RAP2 PE=1 SV=1;A0A8I5KXG0_HUMAN CDK5 regulatory subunit-associated protein 2 OS=Homo sapiens OX=9606 GN=CDK5RAP2 PE=1 SV=1;A0A0C4ZLW1_HUMAN CDK5 regulatory subunit	17	0	1	0	0	1	0	0	1	0	2.6	48.351	0	0	0	0	0	0	0	0	0
A0A0A0MRJ3;A0A8I5KSE4;Q8NEY1	Neuron navigator 1	NAV1	A0A0A0MRJ3_HUMAN Neuron navigator 1 OS=Homo sapiens OX=9606 GN=NAV1 PE=1 SV=1;A0A8I5KSE4_HUMAN Neuron navigator 1 OS=Homo sapiens OX=9606 GN=NAV1 PE=1 SV=1;NAV1_HUMAN Neuron navigator 1 OS=Homo sapiens OX=9606 GN=NAV1 PE=1 SV=2	3	0	1	0	0	1	0	0	1	0	0.8	197.4	0	0	0	0	0	0	0	0	0
Q96J17;B2RAU8;A0A0A0MRM9;Q14978	Nucleolar and coiled-body phosphoprotein 1	NOLC1	Q96J17_HUMAN NOLC1 protein OS=Homo sapiens OX=9606 GN=NOLC1 PE=2 SV=1;B2RAU8_HUMAN cDNA, FLJ95131, highly similar to Homo sapiens nucleolar and coiled-body phosphoprotein 1 (NOLC1), mRNA OS=Homo sapiens OX=9606 PE=2 SV=1;A0A0A0MRM9_HUMAN Nucleolar and coil	4	1	1	0	1	1	0	1	1	0	6	44.18	9895300	0	0	494760	0	0	9895300	0	0
A0A0A0MRW7;Q7Z2E3	Aprataxin	APTX	A0A0A0MRW7_HUMAN Aprataxin OS=Homo sapiens OX=9606 GN=APTX PE=1 SV=1;APTX_HUMAN Aprataxin OS=Homo sapiens OX=9606 GN=APTX PE=1 SV=2	2	0	1	0	0	1	0	0	1	0	3.9	38.457	0	0	0	0	0	0	0	0	0
Q5VW31;A0A1B0GWB8;A0A1B0GW37;U3KQE8;Q5VW28;A0A1B0GVN4;B4DS74;A0A1B0GWJ4;A0A0A0MRX8;A0A1B0GU97;A0A1B0GWI9;Q5VW27;Q5VW30;A0A2R8Y7V8;Q5VW26;O00712	Nuclear factor 1;Nuclear factor 1 B-type	NFIB	Q5VW31_HUMAN Nuclear factor I B OS=Homo sapiens OX=9606 GN=NFIB PE=1 SV=1;A0A1B0GWB8_HUMAN Nuclear factor I B OS=Homo sapiens OX=9606 GN=NFIB PE=1 SV=1;A0A1B0GW37_HUMAN Nuclear factor 1 OS=Homo sapiens OX=9606 GN=NFIB PE=1 SV=1;U3KQE8_HUMAN Nuclear factor	16	1	0	0	1	0	0	1	0	0	6	18.35	67990000000	0	0	7554500000	0	0	67976000000	0	0
B7Z3Z1;A0A994J4J2;Q5UGI2;A0A0A0MRY2;A0A994J4I8;Q5BJG6;B7Z3W2;B0QZE2;B7Z2J6;A0A994J4C0;E7ENI9;A0A994J6Y5;A0A0D9SGD6;E7EV75;Q15326	Zinc finger MYND domain-containing protein 11	ZMYND11	B7Z3Z1_HUMAN cDNA FLJ50414, highly similar to Zinc finger MYND domain-containing protein 11 OS=Homo sapiens OX=9606 PE=2 SV=1;A0A994J4J2_HUMAN Zinc finger MYND-type containing 11 (Fragment) OS=Homo sapiens OX=9606 GN=ZMYND11 PE=1 SV=1;Q5UGI2_HUMAN Zinc fin	15	1	0	0	1	0	0	1	0	0	3.5	47.122	0	0	0	0	0	0	0	0	0
Q6N095;Q6GMX6;Q6PYX1;P01857;Q6N094;A0A0A0MS07;Q7Z351;P0DOX5;Q6N097;A8K008;Q6N096;V9HW68;Q6MZQ6;Q6N089;Q5EFE5;Q6MZV7;S6B291;S6AWD9;S6BAM6;S6BGE5;S6BGE0;S6C4Q7;S6B2A6;S6BAN1;Q8NF17;A0A9H3ZR93;A0A9H4DHQ2;S6B2B6;Q6N030;S6AWG0;A0A4P8J3Z7;Q6ZP87;A0A0M3KKW6;S6BAP0;A4F255;S6BGD4;S6BAQ4;S6C4S4;S6AWF0;S6BAP4;S6C4R2;A0A5J6KJ24;S6C4S0;Q5EBM2;P01860;A0A5C2GWT2;A0A5C2GME4;Q6MZX7;Q6MZU6;Q6N093;Q86TT2;A0A7S5C127…	Ig gamma-1 chain C region;Ig gamma-3 chain C region	DKFZp686K03196;IGH@;IGHG1;DKFZp686O01196;DKFZp686N02209;DKFZp686H20196;DKFZp686I15196;HEL-214;DKFZp686G11190;DKFZp686P15220;DKFZp686C11235;FLJ00385;DKFZp686I15212;VHCH1;IGHG3	Q6N095_HUMAN Ig-like domain-containing protein OS=Homo sapiens OX=9606 GN=DKFZp686K03196 PE=1 SV=1;Q6GMX6_HUMAN IGH@ protein OS=Homo sapiens OX=9606 GN=IGH@ PE=1 SV=1;Q6PYX1_HUMAN Hepatitis B virus receptor binding protein (Fragment) OS=Homo sapiens OX=960	55	1	4	0	1	4	0	1	4	0	10.5	52.36	11901000	56302000	0	495890	2345900	0	20007000	29313000	0
B4DZE1;B4DH17;A0A0A0MSA7;A0A8I5QJH9;A0A804HJV5;A0A8J9G7U8;A0A8I5KT99;A0A0U1RQK7;Q59GJ0;A0A8I5KV92;O43432	Eukaryotic translation initiation factor 4 gamma 3	EIF4G3	B4DZE1_HUMAN cDNA FLJ53944, highly similar to Eukaryotic translation initiation factor 4 gamma 3 OS=Homo sapiens OX=9606 PE=2 SV=1;B4DH17_HUMAN cDNA FLJ59298, highly similar to Eukaryotic translation initiation factor 4 gamma 3 OS=Homo sapiens OX=9606 PE=2	11	0	1	0	0	1	0	0	1	0	0.8	121.56	0	0	0	0	0	0	0	0	0
A0A0A0MSI0;B2R4P2;A0A384NPQ2;Q06830;A0A0A0MRQ5;H7C3T4;V9HW63;Q13162	Peroxiredoxin-1	PRDX1	A0A0A0MSI0_HUMAN Peroxiredoxin-1 (Fragment) OS=Homo sapiens OX=9606 GN=PRDX1 PE=1 SV=1;B2R4P2_HUMAN Peroxiredoxin-1 OS=Homo sapiens OX=9606 PE=2 SV=1;A0A384NPQ2_HUMAN Peroxiredoxin-1 OS=Homo sapiens OX=9606 PE=2 SV=1;PRDX1_HUMAN Peroxiredoxin-1 OS=Homo sap	8	4	4	0	4	4	0	3	3	0	32.7	18.976	108560000	201270000	0	8350800	15483000	0	102640000	139690000	0
B4DY72;B4DF68;A0A0A0MSM0;Q92598;Q5TBM3;D6RJ96;B3KNM0;B4DZB4;E9PDE8;B4DXT2;Q53ZP9;A0A140VKE7;B4DZR0;O95757	Heat shock protein 105 kDa	HSPH1	B4DY72_HUMAN cDNA FLJ52360, highly similar to Heat-shock protein 105 kDa OS=Homo sapiens OX=9606 PE=2 SV=1;B4DF68_HUMAN cDNA FLJ55325, highly similar to Heat-shock protein 105 kDa OS=Homo sapiens OX=9606 PE=2 SV=1;A0A0A0MSM0_HUMAN Heat shock protein family	14	2	2	0	2	2	0	2	2	0	6.2	77.162	16663000	2447700	0	490080	71991	0	16663000	0	0
X6RE05;A0A0A0MSW0;Q5T4S7	E3 ubiquitin-protein ligase UBR4	UBR4	X6RE05_HUMAN Ubiquitin protein ligase E3 component n-recognin 4 (Fragment) OS=Homo sapiens OX=9606 GN=UBR4 PE=1 SV=1;A0A0A0MSW0_HUMAN Ubiquitin protein ligase E3 component n-recognin 4 (Fragment) OS=Homo sapiens OX=9606 GN=UBR4 PE=1 SV=1;UBR4_HUMAN E3 ubiq	3	0	1	0	0	1	0	0	1	0	1	106.37	0	0	0	0	0	0	0	0	0
H0YM61;H0YKU7;A0A0A0MTQ9;A0A0G2JPN6;A0A0G2JMJ5;A0AAA9YHX4;A0A0G2JMR4;A0A0G2JN34;Q7Z4N2	Transient receptor potential cation channel subfamily M member 1	TRPM1	H0YM61_HUMAN Transient receptor potential cation channel subfamily M member 1 (Fragment) OS=Homo sapiens OX=9606 GN=TRPM1 PE=1 SV=2;H0YKU7_HUMAN Transient receptor potential cation channel subfamily M member 1 OS=Homo sapiens OX=9606 GN=TRPM1 PE=1 SV=1;A0A	9	0	1	0	0	1	0	0	1	0	1.7	85.538	0	0	0	0	0	0	0	0	0
B3KQS1;B3KNF4;A0A0A0N0M1;O43490	Prominin-1	CD133;PROM1	B3KQS1_HUMAN cDNA PSEC0102 fis, clone NT2RP2003127, highly similar to Prominin-1 OS=Homo sapiens OX=9606 PE=2 SV=1;B3KNF4_HUMAN cDNA FLJ14514 fis, clone NT2RM1000742, highly similar to Prominin-1 OS=Homo sapiens OX=9606 PE=2 SV=1;A0A0A0N0M1_HUMAN CD133 iso	4	0	1	0	0	1	0	0	1	0	1.2	96.19	0	0	0	0	0	0	0	0	0
A8RZY1;A0A0A0WBS4;Q1W209	Embryonic stem cell-related gene protein	ESRG	A8RZY1_HUMAN Uncharacterized protein OS=Homo sapiens OX=9606 PE=2 SV=1;A0A0A0WBS4_HUMAN Embryonic stem cell related protein (Fragment) OS=Homo sapiens OX=9606 PE=2 SV=1;ESRG_HUMAN Embryonic stem cell-related gene protein OS=Homo sapiens OX=9606 GN=ESRG PE=	3	0	1	0	0	1	0	0	1	0	9.9	11.317	0	0	0	0	0	0	0	0	0
A0A0A8K9B4;Q96BQ1	Protein FAM3D	FAM3D	A0A0A8K9B4_HUMAN Family with sequence similarity 3, member D OS=Homo sapiens OX=9606 GN=FAM3D PE=2 SV=1;FAM3D_HUMAN Protein FAM3D OS=Homo sapiens OX=9606 GN=FAM3D PE=1 SV=1	2	0	1	0	0	1	0	0	1	0	4.5	24.963	0	0	0	0	0	0	0	0	0
A0A0B4J1Z1;B4DEK2;C9JAB2;Q16629;Q8NB80	Serine/arginine-rich splicing factor 7	SRSF7	A0A0B4J1Z1_HUMAN Serine and arginine rich splicing factor 7 OS=Homo sapiens OX=9606 GN=SRSF7 PE=1 SV=1;B4DEK2_HUMAN cDNA FLJ59182, highly similar to Splicing factor, arginine/serine-rich 7 OS=Homo sapiens OX=9606 PE=2 SV=1;C9JAB2_HUMAN Serine and arginine	5	1	1	0	1	0	0	1	0	0	19	15.763	29416000	0	0	3676900	0	0	29416000	0	0
A0M8Q9;Q5CZ94;Q6NS95;Q6GMW3;Q6GMV8;Q8N355;Q6PJG0;A0A5E4;A2NUT2;S6BGD6;Q567P1;Q6P2J1;Q6GMW6;Q6IN99;Q6PIK1;Q6PIQ7;Q8NEJ1;Q96E61;Q6GMX3;Q6GMX4;Q6IPQ0;Q6P5S3;Q6GMV7;Q7Z2U7;Q6GMW4;Q6DHW4;P0DOX8;Q8TCJ5;P0DOY3;Q6PJR7;Q8N5F4;A0A0B4J231;P0DOY2;B9A064;A0A5H1ZRQ4;P0CG04;P0CF74;S6C4S2;S6BAR0;S6BAP8;S6B2B0;Q5FWF9;S6B286;S6AWE6;S6BGF9;S6C4R7;A0M8Q6;A0A5H1ZRQ7;S6BAN6	Beta-2-microglobulin;Immunoglobulin lambda-like polypeptide 5;Ig lambda-1 chain C regions;Ig lambda-6 chain C region;Ig lambda-7 chain C region	C1 segment;DKFZp781M0386;IGL@;DKFZp667J0810;IGLL5;IGLC1;IGLC6;IGLC7	A0M8Q9_HUMAN C1 segment protein (Fragment) OS=Homo sapiens OX=9606 GN=C1 segment PE=4 SV=1;Q5CZ94_HUMAN Uncharacterized protein DKFZp781M0386 OS=Homo sapiens OX=9606 GN=DKFZp781M0386 PE=2 SV=1;Q6NS95_HUMAN IGL@ protein OS=Homo sapiens OX=9606 GN=IGL@ PE=1	49	1	2	0	1	2	0	1	2	0	28.6	11.29	32325000	77872000	0	4617900	11125000	0	38527000	45552000	0
F8VV32;A0A0B4J259;B2R4C5;P61626	Lysozyme;Lysozyme C	LYZ	F8VV32_HUMAN Lysozyme C OS=Homo sapiens OX=9606 GN=LYZ PE=1 SV=1;A0A0B4J259_HUMAN Lysozyme C OS=Homo sapiens OX=9606 GN=LYZ PE=1 SV=1;B2R4C5_HUMAN Lysozyme C OS=Homo sapiens OX=9606 GN=LYZ PE=2 SV=1;LYSC_HUMAN Lysozyme C OS=Homo sapiens OX=9606 GN=LYZ PE=1	4	0	2	0	0	2	0	0	2	0	20.2	11.488	0	55079000	0	0	6884800	0	0	36605000	0
Q9UP43;B4DKJ4;B4DLD6;J3KPG2;E9PJF7;A0A0P1J1R0;Q5W0H4;A0A0B4J2C3;P13693	Translationally-controlled tumor protein	TPT1	Q9UP43_HUMAN Translationally-controlled tumor protein OS=Homo sapiens OX=9606 PE=2 SV=1;B4DKJ4_HUMAN Translationally-controlled tumor protein OS=Homo sapiens OX=9606 PE=2 SV=1;B4DLD6_HUMAN cDNA FLJ57742 OS=Homo sapiens OX=9606 PE=2 SV=1;J3KPG2_HUMAN Transl	9	0	1	0	0	1	0	0	1	0	11.4	12.541	0	0	0	0	0	0	0	0	0
A0A0B6XJZ8;E7EWM1;Q15596	Nuclear receptor coactivator 2	NCOA2	A0A0B6XJZ8_HUMAN Nuclear receptor coactivator 2 (Fragment) OS=Homo sapiens OX=9606 GN=NCOA2 PE=2 SV=1;E7EWM1_HUMAN Nuclear receptor coactivator 2 OS=Homo sapiens OX=9606 GN=NCOA2 PE=1 SV=2;NCOA2_HUMAN Nuclear receptor coactivator 2 OS=Homo sapiens OX=9606	3	1	1	0	1	1	0	1	1	0	12.3	7.3903	0	0	0	0	0	0	0	0	0
A0A6Q8PHJ3;A0A0C4DFP4;A0A6Q8PF23;Q96IV0	Peptide-N(4)-(N-acetyl-beta-glucosaminyl)asparagine amidase	NGLY1	A0A6Q8PHJ3_HUMAN N-glycanase 1 (Fragment) OS=Homo sapiens OX=9606 GN=NGLY1 PE=1 SV=1;A0A0C4DFP4_HUMAN Peptide-N(4)-(N-acetyl-beta-glucosaminyl)asparagine amidase (Fragment) OS=Homo sapiens OX=9606 GN=NGLY1 PE=1 SV=1;A0A6Q8PF23_HUMAN N-glycanase 1 OS=Homo s	4	0	1	0	0	1	0	0	1	0	3.1	49.324	0	7491000	0	0	340500	0	0	4978500	0
A0A0C4DFW3;X6R3Q3;Q5VYS8	Terminal uridylyltransferase 7	ZCCHC6	A0A0C4DFW3_HUMAN Terminal uridylyl transferase 7 OS=Homo sapiens OX=9606 GN=TUT7 PE=1 SV=1;X6R3Q3_HUMAN Terminal uridylyl transferase 7 OS=Homo sapiens OX=9606 GN=TUT7 PE=1 SV=1;TUT7_HUMAN Terminal uridylyltransferase 7 OS=Homo sapiens OX=9606 GN=TUT7 PE=1	3	0	1	0	0	1	0	0	1	0	2	46.138	0	0	0	0	0	0	0	0	0
A0A0C4DG10;B4DU63;A0A7I2V3X2;Q9NUZ1	Acyl-coenzyme A oxidase-like protein	ACOXL	A0A0C4DG10_HUMAN Acyl-CoA oxidase like (Fragment) OS=Homo sapiens OX=9606 GN=ACOXL PE=1 SV=1;B4DU63_HUMAN cDNA FLJ59051, highly similar to Homo sapiens acyl-Coenzyme A oxidase-like (ACOXL), mRNA OS=Homo sapiens OX=9606 PE=2 SV=1;A0A7I2V3X2_HUMAN Acyl-coenz	4	1	0	0	1	0	0	1	0	0	3.1	40.503	0	0	0	0	0	0	0	0	0
C9J9K3;A0A8V8TMX1;A0A8I5KQE6;A0A0C4DG17;A0A8V8TLA4;P08865;F8WD59;A0A8V8TMP3;Q96RS2	40S ribosomal protein SA	RPSA	C9J9K3_HUMAN 40S ribosomal protein SA (Fragment) OS=Homo sapiens OX=9606 GN=RPSA PE=1 SV=8;A0A8V8TMX1_HUMAN 40S ribosomal protein SA OS=Homo sapiens OX=9606 GN=RPSA PE=1 SV=1;RPSA2_HUMAN Small ribosomal subunit protein uS2B OS=Homo sapiens OX=9606 GN=RPSA2	9	2	2	0	2	2	0	2	2	0	9.1	29.404	36325000	49553000	0	2794300	3811700	0	38946000	30312000	0
B8XXQ3;A0A0C4DG24;A0A1B0GW56;Q8N8W4	Patatin-like phospholipase domain-containing protein 1	PNPLA1	B8XXQ3_HUMAN Patatin-like phospholipase 1 OS=Homo sapiens OX=9606 PE=2 SV=1;A0A0C4DG24_HUMAN Patatin like phospholipase domain containing 1 OS=Homo sapiens OX=9606 GN=PNPLA1 PE=1 SV=1;A0A1B0GW56_HUMAN Patatin like phospholipase domain containing 1 OS=Homo	4	0	1	0	0	1	0	0	1	0	2.4	57.874	0	0	0	0	0	0	0	0	0
C0JYZ2;H0Y4J7;A0AAQ5BIC8;A0A0C4DG59;A0A1B0GXE3;H7C0U7;C9JQJ2;Q8WZ42;A0A0A0MRA3;A0A0U1RRH3	Titin	TTN	C0JYZ2_HUMAN Titin OS=Homo sapiens OX=9606 GN=TTN PE=3 SV=1;H0Y4J7_HUMAN Titin OS=Homo sapiens OX=9606 GN=TTN PE=1 SV=2;A0AAQ5BIC8_HUMAN Titin OS=Homo sapiens OX=9606 GN=TTN PE=1 SV=1;A0A0C4DG59_HUMAN Titin OS=Homo sapiens OX=9606 GN=TTN PE=1 SV=2;A0A1B0GX	10	3	2	1	3	2	1	3	2	1	0.2	3713.7	0	0	740110	0	0	409.13	0	0	23169000
D6RJA6;A8K6X3;A0A0C4DG89;Q7L014	Probable ATP-dependent RNA helicase DDX46	DDX46	D6RJA6_HUMAN ATP-dependent RNA helicase OS=Homo sapiens OX=9606 GN=DDX46 PE=1 SV=1;A8K6X3_HUMAN RNA helicase OS=Homo sapiens OX=9606 PE=2 SV=1;A0A0C4DG89_HUMAN RNA helicase OS=Homo sapiens OX=9606 GN=DDX46 PE=1 SV=1;DDX46_HUMAN Probable ATP-dependent RNA h	4	0	1	0	0	1	0	0	1	0	4	53.964	0	0	0	0	0	0	0	0	0
A0A0C4DGB0;Q9UIL1	Short coiled-coil protein	SCOC	A0A0C4DGB0_HUMAN Short coiled-coil protein OS=Homo sapiens OX=9606 GN=SCOC PE=1 SV=1;SCOC_HUMAN Short coiled-coil protein OS=Homo sapiens OX=9606 GN=SCOC PE=1 SV=2	2	1	1	0	1	1	0	1	1	0	22	9.3544	10055000	18077000	0	3351800	6025800	0	10055000	12014000	0
A0A0C4DGL2;H0YLN8;Q96QT4	Transient receptor potential cation channel subfamily M member 7	TRPM7	A0A0C4DGL2_HUMAN Transient receptor potential cation channel subfamily M member 7 (Fragment) OS=Homo sapiens OX=9606 GN=TRPM7 PE=1 SV=1;H0YLN8_HUMAN non-specific serine/threonine protein kinase OS=Homo sapiens OX=9606 GN=TRPM7 PE=1 SV=1;TRPM7_HUMAN Transie	3	0	1	0	0	1	0	0	1	0	2.1	62.656	0	0	0	0	0	0	0	0	0
H0YMM5;A0A0C4DGL3;H0YNJ9;H0YNW5;H0YKC5;H0YKI0;P33316;H0YMP1	Deoxyuridine 5-triphosphate nucleotidohydrolase, mitochondrial	DUT	H0YMM5_HUMAN Deoxyuridine 5-triphosphate nucleotidohydrolase OS=Homo sapiens OX=9606 GN=DUT PE=1 SV=1;A0A0C4DGL3_HUMAN Deoxyuridine 5-triphosphate nucleotidohydrolase OS=Homo sapiens OX=9606 GN=DUT PE=1 SV=1;H0YNJ9_HUMAN Deoxyuridine 5-triphosphate nucl	8	2	1	0	2	1	0	2	1	0	16.5	14.306	11545000	14099000	0	1649300	2014100	0	11545000	0	0
A0A0C4DGQ4;Q86W25	NACHT, LRR and PYD domains-containing protein 13	NLRP13	A0A0C4DGQ4_HUMAN NLR family pyrin domain containing 13 OS=Homo sapiens OX=9606 GN=NLRP13 PE=1 SV=1;NAL13_HUMAN NACHT, LRR and PYD domains-containing protein 13 OS=Homo sapiens OX=9606 GN=NLRP13 PE=1 SV=2	2	0	1	0	0	1	0	0	1	0	1.5	118.17	0	0	0	0	0	0	0	0	0
K7EQR8;A0A0C4DGQ6;Q96P16	Regulation of nuclear pre-mRNA domain-containing protein 1A	RPRD1A	K7EQR8_HUMAN Regulation of nuclear pre-mRNA domain containing 1A OS=Homo sapiens OX=9606 GN=RPRD1A PE=1 SV=1;A0A0C4DGQ6_HUMAN Regulation of nuclear pre-mRNA domain-containing protein OS=Homo sapiens OX=9606 GN=RPRD1A PE=1 SV=1;RPR1A_HUMAN Regulation of nuc	3	1	1	0	1	1	0	1	1	0	13.7	8.5767	0	0	0	0	0	0	0	0	0
B3KUB6;B7Z653;A0A0C4DH22;A0A1B0GTW6;Q9H4G0	Band 4.1-like protein 1	EPB41L1	B3KUB6_HUMAN cDNA FLJ39529 fis, clone PUAEN2004067, highly similar to Band 4.1-like protein 1 OS=Homo sapiens OX=9606 PE=2 SV=1;B7Z653_HUMAN cDNA FLJ61657, highly similar to Band 4.1-like protein 1 OS=Homo sapiens OX=9606 PE=2 SV=1;A0A0C4DH22_HUMAN Erythro	5	0	1	0	0	1	0	0	1	0	1.6	86.473	0	0	0	0	0	0	0	0	0
A0A590UJK4;A0A590UK01;A0A590UJP7;Q59GY3;V9HVZ0;A8K588;A0A0D9SEM4;Q53F45;Q59EF5;A8K644;A0A590UK80;Q13247;Q08170;B4DJK0;B4DUA4;B4DEM8	Serine/arginine-rich splicing factor 6;Serine/arginine-rich splicing factor 4	HEL-S-91;SRSF4;SFRS4;SRSF6;SRSF5	A0A590UJK4_HUMAN Serine and arginine rich splicing factor 6 OS=Homo sapiens OX=9606 GN=SRSF6 PE=1 SV=1;A0A590UK01_HUMAN Serine and arginine rich splicing factor 6 OS=Homo sapiens OX=9606 GN=SRSF6 PE=1 SV=1;A0A590UJP7_HUMAN Serine and arginine rich splicing	16	2	0	0	2	0	0	1	0	0	9.3	26.306	32122000	0	0	2676900	0	0	32122000	0	0
C9J5J3;A0A0D9SF32;B0AZT5;C9J5D1;E7EQ69;Q9GZZ1	N-alpha-acetyltransferase 50	NAA50	C9J5J3_HUMAN N-alpha-acetyltransferase 50, NatE catalytic subunit OS=Homo sapiens OX=9606 GN=NAA50 PE=1 SV=1;A0A0D9SF32_HUMAN N-alpha-acetyltransferase 50, NatE catalytic subunit OS=Homo sapiens OX=9606 GN=NAA50 PE=1 SV=1;B0AZT5_HUMAN N-alpha-acetyltransfe	6	0	1	0	0	1	0	0	1	0	19	6.6856	0	0	0	0	0	0	0	0	0
O00571;A0A2R8Y645;Q59GX6;A0A2R8Y4A4;B5BTY4;A0A2U3TZJ9;A0A2R8YFS5;A0A2R8YFR4;A0A2R8YCW1;A0A0D9SG12;A0A2R8YF78;A0A0D9SFB3;F6S8Q4;A0A0D9SF53;A0A2R8Y5G6;A0A2R8YDT5;A0A2R8Y7T2;A0A2R8YDH3;O15523;Q5S4N1;B4DLU5;B4E132;A0A0J9YVQ7;A0A087WVZ1;B4E010;B4E3C4;A0A087WX09;B4DLA0;A0A2R8YCU0;C9J8G5;A0A2R8Y650;C9J081;A0A2R8YF89;A0A2R8Y4D2	ATP-dependent RNA helicase DDX3X;ATP-dependent RNA helicase DDX3Y	DDX3X;DDX3Y	DDX3X_HUMAN ATP-dependent RNA helicase DDX3X OS=Homo sapiens OX=9606 GN=DDX3X PE=1 SV=3;A0A2R8Y645_HUMAN RNA helicase OS=Homo sapiens OX=9606 GN=DDX3X PE=1 SV=1;Q59GX6_HUMAN RNA helicase (Fragment) OS=Homo sapiens OX=9606 PE=2 SV=1;A0A2R8Y4A4_HUMAN RNA hel	34	7	4	0	7	4	0	7	4	0	10.6	73.243	108720000	49608000	0	2787600	1272000	0	99049000	42638000	0
A0A994J4G5;A0A384P5S9;A0A0D9SF54;A0A0D9SFF6;A0A0D9SGF6;A0A994J6W3;Q13813;B4DGT1;A0A994J498;B4DTV8;Q9UG16;A0A994J7B0;A0A1B0GUH3;A0A0D9SFH4;Q14917	Spectrin alpha chain, non-erythrocytic 1	SPTAN1	A0A994J4G5_HUMAN Spectrin alpha, non-erythrocytic 1 (Fragment) OS=Homo sapiens OX=9606 GN=SPTAN1 PE=1 SV=1;A0A384P5S9_HUMAN Epididymis secretory sperm binding protein OS=Homo sapiens OX=9606 PE=2 SV=1;A0A0D9SF54_HUMAN Spectrin alpha, non-erythrocytic 1 OS=	15	7	8	0	7	8	0	7	8	0	5.3	266.38	27524000	69900000	0	203880	517780	0	31333000	42646000	0
Q13642;Q5JXH8;Q53FI7;B7Z6U8;A0A494C0D6;Q5JXI8;Q5JXI2;Q5JXH7;Q5JXI3;A0A0D9SFZ9;Q5JXH9;A0A0D9SFB0;A0A0D9SFI6;Q5JXI0;A0A0D9SGB2;B7Z4B7;B7Z5V0;B7Z5T3;B7Z9A1;A0A494C0J3;A0A0D9SGD1;A0A0D9SEY7	Four and a half LIM domains protein 1	FHL1	FHL1_HUMAN Four and a half LIM domains protein 1 OS=Homo sapiens OX=9606 GN=FHL1 PE=1 SV=4;Q5JXH8_HUMAN Four and a half LIM domains 1 (Fragment) OS=Homo sapiens OX=9606 GN=FHL1 PE=1 SV=1;Q53FI7_HUMAN Four and a half LIM domains 1 variant (Fragment) OS=Homo	22	2	4	0	2	4	0	2	4	0	13.6	36.263	27831000	78230000	0	1546100	4346100	0	44060000	35762000	0
A0A0D9SFL3;B0QYK0;C9JGE3;Q01844;H7BY36	RNA-binding protein EWS	EWSR1	A0A0D9SFL3_HUMAN EWS RNA binding protein 1 OS=Homo sapiens OX=9606 GN=EWSR1 PE=1 SV=1;B0QYK0_HUMAN EWS RNA binding protein 1 OS=Homo sapiens OX=9606 GN=EWSR1 PE=1 SV=1;C9JGE3_HUMAN EWS RNA binding protein 1 OS=Homo sapiens OX=9606 GN=EWSR1 PE=1 SV=2;EWS_HU	5	2	4	0	2	4	0	2	4	0	9.8	61.414	17820000	56562000	0	1272900	4040200	0	27200000	28212000	0
A0A8I5KWC2;A0A8I5QJH7;A0A8I5KVG8;Q5JRC6;A0A0D9SGE8;Q8IWS0	PHD finger protein 6	PHF6	A0A8I5KWC2_HUMAN PHD finger protein 6 OS=Homo sapiens OX=9606 GN=PHF6 PE=1 SV=1;A0A8I5QJH7_HUMAN PHD finger protein 6 OS=Homo sapiens OX=9606 GN=PHF6 PE=1 SV=1;A0A8I5KVG8_HUMAN PHD finger protein 6 OS=Homo sapiens OX=9606 GN=PHF6 PE=1 SV=1;Q5JRC6_HUMAN PHD	6	0	1	0	0	1	0	0	1	0	8.4	10.663	0	0	0	0	0	0	0	0	0
P25440;A0A1U9X7B3;A0A140T9E9;H0Y6K2;X5CF57;A0A1U9X7B8;A0A1U9X7A8;A0A1U9X7B4;A0A140T9V2;A0A140T9F7;A0A0G2JHL0;U3KQA6;A0A0G2JK44;U3KPW0;E9PIQ3;A0A140T9I1;A0A0G2JHN8;H0YDJ7	Bromodomain-containing protein 2	BRD2	BRD2_HUMAN Bromodomain-containing protein 2 OS=Homo sapiens OX=9606 GN=BRD2 PE=1 SV=2;A0A1U9X7B3_HUMAN Bromodomain-containing protein 2 OS=Homo sapiens OX=9606 PE=3 SV=1;A0A140T9E9_HUMAN Bromodomain-containing protein 2 (Fragment) OS=Homo sapiens OX=9606 G	18	3	0	0	3	0	0	3	0	0	3.9	88.06	26280000	0	0	730000	0	0	26280000	0	0
A8K5I0;A0A1U9X7W4;P0DMV8;P0DMV9;Q59EJ3;A0A0G2JIW1;B4DNT8;B4DFN9;B4DWK5;B4DI39;B4E388;B4E1S9;B4DVU9;B4DNX1;B4E1T6;V9GZ37;B3KTT5;B4DI54;B4DHP5;P34931;Q53FA3;B2RCQ9;A0A1U9X7X9;A0A1U9X7X4;A0A1U9X7W7;B4DXY3;Q9UQC1;A0A384MDT7;B4DNV4;B3KUS2;P54652	Heat shock 70 kDa protein 1A;Heat shock 70 kDa protein 1B	HEL-S-103;HSPA1A;HSPA1B	A8K5I0_HUMAN Epididymis secretory protein Li 103 OS=Homo sapiens OX=9606 GN=HEL-S-103 PE=2 SV=1;A0A1U9X7W4_HUMAN HSPA1A OS=Homo sapiens OX=9606 PE=3 SV=1;HS71A_HUMAN Heat shock 70 kDa protein 1A OS=Homo sapiens OX=9606 GN=HSPA1A PE=1 SV=1;HS71B_HUMAN Heat	31	13	13	0	13	13	0	8	7	0	28.4	70.051	375480000	697450000	0	11734000	21795000	0	415230000	423780000	0
A0A140T950;A0A0G2JIW6;A0A0G2JN73;E9PEI6;A0A1U9X7N1;A0A1U9X7M9;A0A1U9X7M8;A0A1U9X7M7;A0A1U9X7M6;A0A1U9X7M5;A0A1U9X7M3;A0A1U9X7M2;A0A1B0GV46;Q3MIW9	Diffuse panbronchiolitis critical region protein 1	DPCR1	A0A140T950_HUMAN Mucin like 3 (Fragment) OS=Homo sapiens OX=9606 GN=MUCL3 PE=1 SV=1;A0A0G2JIW6_HUMAN Mucin like 3 (Fragment) OS=Homo sapiens OX=9606 GN=MUCL3 PE=1 SV=1;A0A0G2JN73_HUMAN Mucin like 3 OS=Homo sapiens OX=9606 GN=MUCL3 PE=1 SV=1;E9PEI6_HUMAN DP	14	1	0	0	1	0	0	1	0	0	2.2	54.714	0	0	0	0	0	0	0	0	0
H0YCG0;A0PJK8;A0A0G2JMS7;A0A0G2JNZ2;A0A0G2JPP5;A0A669KB89;Q14160	Protein scribble homolog	SCRIB	H0YCG0_HUMAN Scribble planar cell polarity protein (Fragment) OS=Homo sapiens OX=9606 GN=SCRIB PE=1 SV=1;A0PJK8_HUMAN SCRIB protein (Fragment) OS=Homo sapiens OX=9606 GN=SCRIB PE=2 SV=1;A0A0G2JMS7_HUMAN Protein scribble homolog OS=Homo sapiens OX=9606 GN=S	7	0	1	0	0	1	0	0	1	0	2	68.258	0	6679000	0	0	215450	0	0	4438900	0
A0A0G2JQ38;A1BQX2;Q8N4S9	MARVEL domain-containing protein 2	MARVELD2	A0A0G2JQ38_HUMAN MARVEL domain containing 2 OS=Homo sapiens OX=9606 GN=MARVELD2 PE=1 SV=1;A1BQX2_HUMAN MARVEL domain containing 2 OS=Homo sapiens OX=9606 GN=MARVELD2 PE=1 SV=1;MALD2_HUMAN MARVEL domain-containing protein 2 OS=Homo sapiens OX=9606 GN=MARVEL	3	1	0	0	1	0	0	1	0	0	2.3	51.132	0	0	0	0	0	0	0	0	0
A0A0H4AU17;A0A0H4AMD0;A0A0H4AM23			A0A0H4AU17_HUMAN Cytochrome b (Fragment) OS=Homo sapiens OX=9606 GN=CYTB PE=4 SV=1;A0A0H4AMD0_HUMAN Cytochrome b (Fragment) OS=Homo sapiens OX=9606 GN=CYTB PE=4 SV=1;A0A0H4AM23_HUMAN Cytochrome b (Fragment) OS=Homo sapiens OX=9606 GN=CYTB PE=4 SV=1	3	0	1	0	0	1	0	0	1	0	66.7	1.8012	0	0	0	0	0	0	0	0	0
A0A0J9YXP8;A0A0J9YX90;A0A0J9YYH3;A0A2R8Y6C7;K7EQ48;B4DE36;B4DVJ0;A0A1W6AYU6;A0A2U3TZU2;P06744	Glucose-6-phosphate isomerase	GPI	A0A0J9YXP8_HUMAN Glucose-6-phosphate isomerase (Fragment) OS=Homo sapiens OX=9606 GN=GPI PE=1 SV=1;A0A0J9YX90_HUMAN Glucose-6-phosphate isomerase (Fragment) OS=Homo sapiens OX=9606 GN=GPI PE=1 SV=1;A0A0J9YYH3_HUMAN Glucose-6-phosphate isomerase (Fragment)	10	0	1	0	0	1	0	0	1	0	6.3	30.37	0	11753000	0	0	734540	0	0	7810800	0
B4E312;A0A0J9YYE0;Q92804;Q70T18;A0A0J9YXY8	TATA-binding protein-associated factor 2N	TAF15	B4E312_HUMAN cDNA FLJ53422, highly similar to TATA-binding protein-associated factor 2N OS=Homo sapiens OX=9606 PE=2 SV=1;A0A0J9YYE0_HUMAN TATA-box binding protein associated factor 15 OS=Homo sapiens OX=9606 GN=TAF15 PE=1 SV=1;RBP56_HUMAN TATA-binding pro	5	4	4	0	4	4	0	3	3	0	11.6	40.078	109970000	119280000	0	3927400	4260200	0	109760000	79482000	0
A0AAQ5BHC3;A0A0K0K1I0;D9YZV5;H0YKX5;A0A0S2Z4G6;A0AAQ5BH95;Q15657;D9YZV4;A0AAQ5BH79;P09493;A0AAQ5BH85;Q6ZN40;Q8TCG4;C9IZA2;H0YKP3;H0YL80;Q59GR8;Q5TCU3;A7XZE4;V9HW25;P07951;B4DGC2;H0YL42;B4DTK3;A0AAQ5BH66;A0A087WTJ7;A0A994J554;B4E3P1;A0A494C0V8	Tropomyosin alpha-1 chain	TPM1	A0AAQ5BHC3_HUMAN Tropomyosin alpha-1 chain OS=Homo sapiens OX=9606 GN=TPM1 PE=1 SV=1;A0A0K0K1I0_HUMAN Tropomyosin alpha-1 chain OS=Homo sapiens OX=9606 GN=HEL-S-265 PE=2 SV=1;D9YZV5_HUMAN Tropomyosin 1 (Alpha) isoform 4 OS=Homo sapiens OX=9606 GN=TPM1 PE=3	29	11	8	0	7	5	0	1	1	0	37.8	29.397	261000000	163200000	0	17400000	10880000	0	229150000	140310000	0
A0A0K0TMT7;A0A0K0TMT5;A0A0K0TMV9;G3V5N7;Q76MY9;G3V2V7;Q6FG41;P01100	Proto-oncogene c-Fos	FOS	A0A0K0TMT7_HUMAN Protein c-Fos (Fragment) OS=Homo sapiens OX=9606 GN=FOS PE=2 SV=1;A0A0K0TMT5_HUMAN Protein c-Fos (Fragment) OS=Homo sapiens OX=9606 GN=FOS PE=2 SV=1;A0A0K0TMV9_HUMAN Protein c-Fos (Fragment) OS=Homo sapiens OX=9606 GN=FOS PE=2 SV=1;G3V5N7_	8	1	1	0	1	1	0	1	1	0	7.1	12.253	0	0	0	0	0	0	0	0	0
H9XGZ7;H9XGZ6;B3KXC0;A0A0K1JS24;A0A0M4FLI9;A0A0K1JRJ6;A0A0M4F6E1;A0A0M3R6J9;Q96T17	MAP7 domain-containing protein 2	MAP7D2	H9XGZ7_HUMAN MAP7 domain containing 2 protein varaint 2 (Fragment) OS=Homo sapiens OX=9606 GN=MAP7D2 PE=2 SV=1;H9XGZ6_HUMAN MAP7 domain containing 2 protein varaint 1 (Fragment) OS=Homo sapiens OX=9606 GN=MAP7D2 PE=2 SV=1;B3KXC0_HUMAN cDNA FLJ45113 fis, cl	9	0	1	0	0	1	0	0	1	0	11.2	13.886	0	0	0	0	0	0	0	0	0
P69905;A0A1S5UZ39;A0A1K0GXZ1;A0A0K2BMD8;A0A385HVY8;A0A385HW02;A0A385HW21;D1MGQ2;I1VZV6;A0A385HW00;A0A385HW63;G3V1N2;A0A385HVZ2;A0A2R8Y7C0;V9H1D9;Q9BX83;E9M4D4;E1B2D1;U6A216;U6A493;Q4ZGM8;Q86YQ1;Q9NQT3;Q6J1Z9;Q86YL2;Q86YQ4;P78461;Q96T46;Q86YQ5;U3PXP0;Q7Z7B4;U6A3P2	Hemoglobin subunit alpha	HBA1;HBA2	HBA_HUMAN Hemoglobin subunit alpha OS=Homo sapiens OX=9606 GN=HBA1 PE=1 SV=2;A0A1S5UZ39_HUMAN Hemoglobin subunit alpha OS=Homo sapiens OX=9606 GN=HBA2 PE=2 SV=1;A0A1K0GXZ1_HUMAN Globin C1 OS=Homo sapiens OX=9606 GN=GLNC1 PE=3 SV=1;A0A0K2BMD8_HUMAN Mutant h	32	1	3	0	1	3	0	1	3	0	30.3	15.257	5592200	137970000	0	699020	17246000	0	5592200	91693000	0
A0A0M3HER2;Q7Z7K6	Centromere protein V	CENPV	A0A0M3HER2_HUMAN Centromere protein V OS=Homo sapiens OX=9606 GN=CENPV PE=1 SV=1;CENPV_HUMAN Centromere protein V OS=Homo sapiens OX=9606 GN=CENPV PE=1 SV=1	2	1	0	0	1	0	0	1	0	0	7.4	18.807	11973000	0	0	1995400	0	0	11973000	0	0
P43243;A8MXP9;A0A0R4J2E8;Q68D11;D6REM6;D6R991;B4DRS1;B3KM87;Q5CZA7;H0Y8T4;B4DF66;Q9H4N1;Q68E03;D6R8Z5;A0A1B0GX04;D6RIA2;D6RE02;D6RBI2;D6REK4;D6RCM3;D6RBS2;D6RAY2;D6RAM9;D6R9F3;D6RB45	Matrin-3	MATR3;DKFZp686K23100	MATR3_HUMAN Matrin-3 OS=Homo sapiens OX=9606 GN=MATR3 PE=1 SV=2;A8MXP9_HUMAN Matrin 3 OS=Homo sapiens OX=9606 GN=MATR3 PE=1 SV=1;A0A0R4J2E8_HUMAN Matrin-3 OS=Homo sapiens OX=9606 GN=MATR3 PE=1 SV=1;Q68D11_HUMAN Uncharacterized protein DKFZp686K23100 OS=Hom	25	8	6	0	8	6	0	8	6	0	15.9	94.622	92172000	134810000	0	2491100	3643500	0	118440000	63324000	0
Q6LBZ1;A0A0S2Z3V0;E9PEV4;E7ERP7;A0A346DBY2;J9ZVQ3;H0Y7L5;A0A0S2Z3D5;P02649	Apolipoprotein E	APOE	Q6LBZ1_HUMAN Apolipoprotein E (Fragment) OS=Homo sapiens OX=9606 PE=2 SV=1;A0A0S2Z3V0_HUMAN Apolipoprotein E isoform 2 (Fragment) OS=Homo sapiens OX=9606 GN=APOE PE=2 SV=1;E9PEV4_HUMAN Apolipoprotein E (Fragment) OS=Homo sapiens OX=9606 GN=APOE PE=1 SV=1;E	9	0	1	0	0	1	0	0	1	0	6.2	19.91	0	0	0	0	0	0	0	0	0
O43707;H7C144;A0A8V8TL71;Q96BG6;A0AAG2T990;A0AAG2T8U2;F5GXS2;A0A0S2Z3G9;A0A804HLD0;A0A7I2V4Y4;A0A804HLF4;A0A024R694;A0A804HK61;A0A804HIN7;A0A804HJU8;A0A804HII9;A0A804HL31;Q5ZEZ4;H0YJ11;H9KV75;B7Z2W3;B4DFY0;B3KUX9;A0A0S2Z3X3;A0A0S2Z3C0;A1L0V1;H7C5W8;H0YJW3;A0A804HKE2;P12814;B7Z565	Alpha-actinin-4;Alpha-actinin-1	ACTN4;ACTN1	ACTN4_HUMAN Alpha-actinin-4 OS=Homo sapiens OX=9606 GN=ACTN4 PE=1 SV=2;H7C144_HUMAN Alpha-actinin-4 OS=Homo sapiens OX=9606 GN=ACTN4 PE=1 SV=2;A0A8V8TL71_HUMAN Alpha-actinin-4 OS=Homo sapiens OX=9606 GN=ACTN4 PE=1 SV=1;Q96BG6_HUMAN ACTN4 protein (Fragment)	31	2	3	0	2	3	0	2	3	0	4.6	104.85	18675000	47906000	0	339540	871030	0	25001000	25512000	0
X1WI29;A0A0S2Z3R6;Q13751	Laminin subunit beta-3	LAMB3	X1WI29_HUMAN Laminin subunit beta 3 (Fragment) OS=Homo sapiens OX=9606 GN=LAMB3 PE=1 SV=7;A0A0S2Z3R6_HUMAN Laminin beta 3 isoform 1 (Fragment) OS=Homo sapiens OX=9606 GN=LAMB3 PE=1 SV=1;LAMB3_HUMAN Laminin subunit beta-3 OS=Homo sapiens OX=9606 GN=LAMB3 PE	3	0	1	0	0	1	0	0	1	0	4.4	17.79	0	0	0	0	0	0	0	0	0
B4DRR0;A0A0S2Z428;P02538;B4DRU6;A8K2I0;B4DWU6;O95678;A0A0S2Z427	Keratin, type II cytoskeletal 6A	KRT6A	B4DRR0_HUMAN cDNA FLJ53910, highly similar to Keratin, type II cytoskeletal 6A OS=Homo sapiens OX=9606 PE=2 SV=1;A0A0S2Z428_HUMAN HCG2039812, isoform CRA_b (Fragment) OS=Homo sapiens OX=9606 GN=KRT6A PE=2 SV=1;K2C6A_HUMAN Keratin, type II cytoskeletal 6A O	8	20	27	2	0	1	0	0	0	0	49.3	57.838	0	4587300	0	0	152910	0	0	3048700	0
V9HWH2;V9HW77;A0A0S2Z471;P12277;B4DP56;H0YJG0;G3V4N7;G3V461;G3V2I1;H0YJK0	Creatine kinase B-type	HEL-S-29;HEL-211;CKB	V9HWH2_HUMAN Creatine kinase B-type OS=Homo sapiens OX=9606 GN=HEL-S-29 PE=2 SV=1;V9HW77_HUMAN Creatine kinase B-type OS=Homo sapiens OX=9606 GN=HEL-211 PE=2 SV=1;A0A0S2Z471_HUMAN Creatine kinase B-type (Fragment) OS=Homo sapiens OX=9606 GN=CKB PE=1 SV=1;K	10	8	8	0	8	8	0	8	8	0	31.5	42.644	757980000	964720000	0	44587000	56748000	0	736280000	662850000	0
P14923;A0A0S2Z487;A0A0S2Z495	Junction plakoglobin	JUP	PLAK_HUMAN Junction plakoglobin OS=Homo sapiens OX=9606 GN=JUP PE=1 SV=3;A0A0S2Z487_HUMAN Junction plakoglobin (Fragment) OS=Homo sapiens OX=9606 GN=JUP PE=2 SV=1;A0A0S2Z495_HUMAN Junction plakoglobin (Fragment) OS=Homo sapiens OX=9606 GN=JUP PE=2 SV=1	3	0	4	0	0	2	0	0	2	0	6	81.744	0	20141000	0	0	437840	0	0	13385000	0
P06748;A0A7I2V5S2;A0A0S2Z4G7;A0A0S2Z491;A0A7I2YQC0;A0A140VJQ2;A4ZU86;A0A7I2V4G8;A0A7I2V433;A0A7I2V2X9;A0A7I2V5J8;Q9BTI9;E5RI98;A0A7I2V3U2;A0A7I2V579;A0A7I2V3G5;Q9NX34;E5RGW4;V9HVU7	Nucleophosmin	NPM1	NPM_HUMAN Nucleophosmin OS=Homo sapiens OX=9606 GN=NPM1 PE=1 SV=2;A0A7I2V5S2_HUMAN Nucleophosmin OS=Homo sapiens OX=9606 GN=NPM1 PE=1 SV=1;A0A0S2Z4G7_HUMAN Nucleophosmin (Fragment) OS=Homo sapiens OX=9606 GN=NPM1 PE=2 SV=1;A0A0S2Z491_HUMAN Nucleophosmin (F	19	8	3	0	8	3	0	8	3	0	25.2	32.575	741250000	168620000	0	61771000	14052000	0	803200000	50108000	0
A0A0S2Z4Q3;A0A0S2Z4K2;P62633;Q6T598	Cellular nucleic acid-binding protein	CNBP	A0A0S2Z4Q3_HUMAN CCHC-type zinc finger nucleic acid binding protein (Fragment) OS=Homo sapiens OX=9606 GN=CNBP PE=2 SV=1;A0A0S2Z4K2_HUMAN CCHC-type zinc finger nucleic acid binding protein (Fragment) OS=Homo sapiens OX=9606 GN=CNBP PE=2 SV=1;CNBP_HUMAN CCH	4	3	3	0	3	3	0	3	3	0	24.7	18.742	120000000	193520000	0	10000000	16127000	0	129530000	119090000	0
A0A8I5KSI1;A0A8I5KT32;A0A0S2Z559;L7RRS6;A0A8I5KSV6;A0A0S2Z4L5;A0A8I5KTA5;A0A8I5KQV4;A0A8I5QKZ6;A0A8I5KSB0;B4E0X2;A0A8I5QKU8;A0A8I5KS16;A0A8I5KYC4;B4E1N6;H7C155;A0A8I5KYP5;A0A8I5KTK4;A0A8I5KQ33;D7PBN3;P04049	RAF proto-oncogene serine/threonine-protein kinase	RAF1	A0A8I5KSI1_HUMAN Raf-1 proto-oncogene, serine/threonine kinase (Fragment) OS=Homo sapiens OX=9606 GN=RAF1 PE=1 SV=1;A0A8I5KT32_HUMAN non-specific serine/threonine protein kinase OS=Homo sapiens OX=9606 GN=RAF1 PE=1 SV=1;A0A0S2Z559_HUMAN RAF proto-oncogene	21	0	1	0	0	1	0	0	1	0	7.1	16.952	0	0	0	0	0	0	0	0	0
A0A6Q8PFX2;A0A0S2Z4R1;P54577;A0A6Q8PF15;A0A0C4DGZ5;A0A6Q8PFX4;A0A6Q8PFC1	Tyrosine--tRNA ligase, cytoplasmic;Tyrosine--tRNA ligase, cytoplasmic, N-terminally processed	YARS	A0A6Q8PFX2_HUMAN Tyrosine--tRNA ligase OS=Homo sapiens OX=9606 GN=YARS1 PE=1 SV=1;A0A0S2Z4R1_HUMAN Tyrosine--tRNA ligase (Fragment) OS=Homo sapiens OX=9606 GN=YARS PE=2 SV=1;SYYC_HUMAN Tyrosine--tRNA ligase, cytoplasmic OS=Homo sapiens OX=9606 GN=YARS1 PE=	7	6	5	0	6	5	0	6	5	0	15.2	53.592	83654000	101100000	0	2460400	2973500	0	82688000	68156000	0
Q6PKH5;A0A0S2Z4X1;A0A0S2Z4W4;Q7Z3D7;P98175	RNA-binding protein 10	RBM10;DKFZp686E2459	Q6PKH5_HUMAN RBM10 protein (Fragment) OS=Homo sapiens OX=9606 GN=RBM10 PE=2 SV=1;A0A0S2Z4X1_HUMAN Epididymis secretory sperm binding protein (Fragment) OS=Homo sapiens OX=9606 GN=RBM10 PE=2 SV=1;A0A0S2Z4W4_HUMAN RNA binding motif protein 10 isoform 2 (Frag	5	1	0	0	1	0	0	1	0	0	2	59.082	8403700	0	0	525230	0	0	8403700	0	0
A0A0S2Z4Z0;Q96PK6;B4DNG4;Q59GV2;A0A0S2Z567	RNA-binding protein 14	RBM14	A0A0S2Z4Z0_HUMAN RNA binding motif protein 14 isoform 1 (Fragment) OS=Homo sapiens OX=9606 GN=RBM14 PE=2 SV=1;RBM14_HUMAN RNA-binding protein 14 OS=Homo sapiens OX=9606 GN=RBM14 PE=1 SV=2;B4DNG4_HUMAN cDNA FLJ59137, highly similar to RNA-binding protein 14	5	6	5	0	6	5	0	6	5	0	9.4	69.491	68487000	138140000	0	2977700	6006300	0	66631000	93667000	0
A0A7I2V4K9;A0A7I2V4J2;A8K525;A0A0S2Z4Z9;A0A7I2V5Y7;A0A7I2V535;Q15233;C9JYS8;A0A7I2V4N2;A0A7I2V464;A0A7P0MRW0;C9IZL7;A0A0S2Z4E7;H7C367;C9J4X2;A0A7I2YQK8	Non-POU domain-containing octamer-binding protein	NONO	A0A7I2V4K9_HUMAN Non-POU domain containing octamer binding OS=Homo sapiens OX=9606 GN=NONO PE=1 SV=1;A0A7I2V4J2_HUMAN Non-POU domain containing octamer binding OS=Homo sapiens OX=9606 GN=NONO PE=1 SV=1;A8K525_HUMAN cDNA FLJ76817, highly similar to Homo sap	16	5	6	0	5	6	0	5	6	0	18	47.746	143830000	243030000	0	7990800	13502000	0	194780000	110580000	0
A0A0S2Z594;A0A0S2Z5F2;V9HW60;Q14749	Glycine N-methyltransferase	HEL-S-182mP;GNMT	A0A0S2Z594_HUMAN Glycine N-methyltransferase OS=Homo sapiens OX=9606 GN=GNMT PE=2 SV=1;A0A0S2Z5F2_HUMAN Glycine N-methyltransferase (Fragment) OS=Homo sapiens OX=9606 GN=GNMT PE=1 SV=1;V9HW60_HUMAN Glycine N-methyltransferase OS=Homo sapiens OX=9606 GN=HEL	4	0	1	0	0	1	0	0	1	0	5.3	16.916	0	0	0	0	0	0	0	0	0
K7X1S0;Q502X2;A0A0S2Z5P6;Q53HB7;A0A0S2Z5U7;Q9NR28	Diablo homolog, mitochondrial	DIABLO	K7X1S0_HUMAN Direct IAP-binding protein with low pI OS=Homo sapiens OX=9606 GN=DIABLO PE=2 SV=1;Q502X2_HUMAN Direct IAP-binding protein with low pI OS=Homo sapiens OX=9606 GN=DIABLO PE=2 SV=1;A0A0S2Z5P6_HUMAN Direct IAP-binding protein with low pI (Fragmen	6	0	2	0	0	2	0	0	2	0	12	16.314	0	25672000	0	0	3208900	0	0	17061000	0
C9JJZ7;H7BXH8;A0A0S2Z610;B7WPG3;C9IYN3;A8K894;V9GYK2;A0A0S2Z6K1;A0A0S2Z5U3;Q8WVV9	Heterogeneous nuclear ribonucleoprotein L-like	HNRNPLL	C9JJZ7_HUMAN Heterogeneous nuclear ribonucleoprotein L like (Fragment) OS=Homo sapiens OX=9606 GN=HNRNPLL PE=1 SV=1;H7BXH8_HUMAN Heterogeneous nuclear ribonucleoprotein L like (Fragment) OS=Homo sapiens OX=9606 GN=HNRNPLL PE=1 SV=1;A0A0S2Z610_HUMAN Heterog	10	0	1	0	0	1	0	0	1	0	6	16.424	0	0	0	0	0	0	0	0	0
A0A0S2Z605			A0A0S2Z605_HUMAN Zinc finger-containing ubiquitin peptidase 1 OS=Homo sapiens OX=9606 GN=ZUFSP PE=2 SV=1	1	0	1	0	0	1	0	0	1	0	3.1	55.991	0	0	0	0	0	0	0	0	0
A0A0S2Z645			A0A0S2Z645_HUMAN ATP-binding cassette sub-family F member 3 isoform 2 OS=Homo sapiens OX=9606 GN=ABCF3 PE=1 SV=1	1	0	1	0	0	1	0	0	1	0	4.4	34.914	0	0	0	0	0	0	0	0	0
A0A0U1RQI9;Q9UPU5	Ubiquitin carboxyl-terminal hydrolase 24	USP24	A0A0U1RQI9_HUMAN ubiquitinyl hydrolase 1 OS=Homo sapiens OX=9606 GN=USP24 PE=1 SV=2;UBP24_HUMAN Ubiquitin carboxyl-terminal hydrolase 24 OS=Homo sapiens OX=9606 GN=USP24 PE=1 SV=3	2	0	1	0	0	1	0	0	1	0	0.7	294.02	0	0	0	0	0	0	0	0	0
A0A0U1RQV4;D9ZGF8;Q13464	Rho-associated protein kinase;Rho-associated protein kinase 1	ROCK1	A0A0U1RQV4_HUMAN Rho-associated protein kinase 1 OS=Homo sapiens OX=9606 GN=ROCK1 PE=1 SV=1;D9ZGF8_HUMAN Rho-associated protein kinase OS=Homo sapiens OX=9606 GN=ROCK1 PE=3 SV=1;ROCK1_HUMAN Rho-associated protein kinase 1 OS=Homo sapiens OX=9606 GN=ROCK1 P	3	0	1	0	0	1	0	0	1	0	1.6	133.07	0	0	0	0	0	0	0	0	0
A0A0U1RQW6;Q9Y2E4	Disco-interacting protein 2 homolog C	DIP2C	A0A0U1RQW6_HUMAN Disco interacting protein 2 homolog C OS=Homo sapiens OX=9606 GN=DIP2C PE=1 SV=1;DIP2C_HUMAN Disco-interacting protein 2 homolog C OS=Homo sapiens OX=9606 GN=DIP2C PE=1 SV=2	2	1	1	0	1	1	0	1	1	0	0.6	178.08	0	0	0	0	0	0	0	0	0
P20671;Q16777;A0A0U1RR32;Q08AJ9;B2R5B3;A0A0U1RRH7;A3KPC7;Q9BTM1;A4FTV9;P0C0S8;P04908;Q96KK5;Q7L7L0;Q6FI13;Q93077;Q99878;B4E0B3;H0YFX9;Q96QV6;B2R5B6;A0A3B3IS11;P16104;Q8IUE6;V9GZN0	Histone H2A type 1-D;Histone H2A type 2-C;Histone H2A;Histone H2A.J;Histone H2A type 1;Histone H2A type 1-B/E;Histone H2A type 1-H;Histone H2A type 3;Histone H2A type 2-A;Histone H2A type 1-C;Histone H2A type 1-J;Histone H2A type 1-A;Histone H2AX	HIST1H2AD;HIST2H2AC;HIST1H2AB;HIST1H2AH;H2AFJ;HIST1H2AK;HIST1H2AG;HIST3H2A;HIST2H2AA3;HIST1H2AC;HIST1H2AJ;HIST1H2AA;H2AFX	H2A1D_HUMAN Histone H2A type 1-D OS=Homo sapiens OX=9606 GN=H2AC7 PE=1 SV=2;H2A2C_HUMAN Histone H2A type 2-C OS=Homo sapiens OX=9606 GN=H2AC20 PE=1 SV=4;A0A0U1RR32_HUMAN Histone H2A OS=Homo sapiens OX=9606 GN=hCG_2039566 PE=3 SV=1;Q08AJ9_HUMAN Histone H2A	24	3	3	2	3	3	2	1	1	1	26.9	14.107	1284800000	1172200000	15116000	256970000	234440000	3023300	1141900000	746040000	626590000
V9GYY9;H0YIX9;A0A0U1RRA6;B5MCU0;B5MCG9;Q9Y2K5	R3H domain-containing protein 2	R3HDM2	V9GYY9_HUMAN SUZ domain-containing protein (Fragment) OS=Homo sapiens OX=9606 PE=4 SV=1;H0YIX9_HUMAN R3H domain containing 2 (Fragment) OS=Homo sapiens OX=9606 GN=R3HDM2 PE=1 SV=1;A0A0U1RRA6_HUMAN R3H domain containing 2 OS=Homo sapiens OX=9606 GN=R3HDM2 P	6	1	0	0	1	0	0	1	0	0	17.2	7.5562	0	0	0	0	0	0	0	0	0
A6NLN1;A0A7I2V621;A0A0U1RRM4;P26599;A0A087WUW5;A0A0D9SF20;K7EK45;K7ELW5;K7ES59;K7EKJ7;A0A7I2V4H6;Q59H49;A0A6Q8PEX4;O95758	Polypyrimidine tract-binding protein 1	PTBP1	A6NLN1_HUMAN Polypyrimidine tract-binding protein 1 OS=Homo sapiens OX=9606 GN=PTBP1 PE=1 SV=4;A0A7I2V621_HUMAN Polypyrimidine tract-binding protein 1 OS=Homo sapiens OX=9606 GN=PTBP1 PE=1 SV=1;A0A0U1RRM4_HUMAN Polypyrimidine tract-binding protein 1 OS=Hom	14	4	3	0	4	3	0	4	3	0	11.6	56.51	80020000	64949000	0	4211600	3418400	0	68123000	55062000	0
H0Y9C3;A0A0U1RRM9;Q4VXL4;D6RAA5;Q4VXL8;E7EMZ9;B2RWP4;E9PBC6;B7ZMJ9;O95359	Transforming acidic coiled-coil-containing protein 2	TACC2	H0Y9C3_HUMAN Transforming acidic coiled-coil containing protein 2 (Fragment) OS=Homo sapiens OX=9606 GN=TACC2 PE=1 SV=1;A0A0U1RRM9_HUMAN Transforming acidic coiled-coil containing protein 2 (Fragment) OS=Homo sapiens OX=9606 GN=TACC2 PE=1 SV=1;Q4VXL4_HUMAN	10	1	0	0	1	0	0	1	0	0	10.5	18.334	0	0	0	0	0	0	0	0	0
H3BTB3;H3BMQ5;H3BN59;I3L0H8;B4DS24;Q2NL95;Q9HBZ9;Q7Z4W5;Q53G16;F6QDS0;A0A0U4B4U6;H3BQK0;Q9NUU7;Q9UMR2	ATP-dependent RNA helicase DDX19A;ATP-dependent RNA helicase DDX19B	DDX19A;DDX19B	H3BTB3_HUMAN RNA helicase OS=Homo sapiens OX=9606 GN=DDX19A PE=1 SV=1;H3BMQ5_HUMAN RNA helicase (Fragment) OS=Homo sapiens OX=9606 GN=DDX19B PE=1 SV=1;H3BN59_HUMAN RNA helicase (Fragment) OS=Homo sapiens OX=9606 PE=1 SV=1;I3L0H8_HUMAN RNA helicase OS=Homo	14	1	0	0	1	0	0	1	0	0	11.6	14.479	2771100	0	0	307900	0	0	2771100	0	0
A0A126GVN7;Q8NH43	Olfactory receptor 4L1	OR4L1	A0A126GVN7_HUMAN Olfactory receptor OS=Homo sapiens OX=9606 GN=OR4L1 PE=3 SV=1;OR4L1_HUMAN Olfactory receptor 4L1 OS=Homo sapiens OX=9606 GN=OR4L1 PE=3 SV=1	2	1	1	0	1	1	0	1	1	0	2.9	35.195	0	0	0	0	0	0	0	0	0
Q86SI3;Q86SF4;Q86SF1;A0A126GW41;Q8NGB8	Olfactory receptor;Olfactory receptor 4F15	OR4F15	Q86SI3_HUMAN Olfactory receptor (Fragment) OS=Homo sapiens OX=9606 PE=3 SV=1;Q86SF4_HUMAN Olfactory receptor (Fragment) OS=Homo sapiens OX=9606 PE=3 SV=1;Q86SF1_HUMAN Olfactory receptor (Fragment) OS=Homo sapiens OX=9606 PE=3 SV=1;A0A126GW41_HUMAN Olfactor	5	1	1	1	1	1	1	1	1	1	2.6	35.065	0	0	0	0	0	0	0	0	0
A0A126GW44;Q9NZP0	Olfactory receptor 6C3	OR6C3	A0A126GW44_HUMAN Olfactory receptor OS=Homo sapiens OX=9606 GN=OR6C3 PE=3 SV=1;OR6C3_HUMAN Olfactory receptor 6C3 OS=Homo sapiens OX=9606 GN=OR6C3 PE=3 SV=2	2	0	1	0	0	1	0	0	1	0	2.3	35.531	0	0	0	0	0	0	0	0	0
A0A126GW49;B9EGX1;Q96R48	Olfactory receptor;Olfactory receptor 2A5	OR2A5	A0A126GW49_HUMAN Olfactory receptor OS=Homo sapiens OX=9606 GN=OR2A5 PE=3 SV=1;B9EGX1_HUMAN Olfactory receptor OS=Homo sapiens OX=9606 GN=OR2A5 PE=2 SV=1;OR2A5_HUMAN Olfactory receptor 2A5 OS=Homo sapiens OX=9606 GN=OR2A5 PE=2 SV=2	3	0	1	0	0	1	0	0	1	0	3.2	35.207	0	70967000	0	0	6451600	0	0	47165000	0
A0A126GW51;A6NHG9	Olfactory receptor 5H14	OR5H14	A0A126GW51_HUMAN Olfactory receptor OS=Homo sapiens OX=9606 GN=OR5H14 PE=3 SV=1;O5H14_HUMAN Olfactory receptor 5H14 OS=Homo sapiens OX=9606 GN=OR5H14 PE=2 SV=1	2	0	1	0	0	1	0	0	1	0	5.8	35.138	0	0	0	0	0	0	0	0	0
A0A126LB16			A0A126LB16_HUMAN Replication origin-binding protein OS=Homo sapiens OX=9606 GN=U73 PE=4 SV=1	1	0	1	0	0	1	0	0	1	0	1.4	89.704	0	0	0	0	0	0	0	0	0
A0A140TA25			A0A140TA25_HUMAN Myosin IH OS=Homo sapiens OX=9606 GN=MYO1H PE=1 SV=1	1	1	0	0	1	0	0	1	0	0	0.9	119.98	0	0	0	0	0	0	0	0	0
K7ESC8;K7ERT0;K7ESF1;K7EL11;B4DYU1;A0A7P0Z4L8;A0A140VJD4;Q5FVE4	Long-chain-fatty-acid--CoA ligase ACSBG2	ACSBG2	K7ESC8_HUMAN Acyl-CoA synthetase bubblegum family member 2 (Fragment) OS=Homo sapiens OX=9606 GN=ACSBG2 PE=1 SV=1;K7ERT0_HUMAN long-chain-fatty-acid--CoA ligase (Fragment) OS=Homo sapiens OX=9606 GN=ACSBG2 PE=1 SV=1;K7ESF1_HUMAN long-chain-fatty-acid--CoA	8	1	0	0	1	0	0	1	0	0	13.2	8.5056	0	0	0	0	0	0	0	0	0
C9J2M7;A0A140VJE5;C9JIJ7;Q92527	Ankyrin repeat domain-containing protein 7	ANKRD7	C9J2M7_HUMAN Ankyrin repeat domain 7 (Fragment) OS=Homo sapiens OX=9606 GN=ANKRD7 PE=1 SV=1;A0A140VJE5_HUMAN Testicular tissue protein Li 19 OS=Homo sapiens OX=9606 PE=2 SV=1;C9JIJ7_HUMAN Ankyrin repeat domain 7 OS=Homo sapiens OX=9606 GN=ANKRD7 PE=1 SV=2;	4	0	1	0	0	1	0	0	1	0	7.7	12.35	0	0	0	0	0	0	0	0	0
B4DU06;A0A140VJE6;P16066	Guanylate cyclase;Atrial natriuretic peptide receptor 1	NPR1	B4DU06_HUMAN Guanylate cyclase OS=Homo sapiens OX=9606 PE=1 SV=1;A0A140VJE6_HUMAN Guanylate cyclase OS=Homo sapiens OX=9606 PE=1 SV=1;ANPRA_HUMAN Atrial natriuretic peptide receptor 1 OS=Homo sapiens OX=9606 GN=NPR1 PE=1 SV=1	3	0	1	0	0	1	0	0	1	0	1.7	91.071	0	0	0	0	0	0	0	0	0
C9J1E1;A0A140VJF4;P53004	Biliverdin reductase A	BLVRA	C9J1E1_HUMAN Biliverdin reductase A (Fragment) OS=Homo sapiens OX=9606 GN=BLVRA PE=1 SV=1;A0A140VJF4_HUMAN Biliverdin reductase A OS=Homo sapiens OX=9606 PE=2 SV=1;BIEA_HUMAN Biliverdin reductase A OS=Homo sapiens OX=9606 GN=BLVRA PE=1 SV=2	3	0	1	0	0	1	0	0	1	0	9.8	11.293	0	1564600	0	0	312930	0	0	1039900	0
C9JXA2;Q6P4R6;A8K5U6;A0A140VJJ0;P29320	Receptor protein-tyrosine kinase;Ephrin type-A receptor 3	EPHA3	C9JXA2_HUMAN receptor protein-tyrosine kinase OS=Homo sapiens OX=9606 GN=EPHA3 PE=1 SV=1;Q6P4R6_HUMAN receptor protein-tyrosine kinase OS=Homo sapiens OX=9606 GN=EPHA3 PE=1 SV=1;A8K5U6_HUMAN receptor protein-tyrosine kinase OS=Homo sapiens OX=9606 PE=1 SV=	5	0	1	0	0	1	0	0	1	0	1.6	103.14	0	0	0	0	0	0	0	0	0
A0A140VJK7;Q7Z4H3	HD domain-containing protein 2	HDDC2	A0A140VJK7_HUMAN 5-deoxynucleotidase HDDC2 OS=Homo sapiens OX=9606 PE=2 SV=1;HDDC2_HUMAN 5-deoxynucleotidase HDDC2 OS=Homo sapiens OX=9606 GN=HDDC2 PE=1 SV=1	2	0	1	0	0	1	0	0	1	0	6.4	23.39	0	12380000	0	0	1125400	0	0	8227400	0
H7C1A5;F8W8A6;B9A058;A0A140VJL0;Q6NVY1	3-hydroxyisobutyryl-CoA hydrolase, mitochondrial	HIBCH	H7C1A5_HUMAN 3-hydroxyisobutyryl-CoA hydrolase (Fragment) OS=Homo sapiens OX=9606 GN=HIBCH PE=1 SV=1;F8W8A6_HUMAN 3-hydroxyisobutyryl-CoA hydrolase (Fragment) OS=Homo sapiens OX=9606 GN=HIBCH PE=1 SV=1;B9A058_HUMAN 3-hydroxyisobutyryl-CoA hydrolase OS=Homo	5	0	1	0	0	1	0	0	1	0	9.2	13.598	0	0	0	0	0	0	0	0	0
Q6LET3;A0A140VJL3;P00492	Hypoxanthine-guanine phosphoribosyltransferase	HPRT1	Q6LET3_HUMAN Hypoxanthine phosphoribosyltransferase (Fragment) OS=Homo sapiens OX=9606 GN=HPRT1 PE=2 SV=1;A0A140VJL3_HUMAN Hypoxanthine phosphoribosyltransferase OS=Homo sapiens OX=9606 GN=HPRT1 PE=2 SV=1;HPRT_HUMAN Hypoxanthine-guanine phosphoribosyltrans	3	5	3	0	5	3	0	5	3	0	28	24.588	30187000	33665000	0	2322100	2589600	0	21329000	31232000	0
K7EL96;A0A140VJN8;O60664;K7ER39;K7ERZ3	Perilipin-3	PLIN3	K7EL96_HUMAN Perilipin 3 (Fragment) OS=Homo sapiens OX=9606 GN=PLIN3 PE=1 SV=8;A0A140VJN8_HUMAN Perilipin OS=Homo sapiens OX=9606 PE=2 SV=1;PLIN3_HUMAN Perilipin-3 OS=Homo sapiens OX=9606 GN=PLIN3 PE=1 SV=3;K7ER39_HUMAN Perilipin 3 (Fragment) OS=Homo sapie	5	1	1	0	1	1	0	1	1	0	17.4	17.962	2656800	6099200	0	221400	508270	0	2656800	0	0
Q8WVB5;Q8TDC4;A0A140VJP8;Q8N339;P80297;P04732;P02795;P13640	Metallothionein;Metallothionein-1M;Metallothionein-1X;Metallothionein-1E;Metallothionein-2;Metallothionein-1G	MT1X;MT1M;MT1E;MT2A;MT1G	Q8WVB5_HUMAN Metallothionein OS=Homo sapiens OX=9606 GN=MT1X PE=2 SV=1;Q8TDC4_HUMAN Metallothionein OS=Homo sapiens OX=9606 PE=2 SV=1;A0A140VJP8_HUMAN Metallothionein OS=Homo sapiens OX=9606 PE=2 SV=1;MT1M_HUMAN Metallothionein-1M OS=Homo sapiens OX=9606 G	8	0	1	0	0	1	0	0	1	0	19.7	6.0542	0	10800000	0	0	3600000	0	0	7177600	0
A0A140VJQ0;Q14324	Myosin-binding protein C, fast-type	MYBPC2	A0A140VJQ0_HUMAN Testicular tissue protein Li 126 OS=Homo sapiens OX=9606 PE=2 SV=1;MYPC2_HUMAN Myosin-binding protein C, fast-type OS=Homo sapiens OX=9606 GN=MYBPC2 PE=1 SV=2	2	1	0	0	1	0	0	1	0	0	1	128.07	0	0	0	0	0	0	0	0	0
A0A994J3X6;J3QSE0;A0A994J6H0;J3QLH6;J3KRP2;J3QSA9;J3QQM1;J3QRR3;Q59GS3;A0A994J6V8;A0A140VJS3;P62195	26S protease regulatory subunit 8	PSMC5	A0A994J3X6_HUMAN Proteasome 26S subunit, ATPase 5 OS=Homo sapiens OX=9606 GN=PSMC5 PE=1 SV=1;J3QSE0_HUMAN Proteasome 26S subunit, ATPase 5 OS=Homo sapiens OX=9606 GN=PSMC5 PE=1 SV=1;A0A994J6H0_HUMAN Proteasome 26S subunit, ATPase 5 OS=Homo sapiens OX=9606	12	1	0	0	1	0	0	1	0	0	16.7	7.3882	15925000	0	0	5308200	0	0	15925000	0	0
A0A140VJT8;P13489	Ribonuclease inhibitor	RNH1	A0A140VJT8_HUMAN Ribonuclease inhibitor OS=Homo sapiens OX=9606 PE=2 SV=1;RINI_HUMAN Ribonuclease inhibitor OS=Homo sapiens OX=9606 GN=RNH1 PE=1 SV=2	2	1	1	0	1	1	0	1	1	0	2.6	49.973	3186900	9700300	0	122570	373090	0	3186900	6446800	0
A2A2D0;Q59G27;B5BU83;A0A140VJW2;P16949;Q96CE4	Stathmin	STMN1	A2A2D0_HUMAN Stathmin (Fragment) OS=Homo sapiens OX=9606 GN=STMN1 PE=1 SV=8;Q59G27_HUMAN Stathmin (Fragment) OS=Homo sapiens OX=9606 PE=2 SV=1;B5BU83_HUMAN Stathmin OS=Homo sapiens OX=9606 GN=STMN1 PE=2 SV=1;A0A140VJW2_HUMAN Stathmin OS=Homo sapiens OX=960	6	2	1	0	2	1	0	2	0	0	40	9.7931	54781000	8970000	0	9130100	1495000	0	54781000	0	0
A0A5F9ZHL7;E9PRQ6;A0A5F9ZHH9;A0A5F9ZHJ7;A0A140VJX1;A0A5F9ZHL1;P24752;H0YEL7	Acetyl-CoA acetyltransferase, mitochondrial	ACAT1	A0A5F9ZHL7_HUMAN Acetoacetyl-CoA thiolase OS=Homo sapiens OX=9606 GN=ACAT1 PE=1 SV=1;E9PRQ6_HUMAN Acetoacetyl-CoA thiolase OS=Homo sapiens OX=9606 GN=ACAT1 PE=1 SV=1;A0A5F9ZHH9_HUMAN Acetoacetyl-CoA thiolase OS=Homo sapiens OX=9606 GN=ACAT1 PE=1 SV=1;A0A5F	8	2	1	0	2	1	0	2	1	0	27.4	11.349	8630100	3704100	0	1726000	740830	0	8630100	0	0
Q5TBK7;A0A140VJZ4;P15374	Ubiquitin carboxyl-terminal hydrolase isozyme L3	UCHL3	Q5TBK7_HUMAN Ubiquitin C-terminal hydrolase L3 (Fragment) OS=Homo sapiens OX=9606 GN=UCHL3 PE=1 SV=1;A0A140VJZ4_HUMAN Ubiquitin carboxyl-terminal hydrolase OS=Homo sapiens OX=9606 PE=2 SV=1;UCHL3_HUMAN Ubiquitin carboxyl-terminal hydrolase isozyme L3 OS=Ho	3	0	1	0	0	1	0	0	1	0	3.9	25.513	0	5520100	0	0	424620	0	0	3668600	0
A0A140VK00;P25311;C9JEV0;A0JLQ0;H7BZJ8	Zinc-alpha-2-glycoprotein	AZGP1	A0A140VK00_HUMAN Testicular tissue protein Li 227 OS=Homo sapiens OX=9606 PE=2 SV=1;ZA2G_HUMAN Zinc-alpha-2-glycoprotein OS=Homo sapiens OX=9606 GN=AZGP1 PE=1 SV=2;C9JEV0_HUMAN Alpha-2-glycoprotein 1, zinc-binding OS=Homo sapiens OX=9606 GN=AZGP1 PE=1 SV=1	5	7	4	0	7	4	0	7	4	0	35.6	34.258	138380000	145430000	0	7687900	8079700	0	113890000	121150000	0
Q9NUP3;B3KND4;A0A140VK12;Q9UBF2	Coatomer subunit gamma;Coatomer subunit gamma-2	COPG2	Q9NUP3_HUMAN Coatomer subunit gamma-2 OS=Homo sapiens OX=9606 PE=2 SV=1;B3KND4_HUMAN Coatomer subunit gamma OS=Homo sapiens OX=9606 PE=2 SV=1;A0A140VK12_HUMAN Coatomer subunit gamma OS=Homo sapiens OX=9606 PE=2 SV=1;COPG2_HUMAN Coatomer subunit gamma-2 OS=	4	0	1	0	0	1	0	0	1	0	2.3	54.024	0	0	0	0	0	0	0	0	0
E9PM69;R4GNH3;A8K781;A0A140VK42;P17980;E9PLG2;E9PMD8;E9PKD5	26S protease regulatory subunit 6A	PSMC3	E9PM69_HUMAN Proteasome 26S subunit, ATPase 3 OS=Homo sapiens OX=9606 GN=PSMC3 PE=1 SV=1;R4GNH3_HUMAN Proteasome 26S subunit, ATPase 3 OS=Homo sapiens OX=9606 GN=PSMC3 PE=1 SV=1;A8K781_HUMAN cDNA FLJ75299, highly similar to Xenopus laevis proteasome (proso	8	0	2	0	0	2	0	0	2	0	6.5	44.323	0	16288000	0	0	603260	0	0	10825000	0
A0A140VK53;Q9UQ35;O60382;I3L3Q8;A0AUK8;I3L1I8;I3L182;Q9UQ39;I3L4D8	Serine/arginine repetitive matrix protein 2	SRRM2;KIAA0324	A0A140VK53_HUMAN Testicular secretory protein Li 53 OS=Homo sapiens OX=9606 PE=2 SV=1;SRRM2_HUMAN Serine/arginine repetitive matrix protein 2 OS=Homo sapiens OX=9606 GN=SRRM2 PE=1 SV=2;O60382_HUMAN KIAA0324 (Fragment) OS=Homo sapiens OX=9606 GN=KIAA0324 PE	9	10	11	0	10	11	0	10	11	0	6.7	299.61	101240000	110490000	0	843650	920790	0	100790000	73879000	0
F2Z393;A0A140VK56;P37837	Transaldolase	TALDO1	F2Z393_HUMAN Transaldolase OS=Homo sapiens OX=9606 GN=TALDO1 PE=1 SV=1;A0A140VK56_HUMAN Transaldolase OS=Homo sapiens OX=9606 PE=2 SV=1;TALDO_HUMAN Transaldolase OS=Homo sapiens OX=9606 GN=TALDO1 PE=1 SV=2	3	0	2	0	0	2	0	0	2	0	7.5	35.328	0	13148000	0	0	876560	0	0	8738400	0
C9JLS9;C9JX88;A0A140VK70;P35998;B7Z571;Q75L23	26S protease regulatory subunit 7	PSMC2	C9JLS9_HUMAN Proteasome 26S subunit, ATPase 2 (Fragment) OS=Homo sapiens OX=9606 GN=PSMC2 PE=1 SV=1;C9JX88_HUMAN 26S proteasome regulatory subunit 7 OS=Homo sapiens OX=9606 GN=PSMC2 PE=1 SV=1;A0A140VK70_HUMAN 26S proteasome regulatory subunit 7 OS=Homo sap	6	2	3	0	2	3	0	2	3	0	24.6	14.636	5208500	41905000	0	578730	4656100	0	19834000	13225000	0
A0AA34QVZ7;B7Z6U1;A0A140VK94;B4DE76;F6WQW2;P43487;C9JIC6;C9JXG8;C9JGV6	Ran-specific GTPase-activating protein	RANBP1	A0AA34QVZ7_HUMAN RAN binding protein 1 OS=Homo sapiens OX=9606 GN=RANBP1 PE=1 SV=1;B7Z6U1_HUMAN cDNA FLJ54173, highly similar to Ran-specific GTPase-activating protein OS=Homo sapiens OX=9606 PE=2 SV=1;A0A140VK94_HUMAN RAN binding protein 1, isoform CRA_g	9	1	2	0	1	2	0	1	2	0	19	13.463	15208000	53723000	0	5069400	17908000	0	26900000	24012000	0
A0A6Q8PGI1;B4E3I0;C9J813;Q9NYG1;B4DPW5;E9PGZ1;A0A140VKA0;B7Z6G4;E7EX44;Q05682	Caldesmon	CALD1	A0A6Q8PGI1_HUMAN Caldesmon 1 (Fragment) OS=Homo sapiens OX=9606 GN=CALD1 PE=1 SV=1;B4E3I0_HUMAN cDNA FLJ55017, highly similar to Caldesmon OS=Homo sapiens OX=9606 PE=2 SV=1;C9J813_HUMAN Caldesmon 1 (Fragment) OS=Homo sapiens OX=9606 GN=CALD1 PE=1 SV=1;Q9NY	10	1	1	0	1	1	0	1	1	0	5.9	22.423	0	2720900	0	0	388690	0	0	1808300	0
F6VDH7;Q3KNR6;Q0IJ56;A0A140VKA6;P50502;H7C3I1;Q1XBU6;B7ZA40;B4E0U6;Q8IZP2;Q8NFI4;Q1XBU7	Hsc70-interacting protein;Putative protein FAM10A4;Putative protein FAM10A5	ST13;ST13P4;ST13P5	F6VDH7_HUMAN ST13 Hsp70 interacting protein (Fragment) OS=Homo sapiens OX=9606 GN=ST13 PE=1 SV=1;Q3KNR6_HUMAN ST13 protein OS=Homo sapiens OX=9606 GN=ST13 PE=1 SV=1;Q0IJ56_HUMAN ST13 protein (Fragment) OS=Homo sapiens OX=9606 GN=ST13 PE=2 SV=1;A0A140VKA6_H	12	1	4	0	1	4	0	1	4	0	27.2	18.085	14029000	117000000	0	2338200	19500000	0	20848000	70937000	0
H7C1F6;H7C2G3;P0DPI2;A0A140VKB0		C21orf33	H7C1F6_HUMAN Glutamine amidotransferase class 1 domain containing 3 (Fragment) OS=Homo sapiens OX=9606 GN=GATD3 PE=1 SV=2;H7C2G3_HUMAN Glutamine amidotransferase class 1 domain containing 3 (Fragment) OS=Homo sapiens OX=9606 GN=GATD3 PE=4 SV=1;GAL3A_HUMAN	4	0	1	0	0	1	0	0	1	0	5.4	19.611	0	7706800	0	0	856310	0	0	5121900	0
B3KTE4;E7ESJ7;B4DQT0;B4E1J2;A0A140VKG4;Q9NRY5	Protein FAM114A2	FAM114A2	B3KTE4_HUMAN cDNA FLJ38127 fis, clone D6OST2000245 OS=Homo sapiens OX=9606 PE=2 SV=1;E7ESJ7_HUMAN Family with sequence similarity 114 member A2 OS=Homo sapiens OX=9606 GN=FAM114A2 PE=1 SV=1;B4DQT0_HUMAN cDNA FLJ56229 OS=Homo sapiens OX=9606 PE=2 SV=1;B4E1J	6	1	0	0	1	0	0	1	0	0	2.5	36.221	0	0	0	0	0	0	0	0	0
C9J7D1;C9J4S4;C9J4V0;C9J592;C9IZZ0;C9J8S3;B4DPH9;A0A158RFU6;A0A6Q8PG52;A0A6Q8PH84;P51149	Ras-related protein Rab-7a	RAB7A	C9J7D1_HUMAN Ras-related protein Rab-7a OS=Homo sapiens OX=9606 GN=RAB7A PE=1 SV=1;C9J4S4_HUMAN RAB7A, member RAS oncogene family OS=Homo sapiens OX=9606 GN=RAB7A PE=1 SV=1;C9J4V0_HUMAN Ras-related protein Rab-7a OS=Homo sapiens OX=9606 GN=RAB7A PE=1 SV=1;	11	0	1	0	0	1	0	0	1	0	11	10.253	0	0	0	0	0	0	0	0	0
P02788;E7ER44;A0A161I202;W8QEY1;V9HWI4;E7EQB2;Q2TUW9;A8K494;B3VMW0;Q5EK51;B3KSL2;B7ZAL5;B2MV14;Q19KS2;B4E1V0;Q8IX02;C9JCF5;B4E1L2	Lactotransferrin;Lactoferricin-H;Kaliocin-1;Lactoferroxin-A;Lactoferroxin-B;Lactoferroxin-C	LTF;HEL110	TRFL_HUMAN Lactotransferrin OS=Homo sapiens OX=9606 GN=LTF PE=1 SV=6;E7ER44_HUMAN Lactotransferrin OS=Homo sapiens OX=9606 GN=LTF PE=1 SV=1;A0A161I202_HUMAN Lactotransferrin OS=Homo sapiens OX=9606 GN=LTF PE=2 SV=1;W8QEY1_HUMAN Lactotransferrin OS=Homo sap	18	12	10	0	12	10	0	12	10	0	24.1	78.181	144000000	198660000	0	3063800	4226800	0	150580000	125450000	0
A0A1B0GTH6			CS2IP_HUMAN Casein kinase II subunit alpha-interacting protein OS=Homo sapiens OX=9606 GN=CSNKA2IP PE=1 SV=1	1	1	0	0	1	0	0	1	0	0	1.9	81.797	0	0	0	0	0	0	0	0	0
A0A1B0GTZ9;B7Z3A3;A0A1B0GV73;A0A2X0SF83;A0A805TBS0;A0A7P0TAS2;Q5T5U3	Rho GTPase-activating protein 21	ARHGAP21	A0A1B0GTZ9_HUMAN Rho GTPase activating protein 21 (Fragment) OS=Homo sapiens OX=9606 GN=ARHGAP21 PE=1 SV=1;B7Z3A3_HUMAN cDNA FLJ54686, highly similar to Homo sapiens Rho GTPase activating protein 21 (ARHGAP21), mRNA OS=Homo sapiens OX=9606 PE=2 SV=1;A0A1B0	7	1	0	0	1	0	0	1	0	0	2.5	55.804	29599000	0	0	1020700	0	0	29599000	0	0
H7C469;F8W787;A0A1B0GW44;A0A1B0GV23;A0A1B0GVD5;A0A1B0GWE8;V9HWI3;C9JH19;A0A1B0GU92;A0A1B0GU03;P07339;A0A1B0GVF1;A0A0S2Z3L4;A0A1B0GVP3	Cathepsin D;Cathepsin D light chain;Cathepsin D heavy chain	CTSD;HEL-S-130P	H7C469_HUMAN Cathepsin D (Fragment) OS=Homo sapiens OX=9606 PE=1 SV=7;F8W787_HUMAN Cathepsin D OS=Homo sapiens OX=9606 GN=CTSD PE=1 SV=2;A0A1B0GW44_HUMAN Cathepsin D OS=Homo sapiens OX=9606 GN=CTSD PE=1 SV=1;A0A1B0GV23_HUMAN Cathepsin D OS=Homo sapiens OX=	14	0	2	0	0	2	0	0	2	0	5.7	35.785	0	51213000	0	0	2695400	0	0	34036000	0
A0A1B0GV03			GG6L7_HUMAN Golgin subfamily A member 6-like protein 7 OS=Homo sapiens OX=9606 GN=GOLGA6L7 PE=1 SV=1	1	0	1	0	0	1	0	0	1	0	1.8	75.583	0	0	0	0	0	0	0	0	0
P13645;A0A1B0GVI3;Q7Z3Y7;B4DJM5;A0A3B3ITG2;Q7Z3Y8;Q7Z3Z0;Q99456;Q2M2I5;O76013;Q7Z3Y9;O76015;Q6A165;O76014;Q14532;Q14525;Q15323;Q6ZPD6;C4AM86;Q92764	Keratin, type I cytoskeletal 10	KRT10	K1C10_HUMAN Keratin, type I cytoskeletal 10 OS=Homo sapiens OX=9606 GN=KRT10 PE=1 SV=6;A0A1B0GVI3_HUMAN Keratin, type I cytoskeletal 10 OS=Homo sapiens OX=9606 GN=KRT10 PE=1 SV=2	20	33	40	7	33	40	7	28	32	6	62.3	58.826	9389800000	24352000000	81938000	361150000	936620000	3151500	10047000000	14709000000	3357900000
B0QYQ6;A0A1B0GWK2;Q674X7	Kazrin	KAZN	B0QYQ6_HUMAN Kazrin, periplakin interacting protein (Fragment) OS=Homo sapiens OX=9606 GN=KAZN PE=1 SV=1;A0A1B0GWK2_HUMAN Kazrin, periplakin interacting protein OS=Homo sapiens OX=9606 GN=KAZN PE=1 SV=1;KAZRN_HUMAN Kazrin OS=Homo sapiens OX=9606 GN=KAZN PE	3	1	0	0	1	0	0	1	0	0	7.2	19.234	0	0	0	0	0	0	0	0	0
P05166;E7ETT1;E7EX59;Q9HBR7;A0A1B2JLU8;C9JQS9;B7Z7U9;F8WBI9;E9PEC3;Q59GV0;E9PDR0;E7EUY3;C9JVW9;E7ETT4;H7C5C9;E7ENC1;Q86TD7;B7Z8A8	Propionyl-CoA carboxylase beta chain, mitochondrial	PCCB;DKFZp451E113	PCCB_HUMAN Propionyl-CoA carboxylase beta chain, mitochondrial OS=Homo sapiens OX=9606 GN=PCCB PE=1 SV=3;E7ETT1_HUMAN Propionyl-CoA carboxylase beta chain, mitochondrial OS=Homo sapiens OX=9606 GN=PCCB PE=1 SV=1;E7EX59_HUMAN Propionyl-CoA carboxylase beta	18	0	2	0	0	2	0	0	2	0	5.9	58.215	0	20254000	0	0	675120	0	0	13461000	0
Q8WVH6;B4DUI1;B2RA67;A0A1K0FU49;P02144	Myoglobin	MB	Q8WVH6_HUMAN Myoglobin OS=Homo sapiens OX=9606 GN=MB PE=1 SV=1;B4DUI1_HUMAN Myoglobin OS=Homo sapiens OX=9606 PE=2 SV=1;B2RA67_HUMAN Myoglobin OS=Homo sapiens OX=9606 PE=2 SV=1;A0A1K0FU49_HUMAN Myoglobin OS=Homo sapiens OX=9606 GN=GLNG PE=3 SV=1;MYG_HUMAN	5	0	1	0	0	1	0	0	1	0	8.1	10.869	0	0	0	0	0	0	0	0	0
A0A1L1UHR1;P21796;B4DEI3;C9JI87;B3KTS5	Voltage-dependent anion-selective channel protein 1	VDAC1	A0A1L1UHR1_HUMAN Non-selective voltage-gated ion channel VDAC1 OS=Homo sapiens OX=9606 PE=2 SV=1;VDAC1_HUMAN Non-selective voltage-gated ion channel VDAC1 OS=Homo sapiens OX=9606 GN=VDAC1 PE=1 SV=2;B4DEI3_HUMAN Non-selective voltage-gated ion channel VDAC1	5	3	2	0	3	2	0	3	2	0	12	30.772	84753000	15359000	0	4985500	903440	0	65646000	29315000	0
H0Y948;G1UI22;A8MQ02;J3KN01;A0A1P7ZIN0;A0A804HJ20;H0Y8U8;P55196;H0Y8L4;Q5TIG5;H0Y9I0	Afadin	MLLT4	H0Y948_HUMAN Afadin, adherens junction formation factor (Fragment) OS=Homo sapiens OX=9606 GN=AFDN PE=1 SV=2;G1UI22_HUMAN Afadin OS=Homo sapiens OX=9606 GN=MLLT4 PE=1 SV=1;A8MQ02_HUMAN Afadin, adherens junction formation factor OS=Homo sapiens OX=9606 GN=A	11	0	3	0	0	3	0	0	3	0	3.4	101.53	0	39336000	0	0	819500	0	0	26143000	0
M0R151;M0QYW4;A0A1R3UDR5;Q9UBX7	Kallikrein-11;Kallikrein-11 inactive chain 1;Kallikrein-11 inactive chain 2	KLK11	M0R151_HUMAN Kallikrein related peptidase 11 OS=Homo sapiens OX=9606 GN=KLK11 PE=1 SV=1;M0QYW4_HUMAN Kallikrein related peptidase 11 (Fragment) OS=Homo sapiens OX=9606 GN=KLK11 PE=1 SV=1;A0A1R3UDR5_HUMAN Kallikrein G OS=Homo sapiens OX=9606 GN=KLNG PE=4 SV	4	1	1	0	1	1	0	1	1	0	6.4	11.979	0	0	0	0	0	0	0	0	0
C9JB06;A0A1S5UZ00;Q8N5I4	Dehydrogenase/reductase SDR family member on chromosome X	DHRSX	C9JB06_HUMAN Dehydrogenase/reductase X-linked (Fragment) OS=Homo sapiens OX=9606 GN=DHRSX PE=1 SV=1;A0A1S5UZ00_HUMAN Dehydrogenase/reductase SDR family member OS=Homo sapiens OX=9606 GN=DHRSX PE=2 SV=1;DHRSX_HUMAN Polyprenol dehydrogenase OS=Homo sapiens O	3	1	0	1	1	0	1	1	0	1	3.4	25.434	0	0	0	0	0	0	0	0	0
B4DNU2;Q2L6I2;A0A1U9X609;Q5STZ8;Q8NE71;F5GYK6;A0PJ72;A0A0G2JIC2;A0A0G2JJB9;Q59F96;H0YGW7	ATP-binding cassette sub-family F member 1	ABCF1	B4DNU2_HUMAN cDNA FLJ56536, highly similar to ATP-binding cassette sub-family F member 1 OS=Homo sapiens OX=9606 PE=2 SV=1;Q2L6I2_HUMAN ABC50 protein OS=Homo sapiens OX=9606 GN=ABCF1 PE=4 SV=1;A0A1U9X609_HUMAN ABCF1 OS=Homo sapiens OX=9606 PE=4 SV=1;Q5STZ8	11	1	0	1	1	0	1	1	0	1	4.5	59.662	8454300	0	0	367580	0	0	8454300	0	0
I3WTX1;Q4V347;A0A1U9X791;Q5STX8;P55008	Allograft inflammatory factor 1	AIF1	I3WTX1_HUMAN Allograft inflammatory factor 1 OS=Homo sapiens OX=9606 GN=AIF1 PE=2 SV=1;Q4V347_HUMAN Allograft inflammatory factor 1 OS=Homo sapiens OX=9606 GN=AIF1 PE=2 SV=1;A0A1U9X791_HUMAN Allograft inflammatory factor 1 OS=Homo sapiens OX=9606 PE=4 SV=1	5	1	0	0	1	0	0	1	0	0	14	10.455	0	0	0	0	0	0	0	0	0
Q0EFA5;A8K9C1;A0A1U9X8Y9;A0A1U9X8X8;A0A1U9X8X5;Q2L6G8;M1SWB8;D2IYL2;A0A1U9X901;A0A1U9X8Z0;A0A1U9X8X6;Q15517	Corneodesmosin	S;CDSN	Q0EFA5_HUMAN Corneodesmosin OS=Homo sapiens OX=9606 GN=S PE=4 SV=1;A8K9C1_HUMAN Corneodesmosin OS=Homo sapiens OX=9606 PE=1 SV=1;A0A1U9X8Y9_HUMAN Corneodesmosin OS=Homo sapiens OX=9606 PE=4 SV=1;A0A1U9X8X8_HUMAN Corneodesmosin OS=Homo sapiens OX=9606 PE=1	12	1	1	0	1	1	0	1	1	0	3.5	49.896	16766000	13053000	0	1117700	870210	0	16766000	8675100	0
A0A1U9X8Y4;Q5SRT3;Q53FB0;O00299	Chloride intracellular channel protein;Chloride intracellular channel protein 1	CLIC1	A0A1U9X8Y4_HUMAN Chloride intracellular channel protein OS=Homo sapiens OX=9606 PE=3 SV=1;Q5SRT3_HUMAN Chloride intracellular channel protein OS=Homo sapiens OX=9606 GN=CLIC1 PE=2 SV=2;Q53FB0_HUMAN Chloride intracellular channel protein (Fragment) OS=Homo	4	3	2	0	3	2	0	3	2	0	12.5	26.793	16679000	7858300	0	1111900	523890	0	12809000	9092400	0
P48634;A0A1U9X982;A0A1U9X9A9;A0A1U9X999;A0A1U9X998;A0A1U9X996;A0A1U9X988;A0A1U9X993;A0A1U9X985;A0A1U9X977;A0A1U9X975;A0A1U9X974;A0A1U9X9A5;A0A1U9X987;A0A1U9X972;B4DLY2;B4DZ56	Protein PRRC2A	PRRC2A	PRC2A_HUMAN Protein PRRC2A OS=Homo sapiens OX=9606 GN=PRRC2A PE=1 SV=3;A0A1U9X982_HUMAN PRRC2A OS=Homo sapiens OX=9606 PE=4 SV=1;A0A1U9X9A9_HUMAN PRRC2A OS=Homo sapiens OX=9606 PE=4 SV=1;A0A1U9X999_HUMAN PRRC2A OS=Homo sapiens OX=9606 PE=4 SV=1;A0A1U9X998_	17	1	1	0	1	1	0	1	1	0	1.2	228.86	4812900	0	0	45404	0	0	4812900	0	0
A0A1U9X9B5			A0A1U9X9B5_HUMAN Valine--tRNA ligase, mitochondrial OS=Homo sapiens OX=9606 PE=3 SV=2	1	0	1	0	0	1	0	0	1	0	0.9	121.67	0	0	0	0	0	0	0	0	0
A0A1W1GSL6;A0A1W1GSP5;A0A1W1GST9;A0A1W1GSK9;A0A804HKF9;Q92889	DNA repair endonuclease XPF	ERCC4	A0A1W1GSL6_HUMAN DNA repair endonuclease XPF OS=Homo sapiens OX=9606 GN=ERCC4 PE=2 SV=1;A0A1W1GSP5_HUMAN DNA repair endonuclease XPF OS=Homo sapiens OX=9606 GN=ERCC4 PE=2 SV=1;A0A1W1GST9_HUMAN DNA repair endonuclease XPF OS=Homo sapiens OX=9606 GN=ERCC4 PE	6	0	1	0	0	1	0	0	1	0	2.8	41.547	0	0	0	0	0	0	0	0	0
D6RDG0;A0A1W2PS70;A0A1W2PNX7;A0A1W2PSE4;A0A1W2PPX5;A0A1W2PPU6;A0A1W2PQR6;A0A1W2PQB7;A0A1W2PS43;A0A1W2PRS1;Q14108	Lysosome membrane protein 2	SCARB2	D6RDG0_HUMAN Scavenger receptor class B member 2 OS=Homo sapiens OX=9606 GN=SCARB2 PE=1 SV=1;A0A1W2PS70_HUMAN Scavenger receptor class B member 2 OS=Homo sapiens OX=9606 GN=SCARB2 PE=1 SV=1;A0A1W2PNX7_HUMAN Scavenger receptor class B member 2 (Fragment) OS	11	0	1	0	0	1	0	0	1	0	9.4	12.06	0	0	0	0	0	0	0	0	0
E9PI05;E9PLS8;E9PIM2;E9PR73;B7Z884;A0A1W2PQ68;B4DZS2;Q9UPV0	Centrosomal protein of 164 kDa	CEP164	E9PI05_HUMAN Centrosomal protein 164 (Fragment) OS=Homo sapiens OX=9606 GN=CEP164 PE=1 SV=1;E9PLS8_HUMAN Centrosomal protein 164 (Fragment) OS=Homo sapiens OX=9606 GN=CEP164 PE=1 SV=1;E9PIM2_HUMAN Centrosomal protein 164 (Fragment) OS=Homo sapiens OX=9606	8	0	1	0	0	1	0	0	1	0	9.6	13.297	0	0	0	0	0	0	0	0	0
A0A1W2PRG6			A0A1W2PRG6_HUMAN Potassium voltage-gated channel subfamily H member 1 OS=Homo sapiens OX=9606 GN=KCNH1 PE=1 SV=1	1	1	0	0	1	0	0	1	0	0	1.7	54.92	0	0	0	0	0	0	0	0	0
A0A1W5KJW8			A0A1W5KJW8_HUMAN Amine oxidase [flavin-containing] A (Fragment) OS=Homo sapiens OX=9606 GN=MAOA PE=3 SV=1	1	1	1	0	1	1	0	1	1	0	28.3	6.2796	0	0	0	0	0	0	0	0	0
A0A1X7SBZ2;A0A5H1ZRQ2;Q59F66;Q92841;B4DZQ7;Q9UQL5	Probable ATP-dependent RNA helicase DDX17	DDX17	A0A1X7SBZ2_HUMAN RNA helicase OS=Homo sapiens OX=9606 GN=DDX17 PE=1 SV=1;A0A5H1ZRQ2_HUMAN RNA helicase OS=Homo sapiens OX=9606 GN=DDX17 PE=1 SV=2;Q59F66_HUMAN RNA helicase (Fragment) OS=Homo sapiens OX=9606 PE=2 SV=1;DDX17_HUMAN Probable ATP-dependent RNA	6	6	5	0	3	2	0	3	2	0	10.2	80.253	44514000	70083000	0	1203100	1894100	0	46400000	44691000	0
A6NEM2;A0A223PQH6;P51610	Host cell factor 1;HCF N-terminal chain 1;HCF N-terminal chain 2;HCF N-terminal chain 3;HCF N-terminal chain 4;HCF N-terminal chain 5;HCF N-terminal chain 6;HCF C-terminal chain 1;HCF C-terminal chain 2;HCF C-terminal chain 3;HCF C-terminal chain 4;HCF C-terminal chain 5;HCF C-terminal chain 6	HCFC1	A6NEM2_HUMAN Host cell factor C1 OS=Homo sapiens OX=9606 GN=HCFC1 PE=1 SV=2;A0A223PQH6_HUMAN HCFC1 OS=Homo sapiens OX=9606 PE=4 SV=1;HCFC1_HUMAN Host cell factor 1 OS=Homo sapiens OX=9606 GN=HCFC1 PE=1 SV=2	3	1	0	0	1	0	0	1	0	0	0.7	213.47	0	0	0	0	0	0	0	0	0
P62979;F5H388;F5H747;F5GXK7;J3QKN0;Q5PY61;Q5U5U6;Q9UFQ0;Q96C32;Q96MH4;L8B196;L8B4I8;Q96H31;L8B4R0;A8K674;L8B4J3;L8B4M0;L8B4Z6;Q66K58;Q59EM9;Q5RKT7;B2RDW1;P62987;P0CG48;J3QS39;Q5UGI3;B4DV12;F5H265;J3QTR3;P0CG47;A0A248RGE3;F5H2Z3;F5GYU3;Q3MIH3;F5H6Q2;M0R1M6;Q49A90;M0R2S1;M0R1V7;Q8WYN9;F5GZ39;J3QSA3	Ubiquitin-40S ribosomal protein S27a;Ubiquitin;40S ribosomal protein S27a;Ubiquitin-60S ribosomal protein L40;Ubiquitin;60S ribosomal protein L40;Polyubiquitin-C;Ubiquitin;Polyubiquitin-B;Ubiquitin	RPS27A;UBC;UBB;DKFZp434K0435;UbC;HEL112;UBA52	RS27A_HUMAN Ubiquitin-ribosomal protein eS31 fusion protein OS=Homo sapiens OX=9606 GN=RPS27A PE=1 SV=2;F5H388_HUMAN Ubiquitin C (Fragment) OS=Homo sapiens OX=9606 GN=UBC PE=1 SV=1;F5H747_HUMAN Ubiquitin C (Fragment) OS=Homo sapiens OX=9606 GN=UBC PE=1 SV=	42	5	5	1	5	5	1	5	5	1	35.3	17.965	2179400000	3279200000	17282000	363230000	546530000	2880300	2694900000	1677100000	527730000
O43175;A0A2C9F2M7;A0A286YF22;V9HW79;B3KSC3;A0A286YFA2;A0A286YFL2;Q9UMY2;A0A286YFM8;Q8N5M8;A0A286YF78;Q9UMY3;A0A286YFB2;A0A286YFC8;A0A286YER3;A0A286YFK5;A0A286YF34;A0A286YFF3;Q96RV6;A0A286YFE1;Q96RV5;Q96RV7	D-3-phosphoglycerate dehydrogenase	PHGDH;HEL-S-113;PGDH3	SERA_HUMAN D-3-phosphoglycerate dehydrogenase OS=Homo sapiens OX=9606 GN=PHGDH PE=1 SV=4;A0A2C9F2M7_HUMAN D-3-phosphoglycerate dehydrogenase OS=Homo sapiens OX=9606 GN=PHGDH PE=1 SV=1;A0A286YF22_HUMAN D-3-phosphoglycerate dehydrogenase OS=Homo sapiens OX=9	22	8	7	0	8	7	0	8	7	0	21.6	56.65	155280000	188270000	0	6469900	7844600	0	140060000	140350000	0
B3KMU1;B7ZM73;A0A286YFF8;Q7Z3U7	Protein MON2 homolog	MON2	B3KMU1_HUMAN cDNA FLJ12609 fis, clone NT2RM4001557, highly similar to Homo sapiens KIAA1040 protein OS=Homo sapiens OX=9606 PE=2 SV=1;B7ZM73_HUMAN Protein MON2 homolog OS=Homo sapiens OX=9606 GN=MON2 PE=2 SV=1;A0A286YFF8_HUMAN Protein MON2 homolog OS=Homo	4	1	1	0	1	1	0	1	1	0	3.2	57.085	0	0	0	0	0	0	0	0	0
Q15302;Q05CP8;J7M8C2;J7MDF2;A0A2H4FYY8;Q16204	Coiled-coil domain-containing protein 6	CCDC6;CCDC6-RETc;CCDC6-RETa	Q15302_HUMAN Ret-TPC (Fragment) OS=Homo sapiens OX=9606 PE=2 SV=1;Q05CP8_HUMAN CCDC6 protein (Fragment) OS=Homo sapiens OX=9606 GN=CCDC6 PE=2 SV=1;J7M8C2_HUMAN CCDC6-RET fusion protein variant c OS=Homo sapiens OX=9606 GN=CCDC6-RETc PE=1 SV=1;J7MDF2_HUMAN	6	1	1	0	1	1	0	1	1	0	6.8	13.556	4458600	5744400	0	636950	820630	0	4458600	3817700	0
B4DHM1;A0A2R8Y4R7;A0A2R8Y6L6;O75648	Mitochondrial tRNA-specific 2-thiouridylase 1	TRMU	B4DHM1_HUMAN Mitochondrial tRNA-specific 2-thiouridylase 1 OS=Homo sapiens OX=9606 PE=2 SV=1;A0A2R8Y4R7_HUMAN Mitochondrial tRNA-specific 2-thiouridylase 1 (Fragment) OS=Homo sapiens OX=9606 GN=TRMU PE=1 SV=1;A0A2R8Y6L6_HUMAN Mitochondrial tRNA-specific 2-	4	0	1	0	0	1	0	0	1	0	3.7	37.122	0	0	0	0	0	0	0	0	0
B4E3T6;A0A2R8Y4W2;A0A2R8YE63;Q12929	Epidermal growth factor receptor kinase substrate 8	EPS8	B4E3T6_HUMAN cDNA FLJ56405, highly similar to Epidermal growth factor receptor kinase substrate 8 OS=Homo sapiens OX=9606 PE=2 SV=1;A0A2R8Y4W2_HUMAN Epidermal growth factor receptor pathway substrate 8 OS=Homo sapiens OX=9606 GN=EPS8 PE=1 SV=1;A0A2R8YE63_H	4	1	0	0	1	0	0	1	0	0	1.2	77.087	0	0	0	0	0	0	0	0	0
H0Y470;A0A2R8YDS8;A0A2R8Y7D4;A0A2R8YGU1;A0A2R8YCU9;A0A2R8Y885;A0A2R8Y820;H7C2C6;A0A2R8Y4X4;A0A2R8Y4W8;A0A2R8YG73;A0A2R8Y7B1;A0A2U3TZV9;Q3V6T2	Girdin	CCDC88A	H0Y470_HUMAN Coiled-coil domain containing 88A (Fragment) OS=Homo sapiens OX=9606 GN=CCDC88A PE=1 SV=1;A0A2R8YDS8_HUMAN Coiled-coil domain containing 88A (Fragment) OS=Homo sapiens OX=9606 GN=CCDC88A PE=1 SV=1;A0A2R8Y7D4_HUMAN Coiled-coil domain containing	14	0	1	0	0	1	0	0	1	0	1.2	100.58	0	0	0	0	0	0	0	0	0
Q6ZVL3;B4E244;B3KY47;A0A2R8Y5P9;Q8TF72	Protein Shroom3	SHROOM3	Q6ZVL3_HUMAN cDNA FLJ42424 fis, clone BLADE2004089, moderately similar to Mus musculus PDZ domain actin binding protein Shroom mRNA (Fragment) OS=Homo sapiens OX=9606 PE=2 SV=1;B4E244_HUMAN cDNA FLJ55531, highly similar to Homo sapiens shroom (SHRM), mRNA	5	1	1	1	1	1	1	1	1	1	1.1	87.857	3595300000	4120400000	5576400	79894000	91564000	123920	3514500000	2716200000	174570000
A0A2R8YGX3;V9HW56;A0A2R8Y5V9;P67936;B4DTB1;B4DVY2;A0A590UJB9;A0A590UK79	Tropomyosin alpha-4 chain	HEL-S-108;TPM4	A0A2R8YGX3_HUMAN Tropomyosin 4 OS=Homo sapiens OX=9606 GN=TPM4 PE=1 SV=1;V9HW56_HUMAN Tropomyosin alpha-4 chain OS=Homo sapiens OX=9606 GN=HEL-S-108 PE=2 SV=1;A0A2R8Y5V9_HUMAN Tropomyosin 4 OS=Homo sapiens OX=9606 GN=TPM4 PE=1 SV=1;TPM4_HUMAN Tropomyosin a	8	8	7	0	4	3	0	4	3	0	36.6	20.985	60137000	79735000	0	4625900	6133500	0	60622000	52507000	0
B4DG82;Q4W5Q4;Q17RH5;A0A994J7S7;A0A2R8Y661;A0A8I5KZ40;A0A2R8YGD3;Q9Y4G8	Rap guanine nucleotide exchange factor 2	PDZGEF1;RAPGEF2	B4DG82_HUMAN Rap guanine nucleotide exchange factor 2 (Fragment) OS=Homo sapiens OX=9606 PE=1 SV=1;Q4W5Q4_HUMAN Rap guanine nucleotide exchange factor 2 (Fragment) OS=Homo sapiens OX=9606 GN=PDZGEF1 PE=1 SV=1;Q17RH5_HUMAN Rap guanine nucleotide exchange fa	8	1	0	0	1	0	0	1	0	0	1.7	118.34	0	0	0	0	0	0	0	0	0
A0A2R8Y6J3;B3KTM6;A2RUM7;Q59GX9;P46777;Q5T7N0	60S ribosomal protein L5	RPL5	A0A2R8Y6J3_HUMAN Large ribosomal subunit protein uL18 (Fragment) OS=Homo sapiens OX=9606 GN=RPL5 PE=1 SV=1;B3KTM6_HUMAN Large ribosomal subunit protein uL18 OS=Homo sapiens OX=9606 GN=RPL5 PE=2 SV=1;A2RUM7_HUMAN Large ribosomal subunit protein uL18 OS=Homo	6	2	2	0	2	2	0	2	2	0	13.4	27.045	17493000	48502000	0	1590300	4409300	0	20078000	29649000	0
A0A2R8Y701;Q18PE1	Protein Dok-7	DOK7	A0A2R8Y701_HUMAN Docking protein 7 OS=Homo sapiens OX=9606 GN=DOK7 PE=1 SV=1;DOK7_HUMAN Protein Dok-7 OS=Homo sapiens OX=9606 GN=DOK7 PE=1 SV=1	2	1	0	0	1	0	0	1	0	0	2.8	47.966	0	0	0	0	0	0	0	0	0
V9H020;Q6LE82;A0A2R8Y743;B4DRB3;A0AAQ5BH52;A0AAQ5BH24;A0AAQ5BH01;B4DTN0;A0A3B3IS71;Q59HH0;P06400	Retinoblastoma-associated protein	RB1	V9H020_HUMAN RB1 protein (Fragment) OS=Homo sapiens OX=9606 GN=RB1 PE=4 SV=1;Q6LE82_HUMAN RB1 protein (Fragment) OS=Homo sapiens OX=9606 GN=RB1 PE=4 SV=1;A0A2R8Y743_HUMAN RB transcriptional corepressor 1 (Fragment) OS=Homo sapiens OX=9606 GN=RB1 PE=1 SV=1;	11	1	0	0	1	0	0	1	0	0	25.5	5.8746	0	0	0	0	0	0	0	0	0
K7ESH4;B4DYC5;B4DWY3;A0A2R8Y7I5;Q8N1G1	RNA exonuclease 1 homolog	REXO1	K7ESH4_HUMAN RNA exonuclease 1 homolog (Fragment) OS=Homo sapiens OX=9606 GN=REXO1 PE=1 SV=1;B4DYC5_HUMAN cDNA FLJ51149, highly similar to RNA exonuclease 1 homolog OS=Homo sapiens OX=9606 PE=2 SV=1;B4DWY3_HUMAN cDNA FLJ56165, highly similar to RNA exonucl	5	0	1	0	0	1	0	0	1	0	7.5	17.546	0	0	0	0	0	0	0	0	0
A0A2R8Y7Y9;M0QZL1;M0R192;V9HWI1;A0A2R8YEP4;P30043	Flavin reductase (NADPH)	BLVRB;HEL-S-10	A0A2R8Y7Y9_HUMAN Biliverdin reductase B OS=Homo sapiens OX=9606 GN=BLVRB PE=1 SV=1;M0QZL1_HUMAN Biliverdin reductase B OS=Homo sapiens OX=9606 GN=BLVRB PE=1 SV=1;M0R192_HUMAN Biliverdin reductase B OS=Homo sapiens OX=9606 GN=BLVRB PE=1 SV=1;V9HWI1_HUMAN Ep	6	1	1	0	1	1	0	1	1	0	12.4	12.534	0	8428300	0	0	1204000	0	0	5601400	0
A0A2R8Y8A0;E7ETK0;A0A2R8Y849;A0A2R8YD14;P62847	40S ribosomal protein S24	RPS24	A0A2R8Y8A0_HUMAN 40S ribosomal protein S24 (Fragment) OS=Homo sapiens OX=9606 GN=RPS24 PE=1 SV=1;E7ETK0_HUMAN 40S ribosomal protein S24 OS=Homo sapiens OX=9606 GN=RPS24 PE=1 SV=1;A0A2R8Y849_HUMAN 40S ribosomal protein S24 OS=Homo sapiens OX=9606 GN=RPS24 P	5	0	1	0	0	1	0	0	1	0	13.3	10.248	0	39076000	0	0	9769000	0	0	25970000	0
A0A2R8YCW8;A0A2R8Y6T6;A0A2U3TZH6;A0A994J847;Q59F12;A0A3B3IU06;A0A2R8Y5Z6;A0A2R8Y5G2;A0A2R8Y570;A0A2R8YFU8;Q1WWM3;A0A2R8Y6G5;Q29RX4;A0A2R8YFR9;Q4VB87;A0A3B3IUD6;A0A3B3ITC5;P11171	Protein 4.1	EPB41	A0A2R8YCW8_HUMAN Protein 4.1 OS=Homo sapiens OX=9606 GN=EPB41 PE=1 SV=1;A0A2R8Y6T6_HUMAN Erythrocyte membrane protein band 4.1 (Fragment) OS=Homo sapiens OX=9606 GN=EPB41 PE=1 SV=1;A0A2U3TZH6_HUMAN Protein 4.1 OS=Homo sapiens OX=9606 GN=EPB41 PE=1 SV=1;A0A	18	2	2	0	2	2	0	2	2	0	2.7	84.789	80121000	133270000	0	2054400	3417100	0	70965000	97725000	0
Q5SBK1;Q5SBJ9;Q5SR44;A0A2S1GUW8;Q9HB99;Q9HB98;Q9HC54;Q9HC55;Q5SBK0;Q5SBJ8;Q5SBK2;Q5SBK3;Q5SBK4;Q5SBK5;Q5SBK6;Q5SBJ7;Q5SBJ6;Q5SBJ5;E9PDY4;P17927	Complement receptor type 1	CR1	Q5SBK1_HUMAN CR1 protein domain SCR25 (Fragment) OS=Homo sapiens OX=9606 GN=CR1 PE=4 SV=1;Q5SBJ9_HUMAN CR1 protein domain SCR25 (Fragment) OS=Homo sapiens OX=9606 GN=CR1 PE=4 SV=1;Q5SR44_HUMAN Complement C3b/C4b receptor 1 (Knops blood group) OS=Homo sapie	20	1	0	0	1	0	0	1	0	0	6	12.808	0	0	0	0	0	0	0	0	0
A0A2S1ZR79;A0A2S1ZR87;Q96SB8	Structural maintenance of chromosomes protein 6	SMC6	A0A2S1ZR79_HUMAN Structural maintenance of chromosomes 6 OS=Homo sapiens OX=9606 GN=SMC6 PE=2 SV=1;A0A2S1ZR87_HUMAN Structural maintenance of chromosomes 6 OS=Homo sapiens OX=9606 GN=SMC6 PE=2 SV=1;SMC6_HUMAN Structural maintenance of chromosomes protein 6	3	0	1	0	0	1	0	0	1	0	0.7	126.35	0	0	0	0	0	0	0	0	0
B4DVF3;B4DWE9;A0A2X0SF71;Q68EM7	Rho GTPase-activating protein 17	ARHGAP17	B4DVF3_HUMAN cDNA FLJ57205, highly similar to Homo sapiens Rho GTPase activating protein 17 (ARHGAP17), transcript variant 1, mRNA OS=Homo sapiens OX=9606 PE=2 SV=1;B4DWE9_HUMAN cDNA FLJ57216, highly similar to Homo sapiens Rho GTPase activating protein 17	4	1	1	0	1	1	0	1	1	0	3	41.113	0	0	0	0	0	0	0	0	0
B4E2K6;E9PMR6;A0A2X0SFF5;Q9NZN5	Rho guanine nucleotide exchange factor 12	ARHGEF12	B4E2K6_HUMAN cDNA FLJ60405, highly similar to Rho guanine nucleotide exchange factor 12 (Fragment) OS=Homo sapiens OX=9606 PE=2 SV=1;E9PMR6_HUMAN Rho guanine nucleotide exchange factor 12 OS=Homo sapiens OX=9606 GN=ARHGEF12 PE=1 SV=1;A0A2X0SFF5_HUMAN ARHGE	4	0	1	0	0	1	0	0	1	0	0.9	143.95	0	0	0	0	0	0	0	0	0
H0YDZ4;A0A2X0SFH1;Q8TCU6	Phosphatidylinositol 3,4,5-trisphosphate-dependent Rac exchanger 1 protein	PREX1	H0YDZ4_HUMAN Phosphatidylinositol-3,4,5-trisphosphate dependent Rac exchange factor 1 (Fragment) OS=Homo sapiens OX=9606 GN=PREX1 PE=1 SV=1;A0A2X0SFH1_HUMAN PREX1 (Fragment) OS=Homo sapiens OX=9606 GN=PREX1 PE=4 SV=1;PREX1_HUMAN Phosphatidylinositol 3,4,5-	3	1	1	0	1	1	0	1	1	0	1.4	98.479	0	0	0	0	0	0	0	0	0
A0A9L9PXQ2;A0A2X0SFL7;A0A9L9PXS4;Q9P227	Rho GTPase-activating protein 23	ARHGAP23	A0A9L9PXQ2_HUMAN Rho GTPase activating protein 23 OS=Homo sapiens OX=9606 GN=ARHGAP23 PE=1 SV=1;A0A2X0SFL7_HUMAN ARHGAP23 (Fragment) OS=Homo sapiens OX=9606 GN=ARHGAP23 PE=4 SV=1;A0A9L9PXS4_HUMAN Rho GTPase activating protein 23 OS=Homo sapiens OX=9606 GN=	4	0	1	0	0	1	0	0	1	0	0.8	160.32	0	0	0	0	0	0	0	0	0
A0A2X0SFV4			A0A2X0SFV4_HUMAN NET1 (Fragment) OS=Homo sapiens OX=9606 GN=NET1 PE=4 SV=1	1	1	1	1	1	1	1	1	1	1	1.3	62.11	0	0	0	0	0	0	0	0	0
D6RGZ3;A0A2X0U2G7;Q8N1W1	Rho guanine nucleotide exchange factor 28	ARHGEF28	D6RGZ3_HUMAN Rho guanine nucleotide exchange factor 28 OS=Homo sapiens OX=9606 GN=ARHGEF28 PE=1 SV=1;A0A2X0U2G7_HUMAN ARHGEF28 (Fragment) OS=Homo sapiens OX=9606 GN=ARHGEF28 PE=4 SV=1;ARG28_HUMAN Rho guanine nucleotide exchange factor 28 OS=Homo sapiens OX	3	0	1	0	0	1	0	0	1	0	1.5	73.854	0	0	0	0	0	0	0	0	0
Q8NA01;A0A2X0U4I8;Q14CB8	Rho GTPase-activating protein 19	ARHGAP19	Q8NA01_HUMAN cDNA FLJ35997 fis, clone TESTI2015042, weakly similar to RHO-GTPASE-ACTIVATING PROTEIN 1 OS=Homo sapiens OX=9606 PE=2 SV=1;A0A2X0U4I8_HUMAN ARHGAP19 (Fragment) OS=Homo sapiens OX=9606 GN=ARHGAP19 PE=4 SV=1;RHG19_HUMAN Rho GTPase-activating pro	3	0	1	0	0	1	0	0	1	0	3.5	35.8	0	0	0	0	0	0	0	0	0
F8VWZ8;A0A2X0U4J5;Q52LW3	Rho GTPase-activating protein 29	ARHGAP29	F8VWZ8_HUMAN Rho GTPase-activating protein 29 OS=Homo sapiens OX=9606 GN=ARHGAP29 PE=1 SV=1;A0A2X0U4J5_HUMAN Rho GTPase-activating protein 29 (Fragment) OS=Homo sapiens OX=9606 GN=ARHGAP29 PE=4 SV=1;RHG29_HUMAN Rho GTPase-activating protein 29 OS=Homo sapi	3	0	1	0	0	1	0	0	1	0	1.1	117.42	0	0	0	0	0	0	0	0	0
H7C2S1;H7BYP9;B3KT13;B7Z9K4;A0A994J4L8;H7C275;H0Y4M6;A0A2X0U4S1;O15068	Guanine nucleotide exchange factor DBS	MCF2L	H7C2S1_HUMAN MCF.2 cell line derived transforming sequence like (Fragment) OS=Homo sapiens OX=9606 GN=MCF2L PE=1 SV=1;H7BYP9_HUMAN MCF.2 cell line derived transforming sequence like (Fragment) OS=Homo sapiens OX=9606 GN=MCF2L PE=1 SV=1;B3KT13_HUMAN cDNA FL	9	1	0	0	1	0	0	1	0	0	6	34.807	0	0	0	0	0	0	0	0	0
A0A384MDK0;Q6JVE9	Epididymal-specific lipocalin-8	LCN8	A0A384MDK0_HUMAN Epididymis secretory sperm binding protein OS=Homo sapiens OX=9606 PE=2 SV=1;LCN8_HUMAN Epididymal-specific lipocalin-8 OS=Homo sapiens OX=9606 GN=LCN8 PE=2 SV=1	2	0	1	0	0	1	0	0	1	0	4.6	17.254	0	0	0	0	0	0	0	0	0
B7Z972;A0A384MDK7;F6S8N6;A0A3F2YNX8;P22061;H7C4X2;F8WDT3;F8WAV5;F8WAX2	Protein-L-isoaspartate O-methyltransferase;Protein-L-isoaspartate(D-aspartate) O-methyltransferase	PCMT1	B7Z972_HUMAN Protein-L-isoaspartate O-methyltransferase OS=Homo sapiens OX=9606 PE=2 SV=1;A0A384MDK7_HUMAN Protein-L-isoaspartate O-methyltransferase OS=Homo sapiens OX=9606 PE=2 SV=1;F6S8N6_HUMAN Protein-L-isoaspartate(D-aspartate) O-methyltransferase OS=	9	2	2	0	2	2	0	2	2	0	13	20.683	12926000	21021000	0	1077200	1751800	0	13936000	12961000	0
A0A8I5KUS5;B8ZZU8;I3L0M9;A0A384MDL3;Q15370	Transcription elongation factor B polypeptide 2	TCEB2	A0A8I5KUS5_HUMAN Elongin B OS=Homo sapiens OX=9606 GN=ELOB PE=1 SV=1;B8ZZU8_HUMAN Elongin B OS=Homo sapiens OX=9606 GN=ELOB PE=1 SV=1;I3L0M9_HUMAN Elongin B (Fragment) OS=Homo sapiens OX=9606 GN=ELOB PE=1 SV=1;A0A384MDL3_HUMAN Epididymis secretory sperm bi	5	2	0	0	2	0	0	2	0	0	27.2	10.45	35409000	0	0	4426100	0	0	35409000	0	0
A8K8J9;F8W1I6;B3KTX4;A0A7I2V4Y9;A0A384MDU9;V9HW58;Q53H88;Q13561;H0YI98;F8VW18;A0A7I2V390;A0A7I2V4H4;A0A7I2V5R4;H0YHL1;F8VRV7	Dynactin subunit 2	DCTN2;HEL-S-77	A8K8J9_HUMAN Dynactin subunit 2 OS=Homo sapiens OX=9606 GN=DCTN2 PE=1 SV=1;F8W1I6_HUMAN Dynactin subunit 2 OS=Homo sapiens OX=9606 GN=DCTN2 PE=1 SV=1;B3KTX4_HUMAN Dynactin subunit 2 OS=Homo sapiens OX=9606 PE=2 SV=1;A0A7I2V4Y9_HUMAN Dynactin subunit 2 OS=H	15	2	2	0	2	2	0	2	2	0	10.8	34.486	11878000	20972000	0	659880	1165100	0	13969000	11847000	0
B4DKZ2;B4DG22;B1AXG1;B7ZB17;A0A384MDW3;P51812	Ribosomal protein S6 kinase alpha-3	RPS6KA3	B4DKZ2_HUMAN non-specific serine/threonine protein kinase OS=Homo sapiens OX=9606 PE=2 SV=1;B4DG22_HUMAN non-specific serine/threonine protein kinase OS=Homo sapiens OX=9606 GN=RPS6KA3 PE=1 SV=1;B1AXG1_HUMAN non-specific serine/threonine protein kinase OS=	6	1	0	0	1	0	0	1	0	0	1.3	80.595	0	0	0	0	0	0	0	0	0
A0A7I2RK03;A0A384N5V6;A0A384MDX2;Q6P9F7	Volume-regulated anion channel subunit LRRC8B	LRRC8B	A0A7I2RK03_HUMAN Leucine rich repeat containing 8 VRAC subunit B OS=Homo sapiens OX=9606 GN=LRRC8B PE=1 SV=1;A0A384N5V6_HUMAN Epididymis secretory sperm binding protein OS=Homo sapiens OX=9606 PE=2 SV=1;A0A384MDX2_HUMAN Epididymis secretory sperm binding p	4	0	1	0	0	1	0	0	1	0	1.5	84.425	0	0	0	0	0	0	0	0	0
Q53HG7;A0A384MDY8;Q14247;Q76MU0;B3KRK4;H0YEV2;A0AAG2TVH7;H0YCD9;A0AAG2TUK3;B4E358	Src substrate cortactin	CTTN;EMS1	Q53HG7_HUMAN Cortactin isoform a variant (Fragment) OS=Homo sapiens OX=9606 PE=2 SV=1;A0A384MDY8_HUMAN Epididymis secretory sperm binding protein OS=Homo sapiens OX=9606 PE=2 SV=1;SRC8_HUMAN Src substrate cortactin OS=Homo sapiens OX=9606 GN=CTTN PE=1 SV=2	10	4	4	0	4	4	0	4	4	0	14.7	61.557	80598000	109310000	0	2985100	4048600	0	76676000	76571000	0
A0A384ME17;P49411	Elongation factor Tu, mitochondrial	TUFM	A0A384ME17_HUMAN Elongation factor Tu OS=Homo sapiens OX=9606 GN=TUFM PE=2 SV=1;EFTU_HUMAN Elongation factor Tu, mitochondrial OS=Homo sapiens OX=9606 GN=TUFM PE=1 SV=3	2	2	2	0	2	2	0	2	2	0	10.1	49.874	17517000	0	0	583910	0	0	17517000	0	0
H7BZW6;A0A384ME24;O00422;U3KPY7	Histone deacetylase complex subunit SAP18	SAP18	H7BZW6_HUMAN 18 kDa Sin3-associated polypeptide (Fragment) OS=Homo sapiens OX=9606 GN=SAP18 PE=1 SV=2;A0A384ME24_HUMAN Histone deacetylase complex subunit SAP18 OS=Homo sapiens OX=9606 PE=2 SV=1;SAP18_HUMAN Histone deacetylase complex subunit SAP18 OS=Homo	4	3	3	0	3	3	0	3	3	0	25.2	16.036	41005000	58970000	0	4556100	6552300	0	49433000	30764000	0
A0A7I2V5L3;Q5QTS3;Q53H34;A0A384ME37;P40429;A0A7I2V2L9;Q9BSQ6;M0QYS1;Q8J015;B4DNC8;Q6NVV1;M0QZU1;A0A096LPE0;Q0VGL3	60S ribosomal protein L13a;Putative 60S ribosomal protein L13a protein RPL13AP3	RPL13A;RPL13a;RPL13AP3	A0A7I2V5L3_HUMAN Large ribosomal subunit protein uL13 OS=Homo sapiens OX=9606 GN=RPL13A PE=1 SV=1;Q5QTS3_HUMAN Large ribosomal subunit protein uL13 OS=Homo sapiens OX=9606 PE=2 SV=1;Q53H34_HUMAN Large ribosomal subunit protein uL13 (Fragment) OS=Homo sapie	14	4	1	0	4	1	0	4	1	0	23.9	21.716	64490000	22601000	0	6449000	2260100	0	60991000	18519000	0
G3V3D2;G3V5V8;G3V5H6;G3V2V4;G3V287;G3V4A9;G3V2E1;B3KP74;A8KAE2;Q6FI63;A8K3L6;V9HVY9;A0A384MEC0;Q9P0W8	Spermatogenesis-associated protein 7	SPATA7;HEL-S-296	G3V3D2_HUMAN Spermatogenesis associated 7 OS=Homo sapiens OX=9606 GN=SPATA7 PE=1 SV=1;G3V5V8_HUMAN Spermatogenesis associated 7 OS=Homo sapiens OX=9606 GN=SPATA7 PE=1 SV=1;G3V5H6_HUMAN Spermatogenesis associated 7 OS=Homo sapiens OX=9606 GN=SPATA7 PE=1 SV=	14	1	1	0	1	1	0	1	1	0	16.7	4.7625	884220000	1300600000	0	294740000	433530000	0	826220000	864360000	0
P31943;A0AAG2UWX3;G8JLB6;A0A384MEJ3;A0A9L9PY23;A0AAG2UY50;E9PCY7;H0YBD7;D6RBM0;D6RIU0;E5RGV0;D6RFM3;D6RIT2;D6RDU3;D6RAM1;E7EQJ0;E7EN40;P55795;A0A384MDT2;D6RF17;Q68DG4;A0AAG2UWH7;B4DP51;B4DFK9;H0YAQ2;D6RDL0;B4DP00;D6R9D3;E5RJ94	Heterogeneous nuclear ribonucleoprotein H;Heterogeneous nuclear ribonucleoprotein H, N-terminally processed	HNRNPH1	HNRH1_HUMAN Heterogeneous nuclear ribonucleoprotein H OS=Homo sapiens OX=9606 GN=HNRNPH1 PE=1 SV=4;A0AAG2UWX3_HUMAN Heterogeneous nuclear ribonucleoprotein H1 OS=Homo sapiens OX=9606 GN=HNRNPH1 PE=1 SV=1;G8JLB6_HUMAN Heterogeneous nuclear ribonucleoprotein	29	7	5	0	7	5	0	5	4	0	20.9	49.229	302110000	142760000	0	16784000	7931400	0	244630000	152370000	0
P02545;Q8N519;A0A384MQX1;W8QEH3;A0A804HL68;A0A6Q8PHQ9;Q3BDU5;Q5I6Y5;A0A6Q8PF80;A0A6Q8PFJ0;A0A6Q8PGH0;W5X314;Q5TCI8;A0A6Q8PF59;A0A6Q8PFM1;H0YAB0;A0A6Q8PFF5	Prelamin-A/C;Lamin-A/C	LMNA	LMNA_HUMAN Prelamin-A/C OS=Homo sapiens OX=9606 GN=LMNA PE=1 SV=1;Q8N519_HUMAN LMNA protein OS=Homo sapiens OX=9606 PE=2 SV=1;A0A384MQX1_HUMAN Epididymis secretory sperm binding protein OS=Homo sapiens OX=9606 PE=2 SV=1;W8QEH3_HUMAN Lamin A/C OS=Homo sapie	17	5	4	0	5	4	0	5	4	0	10.1	74.139	56899000	80129000	0	1387800	1954400	0	63488000	46665000	0
A0A6Q8PHC3;G8JLG1;A0A384MR33;Q14683	Structural maintenance of chromosomes protein;Structural maintenance of chromosomes protein 1A	SMC1A	A0A6Q8PHC3_HUMAN Structural maintenance of chromosomes protein 1A OS=Homo sapiens OX=9606 GN=SMC1A PE=1 SV=1;G8JLG1_HUMAN Structural maintenance of chromosomes protein OS=Homo sapiens OX=9606 GN=SMC1A PE=1 SV=2;A0A384MR33_HUMAN Structural maintenance of ch	4	1	0	0	1	0	0	1	0	0	1.3	112.82	0	0	0	0	0	0	0	0	0
A0A384MTL2;P37802;X6RJP6;B7Z5A2;C9J5W6;Q9UI15	Transgelin-2	TAGLN2	A0A384MTL2_HUMAN Transgelin OS=Homo sapiens OX=9606 PE=2 SV=1;TAGL2_HUMAN Transgelin-2 OS=Homo sapiens OX=9606 GN=TAGLN2 PE=1 SV=3;X6RJP6_HUMAN Transgelin 2 (Fragment) OS=Homo sapiens OX=9606 GN=TAGLN2 PE=1 SV=1	6	8	7	0	8	7	0	8	7	0	65.3	22.391	302950000	537660000	0	23304000	41359000	0	392090000	268190000	0
B5BUB1;A0A384MTR5;Q9Y265;E7ETR0;B3KRS7	RuvB-like 1	RUVBL1	B5BUB1_HUMAN RuvB-like helicase (Fragment) OS=Homo sapiens OX=9606 GN=RUVBL1 PE=2 SV=1;A0A384MTR5_HUMAN RuvB-like helicase OS=Homo sapiens OX=9606 PE=2 SV=1;RUVB1_HUMAN RuvB-like 1 OS=Homo sapiens OX=9606 GN=RUVBL1 PE=1 SV=1;E7ETR0_HUMAN RuvB-like helicase	5	2	2	0	2	2	0	2	2	0	8.6	50.215	14813000	22989000	0	673330	1045000	0	14328000	15764000	0
Q86VG2;A0A384N5Z8;A0A8Q3WMA7;P23246;Q9BSV4;Q6PIX2;H0Y9K7	Splicing factor, proline- and glutamine-rich	SFPQ	Q86VG2_HUMAN Splicing factor proline/glutamine-rich (Polypyrimidine tract binding protein associated) OS=Homo sapiens OX=9606 GN=SFPQ PE=2 SV=1;A0A384N5Z8_HUMAN Epididymis secretory sperm binding protein OS=Homo sapiens OX=9606 PE=2 SV=1;A0A8Q3WMA7_HUMAN S	7	6	7	0	6	7	0	6	7	0	13.2	76.188	244470000	472010000	0	8149000	15734000	0	260620000	297550000	0
Q9UNM1;A0A384N6A4;P61604;B8ZZ54;B8ZZL8;S4R3N1	10 kDa heat shock protein, mitochondrial	EPFP1;HSPE1;HSPE1-MOB4	Q9UNM1_HUMAN 10 kDa heat shock protein, mitochondrial (Fragment) OS=Homo sapiens OX=9606 GN=EPFP1 PE=3 SV=1;A0A384N6A4_HUMAN 10 kDa heat shock protein, mitochondrial OS=Homo sapiens OX=9606 PE=2 SV=1;CH10_HUMAN 10 kDa heat shock protein, mitochondrial OS=H	6	2	1	0	2	1	0	2	1	0	26.8	10.295	47333000	21993000	0	7888900	3665600	0	41507000	20443000	0
B4DRD7;H3BRU6;F8VZX2;A0A384N6B9;Q15366;F8W0G4;F8VXH9;F8W1G6;B4DLC0;F8VTZ0;H3BSS4;F8VRH0;J3QT27;Q5MJP6;E9PFP8;P57721	Poly(rC)-binding protein 2	PCBP2	B4DRD7_HUMAN cDNA FLJ54752, highly similar to Poly(rC)-binding protein 2 OS=Homo sapiens OX=9606 PE=2 SV=1;H3BRU6_HUMAN Poly(rC) binding protein 2 (Fragment) OS=Homo sapiens OX=9606 GN=PCBP2 PE=1 SV=1;F8VZX2_HUMAN Poly(rC) binding protein 2 OS=Homo sapiens	16	1	3	0	1	3	0	1	2	0	12.4	29.737	35388000	112060000	0	2359200	7470900	0	53451000	56415000	0
M0QXS5;A0AAG2TNG9;B2R959;Q6NTA2;A0A384N6C7;A0A3B3ITJ4;P14866;M0QYL7;M0R1W6	Heterogeneous nuclear ribonucleoprotein L	HNRNPL	M0QXS5_HUMAN Heterogeneous nuclear ribonucleoprotein L (Fragment) OS=Homo sapiens OX=9606 GN=HNRNPL PE=1 SV=1;A0AAG2TNG9_HUMAN Heterogeneous nuclear ribonucleoprotein L (Fragment) OS=Homo sapiens OX=9606 GN=HNRNPL PE=1 SV=1;B2R959_HUMAN cDNA, FLJ94229, hig	9	1	2	0	1	2	0	1	2	0	3.8	58.362	19082000	53447000	0	1004300	2813000	0	32548000	22055000	0
B4DS32;B4DUC5;A0A384NKW7;P55060;B4DM67;B4DPS6;B4DM31	Exportin-2	CSE1L	B4DS32_HUMAN cDNA FLJ56236, highly similar to Exportin-2 OS=Homo sapiens OX=9606 PE=2 SV=1;B4DUC5_HUMAN cDNA FLJ53202, highly similar to Exportin-2 OS=Homo sapiens OX=9606 PE=2 SV=1;A0A384NKW7_HUMAN Exportin-2 OS=Homo sapiens OX=9606 PE=2 SV=1;XPO2_HUMAN E	7	1	1	0	1	1	0	1	1	0	3.7	64.382	0	22206000	0	0	740200	0	0	14758000	0
Q53FC7;B3KSM6;B2R6X5;A0A384NKX5;P17066;P48741	Heat shock 70 kDa protein 6	HSPA6	Q53FC7_HUMAN Heat shock 70kDa protein 6 (HSP70B) variant (Fragment) OS=Homo sapiens OX=9606 PE=2 SV=1;B3KSM6_HUMAN cDNA FLJ36606 fis, clone TRACH2015654, highly similar to HEAT SHOCK 70 kDa PROTEIN 6 OS=Homo sapiens OX=9606 PE=2 SV=1;B2R6X5_HUMAN cDNA, FL	6	6	7	0	1	1	0	1	1	0	11.7	71.003	44443000	243230000	0	1201200	6573700	0	44443000	161650000	0
A0A7I2V2R3;A0A7I2V5D8;A0A7I2V4J6;A0A384NL63;P51991;A0A7I2V402;Q65ZQ3;B4E3E6;B4DDB6;A0A7I2V4G0;B4E036	Heterogeneous nuclear ribonucleoprotein A3	HNRNPA3;D10S102;HNRPA3	A0A7I2V2R3_HUMAN Heterogeneous nuclear ribonucleoprotein A3 OS=Homo sapiens OX=9606 GN=HNRNPA3 PE=1 SV=1;A0A7I2V5D8_HUMAN Heterogeneous nuclear ribonucleoprotein A3 OS=Homo sapiens OX=9606 GN=HNRNPA3 PE=1 SV=1;A0A7I2V4J6_HUMAN Heterogeneous nuclear ribonuc	11	6	5	0	6	5	0	6	5	0	19	35.411	242640000	222820000	0	13480000	12379000	0	216840000	173890000	0
Q6FHM4;A0A384NL93;P10606;Q6FHJ9	Cytochrome c oxidase subunit 5B, mitochondrial	COX5B	Q6FHM4_HUMAN Cytochrome c oxidase subunit 5B, mitochondrial OS=Homo sapiens OX=9606 GN=COX5B PE=2 SV=1;A0A384NL93_HUMAN Cytochrome c oxidase subunit 5B, mitochondrial OS=Homo sapiens OX=9606 PE=2 SV=1;COX5B_HUMAN Cytochrome c oxidase subunit 5B, mitochondr	4	3	2	0	3	2	0	3	2	0	24	13.705	15069000	22553000	0	1883600	2819100	0	15981000	14076000	0
A0A384NPH0;Q03252	Lamin-B2	LMNB2	A0A384NPH0_HUMAN Epididymis secretory sperm binding protein OS=Homo sapiens OX=9606 PE=2 SV=1;LMNB2_HUMAN Lamin-B2 OS=Homo sapiens OX=9606 GN=LMNB2 PE=1 SV=4	2	1	2	0	1	2	0	1	2	0	3.7	67.688	3490100	37604000	0	96948	1044600	0	14852000	13630000	0
A0A384NPU2;P49773;D6REP8;D6RE99;H0YC49;D6RD60;A0A6Q8PGQ8;D6RC06;A4D2H4	Histidine triad nucleotide-binding protein 1	HINT1	A0A384NPU2_HUMAN Adenosine 5-monophosphoramidase HINT1 OS=Homo sapiens OX=9606 GN=HINT1 PE=2 SV=1;HINT1_HUMAN Adenosine 5-monophosphoramidase HINT1 OS=Homo sapiens OX=9606 GN=HINT1 PE=1 SV=2;D6REP8_HUMAN Adenosine 5-monophosphoramidase HINT1 OS=Homo sap	9	3	3	0	3	3	0	3	3	0	35.7	13.802	152890000	112940000	0	19111000	14118000	0	146900000	81050000	0
A0A384NPU5;Q15084	Protein disulfide-isomerase A6	PDIA6	A0A384NPU5_HUMAN Protein disulfide-isomerase A6 OS=Homo sapiens OX=9606 PE=2 SV=1;PDIA6_HUMAN Protein disulfide-isomerase A6 OS=Homo sapiens OX=9606 GN=PDIA6 PE=1 SV=1	2	4	2	0	4	2	0	4	2	0	12.7	48.121	65633000	49254000	0	3860800	2897300	0	57053000	41314000	0
A0A384NYN5;V9HWK2;P18206;B3KXA2;B4E3Q9;B4DTM7;B4DKC9;A0A096LPE1	Vinculin	HEL114;VCL	A0A384NYN5_HUMAN Vinculin OS=Homo sapiens OX=9606 PE=2 SV=1;V9HWK2_HUMAN Vinculin OS=Homo sapiens OX=9606 GN=HEL114 PE=2 SV=1;VINC_HUMAN Vinculin OS=Homo sapiens OX=9606 GN=VCL PE=1 SV=4;B3KXA2_HUMAN Vinculin OS=Homo sapiens OX=9606 PE=2 SV=1;B4E3Q9_HUMAN	8	12	10	0	12	10	0	12	10	0	17.4	116.74	111840000	165270000	0	1491200	2203600	0	119460000	102220000	0
P07437;Q5SU16;A0A384NYT8;Q5JP53;B7ZAF0;B4DY90;Q6LC01;Q5ST81;Q9BUU9;B4E052;B7ZAK1;B4DQN9;Q9BVA1;Q96B85;B4DXZ5;Q13885;B4DMU8;B2R6L0;A0A384MEE3;B3KML9;M0R1I1;Q9BV28;B4DE77;B2RBD5;Q13509;O43209;A0A0B4J269;Q1KSF8;B7Z4N1;Q53G92;B4DMJ5;Q96HX0;A5D906;A5D907;Q9UGA2;Q2NKY5;A1L195;Q3ZCR3;G3V2A3;A0A183YE00;A1L196;A6NNZ2;A0A075B736;Q5SQY0;K7ESM5;B4DP54;B3KS31;B4E386;Q9BUF5;Q6P602;Q9H4B7;Q3ZCM7;A4UCU2;A4UCT2;G…	Tubulin beta chain;Tubulin beta-2B chain;Tubulin beta-2A chain;Tubulin beta-3 chain	TUBB;TUBB2B;TUBB2A;TUBB4A;TUBB3;XTP3TPATP1	TBB5_HUMAN Tubulin beta chain OS=Homo sapiens OX=9606 GN=TUBB PE=1 SV=2;Q5SU16_HUMAN Tubulin beta chain OS=Homo sapiens OX=9606 GN=TUBB PE=2 SV=1;A0A384NYT8_HUMAN Tubulin beta chain (Fragment) OS=Homo sapiens OX=9606 PE=2 SV=1;Q5JP53_HUMAN Tubulin beta cha	58	10	12	0	10	12	0	3	4	0	39.4	49.67	394960000	580750000	0	19748000	29037000	0	425700000	355220000	0
P38646;D6RCD7;A0A384P5G6;V9HW84;B7Z4V2;A0A7I2V2G2;Q8N1C8;A0A7I2YQB2;A0A7I2V3F7;B7Z4T3;A0A7I2V2S7;B7Z1V7;H0Y8K0;A1XP52;Q2F839;H0Y8S0;A0A3B3ITI4	Stress-70 protein, mitochondrial	HSPA9;HEL-S-124m	GRP75_HUMAN Stress-70 protein, mitochondrial OS=Homo sapiens OX=9606 GN=HSPA9 PE=1 SV=2;D6RCD7_HUMAN Stress-70 protein, mitochondrial OS=Homo sapiens OX=9606 GN=HSPA9 PE=1 SV=2;A0A384P5G6_HUMAN Stress-70 protein, mitochondrial OS=Homo sapiens OX=9606 PE=2	17	6	5	0	6	5	0	6	5	0	13.7	73.68	101920000	89356000	0	2682200	2351500	0	83827000	77482000	0
A0A384P5H2;Q8TF65	PDZ domain-containing protein GIPC2	GIPC2	A0A384P5H2_HUMAN Epididymis secretory sperm binding protein OS=Homo sapiens OX=9606 GN=GIPC2 PE=2 SV=1;GIPC2_HUMAN PDZ domain-containing protein GIPC2 OS=Homo sapiens OX=9606 GN=GIPC2 PE=1 SV=1	2	1	0	0	1	0	0	1	0	0	4.4	34.354	0	0	0	0	0	0	0	0	0
Q8TAK2;B4DWK8;A0A384P5Q0;P04040	Catalase	CAT	Q8TAK2_HUMAN Catalase (Fragment) OS=Homo sapiens OX=9606 PE=2 SV=1;B4DWK8_HUMAN Catalase OS=Homo sapiens OX=9606 PE=2 SV=1;A0A384P5Q0_HUMAN Catalase OS=Homo sapiens OX=9606 PE=2 SV=1;CATA_HUMAN Catalase OS=Homo sapiens OX=9606 GN=CAT PE=1 SV=3	4	1	1	0	1	1	0	1	1	0	5.7	25.938	5240300	8969100	0	524030	896910	0	5240300	5960800	0
A0A384P5V3;M0R0C6;Q92945;B4DV73;M0R0I5;M0QXW7;M0QYH3;M0R3J3;M0QYG1	Far upstream element-binding protein 2	KHSRP	A0A384P5V3_HUMAN Epididymis secretory sperm binding protein OS=Homo sapiens OX=9606 PE=2 SV=1;M0R0C6_HUMAN KH-type splicing regulatory protein OS=Homo sapiens OX=9606 GN=KHSRP PE=1 SV=2;FUBP2_HUMAN Far upstream element-binding protein 2 OS=Homo sapiens OX=	9	13	9	0	13	9	0	13	9	0	25.8	72.896	363050000	386790000	0	10678000	11376000	0	374600000	245510000	0
A0A386ING9;H0YD86;A0A590UJU6;A0A386IPV8;A0A386IP96;A0A590UJ24;A0A386IPJ4;H0YE37;A0AAQ5BGN0;A0A590UJI7;A0AAQ5BGN2;A0A8V8TPZ2;A0A7P0T9D7;A0A386IN23;P51587	Breast cancer type 2 susceptibility protein	BRCA2	A0A386ING9_HUMAN Truncated breast and ovarian cancer susceptibility protein 2 variant (Fragment) OS=Homo sapiens OX=9606 GN=BRCA2 PE=4 SV=1;H0YD86_HUMAN BRCA2 DNA repair associated OS=Homo sapiens OX=9606 GN=BRCA2 PE=1 SV=2;A0A590UJU6_HUMAN BRCA2 DNA repai	15	0	1	0	0	1	0	0	1	0	11.5	11.083	0	0	0	0	0	0	0	0	0
A0A3B0J0L9;Q9BXJ3	Complement C1q tumor necrosis factor-related protein 4	C1QTNF4	A0A3B0J0L9_HUMAN Adiponectin N OS=Homo sapiens OX=9606 GN=ADIN PE=4 SV=1;C1QT4_HUMAN Complement C1q tumor necrosis factor-related protein 4 OS=Homo sapiens OX=9606 GN=C1QTNF4 PE=1 SV=2	2	1	1	0	1	1	0	1	1	0	2.7	35.256	0	0	0	0	0	0	0	0	0
A0A3B3ITB8;B4E1E0;A0A8Q3WL40;A0A3B3IRQ8;A0A3B3ITF6;A0A8Q3WKZ7;B4DMB5;A0A3B3IRI2;P17812;A0A3B3ISY3;B7Z9C4	CTP synthase;CTP synthase 1	CTPS1	A0A3B3ITB8_HUMAN CTP synthase 1 OS=Homo sapiens OX=9606 GN=CTPS1 PE=1 SV=1;B4E1E0_HUMAN CTP synthase OS=Homo sapiens OX=9606 GN=CTPS1 PE=1 SV=1;A0A8Q3WL40_HUMAN CTP synthase OS=Homo sapiens OX=9606 GN=CTPS1 PE=1 SV=1;A0A3B3IRQ8_HUMAN CTP synthase OS=Homo s	11	0	2	0	0	2	0	0	2	0	7.2	37.68	0	32913000	0	0	2057100	0	0	21874000	0
A0A3B3IRU2;Q6FHM6;B1AHD1;A0A3B3IUA2;P55769	NHP2-like protein 1;NHP2-like protein 1, N-terminally processed	NHP2L1	A0A3B3IRU2_HUMAN NHP2 non-histone chromosome protein 2-like 1 (S. cerevisiae), isoform CRA_b OS=Homo sapiens OX=9606 GN=SNU13 PE=1 SV=1;Q6FHM6_HUMAN NHP2-like protein 1 OS=Homo sapiens OX=9606 GN=NHP2L1 PE=2 SV=1;B1AHD1_HUMAN NHP2-like protein 1 OS=Homo sa	5	2	0	0	2	0	0	2	0	0	38.4	8.0444	7272600	0	0	1818200	0	0	7272600	0	0
H0Y8Y7;A0A6I8PRA0;A0A3B3IS06;E7ETY2;Q13428;Q59FZ2;B4DRA2;A0A2R8Y857;B4DLB1	Treacle protein	TCOF1	H0Y8Y7_HUMAN Treacle ribosome biogenesis factor 1 OS=Homo sapiens OX=9606 GN=TCOF1 PE=1 SV=2;A0A6I8PRA0_HUMAN Treacle ribosome biogenesis factor 1 (Fragment) OS=Homo sapiens OX=9606 GN=TCOF1 PE=1 SV=1;A0A3B3IS06_HUMAN Treacle ribosome biogenesis factor 1 (	9	2	2	0	2	2	0	2	2	0	3.6	100.58	8848600	7458000	0	160880	135600	0	5612200	8192900	0
A0A3B3IT33			TR51G_HUMAN Putative tripartite motif-containing protein 51G OS=Homo sapiens OX=9606 GN=TRIM51G PE=5 SV=1	1	1	0	0	1	0	0	1	0	0	2.2	53.047	0	0	0	0	0	0	0	0	0
A0A3B3ITT5;Q6IPI1;P47914	60S ribosomal protein L29	RPL29	A0A3B3ITT5_HUMAN 60S ribosomal protein L29 OS=Homo sapiens OX=9606 GN=RPL29 PE=1 SV=1;Q6IPI1_HUMAN 60S ribosomal protein L29 OS=Homo sapiens OX=9606 GN=RPL29 PE=2 SV=1;RL29_HUMAN Large ribosomal subunit protein eL29 OS=Homo sapiens OX=9606 GN=RPL29 PE=1 SV	3	1	1	0	1	1	0	1	1	0	9	18.512	90054000	58793000	0	18011000	11759000	0	90054000	39074000	0
Q7Z5U1;Q05D20;Q6P0P7;Q6PJV4;A0A3B3ITZ9;Q9Y2W1	Thyroid hormone receptor-associated protein 3	THRAP3	Q7Z5U1_HUMAN THRAP3 protein (Fragment) OS=Homo sapiens OX=9606 GN=THRAP3 PE=2 SV=1;Q05D20_HUMAN THRAP3 protein (Fragment) OS=Homo sapiens OX=9606 GN=THRAP3 PE=2 SV=1;Q6P0P7_HUMAN THRAP3 protein (Fragment) OS=Homo sapiens OX=9606 GN=THRAP3 PE=2 SV=1;Q6PJV4_	6	3	3	0	3	3	0	3	3	0	9.4	41.6	36283000	71594000	0	3023600	5966200	0	34036000	49828000	0
A0A3S8V2D2			A0A3S8V2D2_HUMAN PACRG2.1 OS=Homo sapiens OX=9606 PE=2 SV=1	1	1	1	0	1	1	0	1	1	0	5.7	24.243	0	0	0	0	0	0	0	0	0
A0A482E8B0			A0A482E8B0_HUMAN alpha-L-rhamnosidase OS=Homo sapiens OX=9606 PE=2 SV=1	1	1	0	0	1	0	0	1	0	0	1.9	63.396	0	0	0	0	0	0	0	0	0
A0A494BWY4;Q6IEE7	Transmembrane protein 132E	TMEM132E	A0A494BWY4_HUMAN Transmembrane protein 132E OS=Homo sapiens OX=9606 GN=TMEM132E PE=1 SV=1;T132E_HUMAN Transmembrane protein 132E OS=Homo sapiens OX=9606 GN=TMEM132E PE=1 SV=2	2	0	0	1	0	0	1	0	0	1	1	107.09	0	0	0	0	0	0	0	0	0
E5RGQ2;A0A494BZY4;G3V143;E5RFG4;A0A7I2PK40;A9YTQ3	Aryl hydrocarbon receptor repressor	AHRR	E5RGQ2_HUMAN Aryl hydrocarbon receptor repressor (Fragment) OS=Homo sapiens OX=9606 GN=AHRR PE=1 SV=1;A0A494BZY4_HUMAN Aryl hydrocarbon receptor repressor OS=Homo sapiens OX=9606 GN=AHRR PE=1 SV=1;G3V143_HUMAN Aryl hydrocarbon receptor repressor OS=Homo sa	6	1	1	0	1	1	0	1	1	0	16	9.2958	0	0	0	0	0	0	0	0	0
H0Y4T6;J3KMW3;H0Y610;H0Y8P6;A0A494C021;Q9Y237	Peptidyl-prolyl cis-trans isomerase NIMA-interacting 4	PIN4	H0Y4T6_HUMAN peptidylprolyl isomerase OS=Homo sapiens OX=9606 GN=PIN4 PE=1 SV=2;J3KMW3_HUMAN peptidylprolyl isomerase OS=Homo sapiens OX=9606 GN=PIN4 PE=1 SV=2;H0Y610_HUMAN peptidylprolyl isomerase OS=Homo sapiens OX=9606 GN=PIN4 PE=1 SV=2;H0Y8P6_HUMAN pep	6	1	0	0	1	0	0	1	0	0	14.3	8.773	6855600	0	0	1713900	0	0	6855600	0	0
D6R9L5;H0Y8X0;A0A494C198;B4DNW3;H0Y993;A0A494C028;P35659	Protein DEK	DEK	D6R9L5_HUMAN DEK proto-oncogene OS=Homo sapiens OX=9606 GN=DEK PE=1 SV=2;H0Y8X0_HUMAN DEK proto-oncogene OS=Homo sapiens OX=9606 GN=DEK PE=1 SV=2;A0A494C198_HUMAN DEK proto-oncogene OS=Homo sapiens OX=9606 GN=DEK PE=1 SV=1;B4DNW3_HUMAN cDNA FLJ51914, highl	7	1	0	0	1	0	0	1	0	0	6.2	18.809	0	0	0	0	0	0	0	0	0
A0A494C0J7;Q08188	Protein-glutamine gamma-glutamyltransferase E;Protein-glutamine gamma-glutamyltransferase E 50 kDa catalytic chain;Protein-glutamine gamma-glutamyltransferase E 27 kDa non-catalytic chain	TGM3	A0A494C0J7_HUMAN Transglutaminase-like domain-containing protein OS=Homo sapiens OX=9606 PE=3 SV=1;TGM3_HUMAN Protein-glutamine gamma-glutamyltransferase E OS=Homo sapiens OX=9606 GN=TGM3 PE=1 SV=4	2	1	3	0	1	1	0	1	1	0	5.3	78.856	6645400	8034700	0	166140	200870	0	6645400	5339900	0
A0A494C0K9;Q53HH2;H7C0C1;P48047;H7C086	ATP synthase subunit O, mitochondrial	ATP5O	A0A494C0K9_HUMAN ATP synthase subunit O, mitochondrial OS=Homo sapiens OX=9606 GN=ATP5PO PE=3 SV=1;Q53HH2_HUMAN ATP synthase subunit O, mitochondrial (Fragment) OS=Homo sapiens OX=9606 PE=2 SV=1;H7C0C1_HUMAN ATP synthase subunit O, mitochondrial (Fragment)	5	2	2	0	2	2	0	2	2	0	27.1	16.89	31154000	27410000	0	3461600	3045600	0	28114000	21257000	0
B4DUT2;A0A494C108;Q8N9T8	Protein KRI1 homolog	KRI1	B4DUT2_HUMAN Protein KRI1 homolog OS=Homo sapiens OX=9606 PE=2 SV=1;A0A494C108_HUMAN Protein KRI1 homolog OS=Homo sapiens OX=9606 GN=KRI1 PE=1 SV=1;KRI1_HUMAN Protein KRI1 homolog OS=Homo sapiens OX=9606 GN=KRI1 PE=1 SV=3	3	1	1	0	1	1	0	1	1	0	1.2	88.194	4147000	2162700	0	125670	65537	0	4147000	1437300	0
C9J0D1;A0A494C189;Q71UI9;P0C0S5;C9J386	Histone H2A;Histone H2A.V;Histone H2A.Z	H2AFV;H2AFZ	C9J0D1_HUMAN Histone H2A OS=Homo sapiens OX=9606 GN=H2AZ2 PE=1 SV=1;A0A494C189_HUMAN Histone H2A OS=Homo sapiens OX=9606 GN=H2AZ1 PE=1 SV=1;H2AV_HUMAN Histone H2A.V OS=Homo sapiens OX=9606 GN=H2AZ2 PE=1 SV=3;H2AZ_HUMAN Histone H2A.Z OS=Homo sapiens OX=9606	5	3	3	1	1	1	0	1	1	0	21.3	13.163	14214000	17448000	0	2842800	3489700	0	14214000	11596000	0
A0A494C1T2;A0A8V8TL50;V9GZ78;A0A8V8TMA4;A0A8V8TKT4;V9GYY3;F5H2F4;B7Z809;P11586;A0A8V8TKR5;A0A8V8TKS0	C-1-tetrahydrofolate synthase, cytoplasmic;Methylenetetrahydrofolate dehydrogenase;Methenyltetrahydrofolate cyclohydrolase;Formyltetrahydrofolate synthetase;C-1-tetrahydrofolate synthase, cytoplasmic, N-terminally processed	MTHFD1	A0A494C1T2_HUMAN C-1-tetrahydrofolate synthase, cytoplasmic (Fragment) OS=Homo sapiens OX=9606 GN=MTHFD1 PE=1 SV=1;A0A8V8TL50_HUMAN C-1-tetrahydrofolate synthase, cytoplasmic OS=Homo sapiens OX=9606 GN=MTHFD1 PE=1 SV=1;V9GZ78_HUMAN C-1-tetrahydrofolate syn	11	1	3	0	1	3	0	1	3	0	4.8	69.704	5382600	11278000	0	163110	341750	0	7126700	5751100	0
A0A494C1V1;Q6ZNJ1	Neurobeachin-like protein 2	NBEAL2	A0A494C1V1_HUMAN Neurobeachin like 2 OS=Homo sapiens OX=9606 GN=NBEAL2 PE=1 SV=1;NBEL2_HUMAN Neurobeachin-like protein 2 OS=Homo sapiens OX=9606 GN=NBEAL2 PE=1 SV=2	2	1	0	0	1	0	0	1	0	0	0.4	298.4	0	0	0	0	0	0	0	0	0
H0YHU8;B4DYA2;A0A499FI31;A0A9E8DG70;Q15020	Squamous cell carcinoma antigen recognized by T-cells 3	SART3	H0YHU8_HUMAN Spliceosome associated factor 3, U4/U6 recycling protein (Fragment) OS=Homo sapiens OX=9606 GN=SART3 PE=1 SV=1;B4DYA2_HUMAN cDNA FLJ50292, highly similar to Squamous cell carcinoma antigen recognized byT-cells 3 OS=Homo sapiens OX=9606 PE=2 SV	5	0	1	0	0	1	0	0	1	0	6.9	16.086	0	0	0	0	0	0	0	0	0
Q9NWD4;Q9UG08;A0A8Q3SHQ6;A0A8Q3SHQ2;A0A804HJ25;A0A8Q3SHK7;A0A804HIR9;A0A499FJI4;A0A804HKQ1;A0A804HL12;O75592	E3 ubiquitin-protein ligase MYCBP2	DKFZp586G0322;MYCBP2	Q9NWD4_HUMAN cDNA FLJ10106 fis, clone HEMBA1002569, highly similar to Homo sapiens protein associated with Myc mRNA (Fragment) OS=Homo sapiens OX=9606 PE=2 SV=1;Q9UG08_HUMAN Uncharacterized protein DKFZp586G0322 (Fragment) OS=Homo sapiens OX=9606 GN=DKFZp5	11	0	1	0	0	1	0	0	1	0	1.4	55.807	0	0	0	0	0	0	0	0	0
H0YA06;D6RGI7;A0A499FJW5;Q53HI2;Q9UJV9	Probable ATP-dependent RNA helicase DDX41	DDX41	H0YA06_HUMAN DEAD-box helicase 41 (Fragment) OS=Homo sapiens OX=9606 GN=DDX41 PE=1 SV=1;D6RGI7_HUMAN DEAD-box helicase 41 OS=Homo sapiens OX=9606 GN=DDX41 PE=1 SV=1;A0A499FJW5_HUMAN RNA helicase OS=Homo sapiens OX=9606 GN=DDX41 PE=1 SV=1;Q53HI2_HUMAN RNA h	5	1	1	0	1	1	0	1	1	0	7.1	14.336	0	0	0	0	0	0	0	0	0
Q05DV5;A0A7P0T8C6;A0A514C937;A8K9U6;C9J6P4;Q7Z2W4	Zinc finger CCCH-type antiviral protein 1	ZC3HAV1	Q05DV5_HUMAN ZC3HAV1 protein (Fragment) OS=Homo sapiens OX=9606 GN=ZC3HAV1 PE=2 SV=1;A0A7P0T8C6_HUMAN Zinc finger CCCH-type containing, antiviral 1 OS=Homo sapiens OX=9606 GN=ZC3HAV1 PE=1 SV=1;A0A514C937_HUMAN Zinc finger CCCH-type antiviral protein 1 isof	6	0	1	0	0	1	0	0	1	0	3.4	49.252	0	18036000	0	0	621940	0	0	11987000	0
A0A590UJ01;Q13535	Serine/threonine-protein kinase ATR	ATR	A0A590UJ01_HUMAN Serine/threonine-protein kinase ATR (Fragment) OS=Homo sapiens OX=9606 GN=ATR PE=1 SV=1;ATR_HUMAN Serine/threonine-protein kinase ATR OS=Homo sapiens OX=9606 GN=ATR PE=1 SV=3	2	1	1	1	1	1	1	1	1	1	0.4	249.75	0	0	0	0	0	0	0	0	0
A0A590UJD5;A0A590UJ10;A6NGQ3;A0A7P0Z489;Q5VST9	Obscurin	OBSCN	A0A590UJD5_HUMAN Obscurin, cytoskeletal calmodulin and titin-interacting RhoGEF (Fragment) OS=Homo sapiens OX=9606 GN=OBSCN PE=1 SV=1;A0A590UJ10_HUMAN Obscurin, cytoskeletal calmodulin and titin-interacting RhoGEF OS=Homo sapiens OX=9606 GN=OBSCN PE=1 SV=1	5	1	0	0	1	0	0	1	0	0	1.5	78.237	0	0	0	0	0	0	0	0	0
K7EMV3;B4E380;B2R4P9;B2R6Y1;K7ES00;K7EK07;A0A590UJJ6;B4DEB1;Q16695;P84243;P68431;Q71DI3;K7EP01;Q6TXQ4;Q6NXT2;A8K4Y7;A0A1X8XL64	Histone H3;Histone H3.1t;Histone H3.3;Histone H3.1;Histone H3.2;Histone H3.3C	H3F3B;H3F3A;HIST3H3;HIST1H3A;HIST2H3A;H3F3C	K7EMV3_HUMAN Histone H3 OS=Homo sapiens OX=9606 GN=H3-3B PE=1 SV=1;B4E380_HUMAN Histone H3 OS=Homo sapiens OX=9606 PE=2 SV=1;B2R4P9_HUMAN Histone H3 OS=Homo sapiens OX=9606 GN=H3F3B PE=2 SV=1;B2R6Y1_HUMAN Histone H3 OS=Homo sapiens OX=9606 PE=2 SV=1;K7ES00	17	1	2	0	1	2	0	0	1	0	15.2	10.334	109990000	242210000	0	21997000	48443000	0	160070000	110890000	0
A0A8I5KW82;A0A590UK20;Q9BXX2	Ankyrin repeat domain-containing protein 30B	ANKRD30B	A0A8I5KW82_HUMAN Ankyrin repeat domain 30B OS=Homo sapiens OX=9606 GN=ANKRD30B PE=1 SV=1;A0A590UK20_HUMAN Ankyrin repeat domain 30B OS=Homo sapiens OX=9606 GN=ANKRD30B PE=1 SV=1;AN30B_HUMAN Ankyrin repeat domain-containing protein 30B OS=Homo sapiens OX=96	3	1	0	0	1	0	0	1	0	0	1.1	172.99	0	0	0	0	0	0	0	0	0
A0A5C2FYJ1;A0A5C2G059;A0A5C2GDI0			A0A5C2FYJ1_HUMAN IGL c1236_light_IGKV1-6_IGKJ1 (Fragment) OS=Homo sapiens OX=9606 PE=2 SV=1;A0A5C2G059_HUMAN IGL c937_light_IGKV1-6_IGKJ4 (Fragment) OS=Homo sapiens OX=9606 PE=2 SV=1;A0A5C2GDI0_HUMAN IGH + IGL c534_light_IGKV1D-13_IGKJ2 (Fragment) OS=Homo	3	1	0	0	1	0	0	1	0	0	11.2	11.745	0	0	0	0	0	0	0	0	0
A0A5C2G525			A0A5C2G525_HUMAN IGH c69_heavy__IGHV4-59B_IGHD3-10_IGHJ4 (Fragment) OS=Homo sapiens OX=9606 PE=1 SV=1	1	0	1	0	0	1	0	0	1	0	11	12.909	0	0	0	0	0	0	0	0	0
A0A5C2G8P2			A0A5C2G8P2_HUMAN IGH + IGL c33_heavy_IGHV4-59B_IGHD6-13_IGHJ6 (Fragment) OS=Homo sapiens OX=9606 PE=1 SV=1	1	1	0	0	1	0	0	1	0	0	8.1	13.609	0	0	0	0	0	0	0	0	0
A0A5C2G9Q1			A0A5C2G9Q1_HUMAN IGH c116_heavy__IGHV4-59_IGHD1-14_IGHJ5 (Fragment) OS=Homo sapiens OX=9606 PE=2 SV=1	1	1	1	0	1	1	0	1	1	0	8.8	13.652	28315000	38324000	0	3539400	4790500	0	28315000	25470000	0
A0A5C2GFQ0			A0A5C2GFQ0_HUMAN IGL c219_light_IGLV1-40_IGLJ3 (Fragment) OS=Homo sapiens OX=9606 PE=2 SV=1	1	1	0	0	1	0	0	1	0	0	8.1	11.565	0	0	0	0	0	0	0	0	0
A0A5C2GPW8			A0A5C2GPW8_HUMAN IG c1212_light_IGKV3-20_IGKJ2 (Fragment) OS=Homo sapiens OX=9606 PE=2 SV=1	1	0	1	0	0	1	0	0	1	0	8.3	11.892	0	0	0	0	0	0	0	0	0
A0A5C2GSZ0			A0A5C2GSZ0_HUMAN IG c1814_heavy_IGHV5-51_IGHD5-12_IGHJ4 (Fragment) OS=Homo sapiens OX=9606 PE=2 SV=1	1	0	1	0	0	1	0	0	1	0	10.6	13.64	0	0	0	0	0	0	0	0	0
A0A5F9ZH43;A4UGR9	Xin actin-binding repeat-containing protein 2	XIRP2	A0A5F9ZH43_HUMAN Xin actin binding repeat containing 2 OS=Homo sapiens OX=9606 GN=XIRP2 PE=1 SV=1;XIRP2_HUMAN Xin actin-binding repeat-containing protein 2 OS=Homo sapiens OX=9606 GN=XIRP2 PE=1 SV=2	2	0	1	0	0	1	0	0	1	0	0.3	435.9	0	0	0	0	0	0	0	0	0
A0A5F9ZH69;A4FU49	SH3 domain-containing protein 21	SH3D21	A0A5F9ZH69_HUMAN SH3 domain containing 21 (Fragment) OS=Homo sapiens OX=9606 GN=SH3D21 PE=1 SV=1;SH321_HUMAN SH3 domain-containing protein 21 OS=Homo sapiens OX=9606 GN=SH3D21 PE=1 SV=2	2	0	1	0	0	1	0	0	1	0	6	33.507	0	0	0	0	0	0	0	0	0
B7Z2V3;B7Z9Q3;B7Z7Y6;E9PQ79;B7Z9B9;A0A5F9ZHL6;Q9BYT9	Anoctamin;Anoctamin-3	ANO3	B7Z2V3_HUMAN Anoctamin OS=Homo sapiens OX=9606 PE=2 SV=1;B7Z9Q3_HUMAN Anoctamin OS=Homo sapiens OX=9606 PE=2 SV=1;B7Z7Y6_HUMAN Anoctamin OS=Homo sapiens OX=9606 PE=2 SV=1;E9PQ79_HUMAN Anoctamin OS=Homo sapiens OX=9606 GN=ANO3 PE=1 SV=1;B7Z9B9_HUMAN Anoctam	7	1	0	0	1	0	0	1	0	0	1.5	60.897	0	0	0	0	0	0	0	0	0
Q5U077;A0A5F9ZHM4;P07195;A8MW50;A0A3B3IS95;F5H793;C9J7H8	L-lactate dehydrogenase;L-lactate dehydrogenase B chain	LDHB	Q5U077_HUMAN L-lactate dehydrogenase OS=Homo sapiens OX=9606 GN=LDHB PE=2 SV=1;A0A5F9ZHM4_HUMAN L-lactate dehydrogenase OS=Homo sapiens OX=9606 GN=LDHB PE=1 SV=1;LDHB_HUMAN L-lactate dehydrogenase B chain OS=Homo sapiens OX=9606 GN=LDHB PE=1 SV=2;A8MW50_HU	7	5	4	0	4	3	0	4	3	0	19.5	36.638	176190000	190640000	0	10364000	11214000	0	110630000	192260000	0
A0A5F9ZHN2;E7EWD6;B8XCX8;Q76L83	Putative Polycomb group protein ASXL2	ASXL2	A0A5F9ZHN2_HUMAN ASXL transcriptional regulator 2 (Fragment) OS=Homo sapiens OX=9606 GN=ASXL2 PE=1 SV=1;E7EWD6_HUMAN ASXL transcriptional regulator 2 OS=Homo sapiens OX=9606 GN=ASXL2 PE=1 SV=2;B8XCX8_HUMAN EPC1/ASXL2b fusion protein OS=Homo sapiens OX=9606	4	1	0	0	1	0	0	1	0	0	2.1	56.427	0	0	0	0	0	0	0	0	0
B3KR92;B7Z703;A0A6Q8PG76;Q5SY18;A0A7I2PMD6;A0A804EMX3;A0A5F9ZHW8;O94827	Pleckstrin homology domain-containing family G member 5	PLEKHG5	B3KR92_HUMAN cDNA FLJ33882 fis, clone CTONG2007175, highly similar to Homo sapiens pleckstrin homology domain containing, family G (with RhoGef domain) member 5, transcript variant 1, mRNA OS=Homo sapiens OX=9606 PE=2 SV=1;B7Z703_HUMAN cDNA FLJ59769, highl	8	0	1	0	0	1	0	0	1	0	1.9	61.763	0	0	0	0	0	0	0	0	0
B8ZZ51;B9A041;V9HWF2;A0A5K1VW95;P40925	Malate dehydrogenase;Malate dehydrogenase, cytoplasmic	MDH1;HEL-S-32	B8ZZ51_HUMAN Malate dehydrogenase 1 OS=Homo sapiens OX=9606 GN=MDH1 PE=1 SV=1;B9A041_HUMAN Malate dehydrogenase 1 OS=Homo sapiens OX=9606 GN=MDH1 PE=1 SV=1;V9HWF2_HUMAN Malate dehydrogenase OS=Homo sapiens OX=9606 GN=HEL-S-32 PE=2 SV=1;A0A5K1VW95_HUMAN Mal	5	1	0	0	1	0	0	1	0	0	7.1	18.689	21302000	0	0	2662700	0	0	21302000	0	0
Q96FS1;A0A669KB62;A0A669KB05;Q68DU0;C9JZR2;H0YC95;O60716;A0A804HJM1;A0A804HIL4;A0A804HK15;Q7KZJ3	Catenin delta-1	CTNND1;DKFZp781O2021	Q96FS1_HUMAN CTNND1 protein (Fragment) OS=Homo sapiens OX=9606 GN=CTNND1 PE=2 SV=2;A0A669KB62_HUMAN Catenin delta 1 OS=Homo sapiens OX=9606 GN=CTNND1 PE=1 SV=1;A0A669KB05_HUMAN Catenin delta 1 OS=Homo sapiens OX=9606 GN=CTNND1 PE=1 SV=1;Q68DU0_HUMAN Unchar	11	3	2	0	3	2	0	3	2	0	3.7	92.387	18766000	23799000	0	436410	553460	0	20361000	14221000	0
A0A669KBD4;Q6ZMW3	Echinoderm microtubule-associated protein-like 6	EML6	A0A669KBD4_HUMAN EMAP like 6 OS=Homo sapiens OX=9606 GN=EML6 PE=1 SV=1;EMAL6_HUMAN Echinoderm microtubule-associated protein-like 6 OS=Homo sapiens OX=9606 GN=EML6 PE=1 SV=2	2	0	0	1	0	0	1	0	0	1	1.1	149.47	0	0	0	0	0	0	0	0	0
H9KV85;Q5XUU0;E9PN67;C9J066;A0A6F7YPF6;Q8N4C6	Ninein	NIN	H9KV85_HUMAN Ninein (Fragment) OS=Homo sapiens OX=9606 GN=NIN PE=1 SV=1;Q5XUU0_HUMAN Ninein isoform 6 OS=Homo sapiens OX=9606 PE=2 SV=1;E9PN67_HUMAN Ninein OS=Homo sapiens OX=9606 GN=NIN PE=1 SV=1;C9J066_HUMAN Ninein OS=Homo sapiens OX=9606 GN=NIN PE=1 SV=	6	0	1	0	0	1	0	0	1	0	0.9	184.49	0	0	0	0	0	0	0	0	0
A0A6I8PII0			A0A6I8PII0_HUMAN Parkin RBR E3 ubiquitin protein ligase OS=Homo sapiens OX=9606 GN=PRKN PE=4 SV=1	1	0	1	0	0	1	0	0	1	0	6.1	13.417	0	0	0	0	0	0	0	0	0
A0A6I8PR93;K7EJE9;A8K4T2;Q59EH7;A0A6I8PUD4;A0A6I8PS32;A0A6I8PIK4;A0A6I8PR89;B7Z9W6;A0A6I8PRZ0;K7ER44;A0A6I8PLE7;A0A6I8PU89;A0A6I8PUC2;K7EIH8;K7EPP7;K7EK03;K7ESP1;K7ELJ8;K7EJV7;K7EN19;K7EJL5;A0A6I8PU73;Q99615	DnaJ homolog subfamily C member 7	DNAJC7	A0A6I8PR93_HUMAN DnaJ heat shock protein family (Hsp40) member C7 OS=Homo sapiens OX=9606 GN=DNAJC7 PE=1 SV=1;K7EJE9_HUMAN DnaJ heat shock protein family (Hsp40) member C7 (Fragment) OS=Homo sapiens OX=9606 GN=DNAJC7 PE=1 SV=1;A8K4T2_HUMAN cDNA FLJ76281, h	24	1	0	0	1	0	0	1	0	0	18.6	6.6485	14691000	0	0	3672800	0	0	14691000	0	0
A0A8V8TR60;J3KRB5;E9PRT5;H3BSD2;A0A8V8TQL9;H3BMV9;A2VCL3;A0A8V8TRG1;A0A8V8TQ33;Q6PIW8;A0A6I8PIQ6;Q9H9E3	Conserved oligomeric Golgi complex subunit 4	COG4	A0A8V8TR60_HUMAN Component of oligomeric golgi complex 4 OS=Homo sapiens OX=9606 GN=COG4 PE=1 SV=1;J3KRB5_HUMAN Component of oligomeric golgi complex 4 OS=Homo sapiens OX=9606 GN=COG4 PE=1 SV=9;E9PRT5_HUMAN Component of oligomeric golgi complex 4 OS=Homo s	12	1	0	0	1	0	0	1	0	0	14.8	5.7653	0	0	0	0	0	0	0	0	0
A0A6I8PRP6;Q96KV2;Q9Y3H6;Q6ZV26;B4DPY1		92M18.3;hCG_33128;N4BP2L2	A0A6I8PRP6_HUMAN NEDD4 binding protein 2 like 2 OS=Homo sapiens OX=9606 GN=N4BP2L2 PE=1 SV=1;Q96KV2_HUMAN 92M18.3 (Novel protein) OS=Homo sapiens OX=9606 GN=92M18.3 PE=4 SV=1;Q9Y3H6_HUMAN HCG33128, isoform CRA_a OS=Homo sapiens OX=9606 GN=hCG_33128 PE=2 SV	5	0	1	0	0	1	0	0	1	0	2.4	72.165	0	0	0	0	0	0	0	0	0
P49588;A0A6Q8PGB5;H3BPK7;A0A6Q8PGN5;A0A6Q8PFY2;A0A6Q8PF33;A0A6Q8PGE8;A0A6Q8PGR9;A0A6Q8PFK3;A0A6Q8PGI8;A0A6Q8PHJ2;A0A6Q8PH44;A0A6Q8PHP7;A0A6Q8PHP3;A0A6Q8PF77;A0A6Q8PG28;A0A6Q8PG62;A0A6Q8PHN5	Alanine--tRNA ligase, cytoplasmic	AARS	SYAC_HUMAN Alanine--tRNA ligase, cytoplasmic OS=Homo sapiens OX=9606 GN=AARS1 PE=1 SV=2;A0A6Q8PGB5_HUMAN Alanine--tRNA ligase OS=Homo sapiens OX=9606 GN=AARS1 PE=1 SV=1;H3BPK7_HUMAN Alanine--tRNA ligase OS=Homo sapiens OX=9606 GN=AARS1 PE=1 SV=4;A0A6Q8PGN5	18	0	3	0	0	3	0	0	3	0	4.2	106.81	0	26071000	0	0	511200	0	0	17327000	0
A0A6Q8PFF9			A0A6Q8PFF9_HUMAN Charged multivesicular body protein 1a OS=Homo sapiens OX=9606 GN=CHMP1A PE=1 SV=1	1	0	1	0	0	1	0	0	1	0	3.1	45.231	0	0	0	0	0	0	0	0	0
A0A6Q8PFK8;V9HW43;P04792;A0A6Q8PHJ6;A0A6Q8PGK1;A0A6Q8PFE7;A0A6Q8PF43;A0A6Q8PHA6;A0A6Q8PH65;B4DL87;A0A6Q8PGY2;A0A8E9ZT92;C9J3N8;A0A8E9ZUD7	Heat shock protein beta-1	HEL-S-102;HSPB1	A0A6Q8PFK8_HUMAN Heat shock protein family B (small) member 1 OS=Homo sapiens OX=9606 GN=HSPB1 PE=1 SV=1;V9HW43_HUMAN Heat shock protein beta-1 OS=Homo sapiens OX=9606 GN=HEL-S-102 PE=2 SV=1;HSPB1_HUMAN Heat shock protein beta-1 OS=Homo sapiens OX=9606 GN=	14	4	5	1	4	5	1	4	5	1	35.4	21.882	101450000	242650000	1245900	7246400	17332000	88990	105160000	139720000	56834000
O95831;A0A6Q8PFM5;A0A6Q8PG15;A0A6Q8PHJ9;A0A7I2PK44;A0A6Q8PHC0;A0A6Q8PFA7;A0A6Q8PFS4;A0A6Q8PFQ8;A0A7I2RLJ8;A0A6Q8PFE1;A0A6Q8PHJ4;A0A6Q8PFW2;E9PMA0;A0A140VK04;A0A6Q8PF87;A0A6Q8PFN1	Apoptosis-inducing factor 1, mitochondrial	AIFM1	AIFM1_HUMAN Apoptosis-inducing factor 1, mitochondrial OS=Homo sapiens OX=9606 GN=AIFM1 PE=1 SV=1;A0A6Q8PFM5_HUMAN Apoptosis inducing factor mitochondria associated 1 OS=Homo sapiens OX=9606 GN=AIFM1 PE=1 SV=1;A0A6Q8PG15_HUMAN Apoptosis inducing factor mit	17	3	1	0	3	1	0	3	1	0	5.7	66.9	28786000	14512000	0	928570	468140	0	28786000	0	0
H3BP78;F8W7R3;B3KNW8;A0A8Q3SIZ6;A0A8Q3SIW9;A0A6Q8PGF4;B7ZMF2;A0A6Q8PH09;Q9NVI1	Fanconi anemia group I protein	FANCI	H3BP78_HUMAN FA complementation group I (Fragment) OS=Homo sapiens OX=9606 GN=FANCI PE=1 SV=1;F8W7R3_HUMAN FA complementation group I OS=Homo sapiens OX=9606 GN=FANCI PE=1 SV=1;B3KNW8_HUMAN cDNA FLJ30614 fis, clone CTONG2001139 OS=Homo sapiens OX=9606 PE=2	9	0	1	0	0	1	0	0	1	0	1.4	122.83	0	0	0	0	0	0	0	0	0
A0A8I5KQC6;A0A6Q8PH87;A0A8I5QJN8;A0A8I5KY55;A0A8I5KTA9;A0A8I5KWY5;A0A6Q8PHP8;A0A6Q8PH13;A0A8I5KQ02;Q86WG5	Myotubularin-related protein 13	SBF2	A0A8I5KQC6_HUMAN SET binding factor 2 OS=Homo sapiens OX=9606 GN=SBF2 PE=1 SV=1;A0A6Q8PH87_HUMAN SET binding factor 2 OS=Homo sapiens OX=9606 GN=SBF2 PE=1 SV=1;A0A8I5QJN8_HUMAN SET binding factor 2 (Fragment) OS=Homo sapiens OX=9606 GN=SBF2 PE=1 SV=1;A0A8I	10	1	0	0	1	0	0	1	0	0	3.6	52.129	0	0	0	0	0	0	0	0	0
J3QSF2;Q5HYC7;H0YMQ9;H0YKQ8;Q3ZCQ6;B3KXX3;B4DF30;Q6NSI7;A0A6Q8PH21;A8K935;Q9UP95;Q9UHW9	Solute carrier family 12 member 4;Solute carrier family 12 member 6	SLC12A4;DKFZp686O1827;SLC12A6	J3QSF2_HUMAN Solute carrier family 12 member 4 (Fragment) OS=Homo sapiens OX=9606 GN=SLC12A4 PE=1 SV=2;Q5HYC7_HUMAN Uncharacterized protein DKFZp686O1827 OS=Homo sapiens OX=9606 GN=DKFZp686O1827 PE=2 SV=1;H0YMQ9_HUMAN Solute carrier family 12 (Potassium/ch	12	0	1	0	0	1	0	0	1	0	13.3	9.5569	0	0	0	0	0	0	0	0	0
A0A7I2V258;H0Y938;H0YAC7;P35606	Coatomer subunit beta	COPB2	A0A7I2V258_HUMAN Coatomer subunit beta OS=Homo sapiens OX=9606 GN=COPB2 PE=1 SV=1;H0Y938_HUMAN Coatomer subunit beta OS=Homo sapiens OX=9606 GN=COPB2 PE=1 SV=2;H0YAC7_HUMAN Coatomer subunit beta OS=Homo sapiens OX=9606 GN=COPB2 PE=1 SV=2;COPB2_HUMAN Coa	4	0	1	0	0	1	0	0	1	0	2.1	93.579	0	0	0	0	0	0	0	0	0
A0A7I2V5C0;A0A7I2V303;A0A7I2V5Q0;A0A7I2V3C1;A0A7I2V2E1;A0A7I2V3B5;F8WC54;A0A7I2YQ97;A0AVL1;A0A7I2V5N8;A0A7I2V3W3;A0A7I2V2Z6;A0A7I2V4B3;Q13443	Disintegrin and metalloproteinase domain-containing protein 9	ADAM9	A0A7I2V5C0_HUMAN ADAM metallopeptidase domain 9 OS=Homo sapiens OX=9606 GN=ADAM9 PE=1 SV=1;A0A7I2V303_HUMAN ADAM metallopeptidase domain 9 OS=Homo sapiens OX=9606 GN=ADAM9 PE=1 SV=1;A0A7I2V5Q0_HUMAN ADAM metallopeptidase domain 9 OS=Homo sapiens OX=9606 GN	14	1	0	0	1	0	0	1	0	0	4.7	24.567	0	0	0	0	0	0	0	0	0
A0A7I2V2E9;A0A7I2V3N4;A0A7I2V4H0;A0A7I2V3X6;B2RCJ5;A0A8S0M502;Q9BYF1	Angiotensin-converting enzyme 2;Processed angiotensin-converting enzyme 2	ACE2	A0A7I2V2E9_HUMAN Angiotensin-converting enzyme OS=Homo sapiens OX=9606 GN=ACE2 PE=1 SV=1;A0A7I2V3N4_HUMAN Angiotensin-converting enzyme OS=Homo sapiens OX=9606 GN=ACE2 PE=1 SV=1;A0A7I2V4H0_HUMAN Angiotensin-converting enzyme OS=Homo sapiens OX=9606 GN=ACE2	7	1	1	0	1	1	0	1	1	0	2.2	88.751	0	0	0	0	0	0	0	0	0
A0A7I2V2G7			A0A7I2V2G7_HUMAN non-specific serine/threonine protein kinase OS=Homo sapiens OX=9606 GN=CIT PE=1 SV=1	1	1	0	0	1	0	0	1	0	0	3.9	24.386	0	0	0	0	0	0	0	0	0
P60228;A0A7I2V3S3;A0A7I2V3I0;A0A7I2V4B4;A0A7I2V2H9;A0A7I2V2W0;B2R806;Q6IAX5;B3KW56;A0A7I2V5Z6;A0A7I2V3I2;E5RGA2;A0A7I2V4G3;A0A7I2V5P9;H0YBP5;E5RHS5;A0A7I2V429;A0A161SXE1;A0A7I2V570;H0YBR5;A0A7I2V3W9;A0A7I2V2Q9;H0YAW4;A0A7I2V5K7	Eukaryotic translation initiation factor 3 subunit E	EIF3E	EIF3E_HUMAN Eukaryotic translation initiation factor 3 subunit E OS=Homo sapiens OX=9606 GN=EIF3E PE=1 SV=1;A0A7I2V3S3_HUMAN Eukaryotic translation initiation factor 3 subunit E OS=Homo sapiens OX=9606 GN=EIF3E PE=1 SV=1;A0A7I2V3I0_HUMAN Eukaryotic transla	24	2	6	0	2	6	0	2	6	0	16	52.22	16126000	62381000	0	575920	2227900	0	16689000	40895000	0
F8VZJ2;F8VNW4;B4DDI8;F8W0W4;A0A7I2V2K5;H0YHX9;A0A7I2V473;Q13765;E9PAV3	Nascent polypeptide-associated complex subunit alpha;Nascent polypeptide-associated complex subunit alpha, muscle-specific form	NACA	F8VZJ2_HUMAN Nascent polypeptide associated complex subunit alpha OS=Homo sapiens OX=9606 GN=NACA PE=1 SV=1;F8VNW4_HUMAN Nascent polypeptide associated complex subunit alpha (Fragment) OS=Homo sapiens OX=9606 GN=NACA PE=1 SV=1;B4DDI8_HUMAN cDNA FLJ53704, m	9	2	1	0	2	1	0	2	1	0	21.3	15.016	2872100	0	0	478680	0	0	2872100	0	0
A0A7I2V638;A0A7I2V4U6;A0A7I2V2L0;A0A7I2V512;J3QR09;J3KTE4;Q53G49;A0A7I2YQG2;P84098	Ribosomal protein L19;60S ribosomal protein L19	RPL19	A0A7I2V638_HUMAN Ribosomal protein L19 OS=Homo sapiens OX=9606 GN=RPL19 PE=1 SV=1;A0A7I2V4U6_HUMAN Ribosomal protein L19 OS=Homo sapiens OX=9606 GN=RPL19 PE=1 SV=1;A0A7I2V2L0_HUMAN Ribosomal protein L19 OS=Homo sapiens OX=9606 GN=RPL19 PE=1 SV=1;A0A7I2V512	9	0	1	0	0	1	0	0	1	0	14.6	5.3521	0	52983000	0	0	26492000	0	0	35213000	0
A0A7I2V2N0;A0A7I2V5Y4			A0A7I2V2N0_HUMAN TANK binding kinase 1 (Fragment) OS=Homo sapiens OX=9606 GN=TBK1 PE=1 SV=1;A0A7I2V5Y4_HUMAN TANK binding kinase 1 (Fragment) OS=Homo sapiens OX=9606 GN=TBK1 PE=1 SV=1	2	0	1	0	0	1	0	0	1	0	10.9	7.0537	0	0	0	0	0	0	0	0	0
A0A7I2V2N1;A0A7I2YQH3;A0A7I2V4K4;A0A7I2V3Q6;A0A7I2V375;F2Z307;O95670;O75348	V-type proton ATPase subunit G 2;V-type proton ATPase subunit G 1	ATP6V1G2-DDX39B;ATP6V1G2;ATP6V1G1	A0A7I2V2N1_HUMAN ATPase H+ transporting V1 subunit G1 OS=Homo sapiens OX=9606 GN=ATP6V1G1 PE=1 SV=1;A0A7I2YQH3_HUMAN ATPase H+ transporting V1 subunit G1 OS=Homo sapiens OX=9606 GN=ATP6V1G1 PE=1 SV=1;A0A7I2V4K4_HUMAN V-type proton ATPase subunit G OS=Homo	8	0	1	0	0	1	0	0	1	0	40.5	4.1467	0	12263000	0	0	6131700	0	0	8150300	0
K7EKX1;K7EJ70;K7EPW7;A0A7I2V2T6;A2VCQ4;K7ELL7;B4DJQ5;P14314	Glucosidase 2 subunit beta	PRKCSH	K7EKX1_HUMAN Protein kinase C substrate 80K-H (Fragment) OS=Homo sapiens OX=9606 GN=PRKCSH PE=1 SV=1;K7EJ70_HUMAN Protein kinase C substrate 80K-H (Fragment) OS=Homo sapiens OX=9606 GN=PRKCSH PE=1 SV=1;K7EPW7_HUMAN Protein kinase C substrate 80K-H (Fragmen	8	1	0	0	1	0	0	1	0	0	7.9	15.609	6416600	0	0	916650	0	0	6416600	0	0
Q9BQ02;B3KM80;Q6ZS99;A0A7I2V2U7;B3KTP9;A0A7I2V5M5;A0A7I2V428;C9JLB1;A0A7I2V3F3;H7BY16;P19338;A0A7I2V349;A0A7I2V506;A0A7I2V699	Nucleolin	NCL	Q9BQ02_HUMAN NCL protein OS=Homo sapiens OX=9606 PE=1 SV=1;B3KM80_HUMAN Nucleolin OS=Homo sapiens OX=9606 GN=NCL PE=2 SV=1;Q6ZS99_HUMAN Nucleolin OS=Homo sapiens OX=9606 PE=2 SV=1;A0A7I2V2U7_HUMAN Nucleolin OS=Homo sapiens OX=9606 GN=NCL PE=1 SV=1;B3KTP9_H	14	1	1	0	1	1	0	1	1	0	4.6	50.95	3908200	19652000	0	139580	701860	0	0	13061000	0
A0A7I2V346;O60506;A0AA34QW03;B2R8Z8;A0A7I2V5Q6;Q05CK9;A0A7I2YQN2;A0A7I2V4Z0;A0A7I2YQV8;Q59GL1;F6UXX1;A0A7I2V4J0;A0A7I2V309;A0A7I2V2F2;B7Z645;B4DT28;A0A6Q8PEX7;B4DMD1;A0A6Q8PHG0;B4DMB1;Q0VGD6;Q6MZS5;A0A6Q8PH31;B2R7W4;O43390	Heterogeneous nuclear ribonucleoprotein Q	SYNCRIP	A0A7I2V346_HUMAN Synaptotagmin binding cytoplasmic RNA interacting protein OS=Homo sapiens OX=9606 GN=SYNCRIP PE=1 SV=1;HNRPQ_HUMAN Heterogeneous nuclear ribonucleoprotein Q OS=Homo sapiens OX=9606 GN=SYNCRIP PE=1 SV=2;A0AA34QW03_HUMAN Synaptotagmin bindin	25	3	2	0	3	2	0	3	2	0	9.9	58.647	35944000	37792000	0	1331300	1399700	0	29202000	31858000	0
A0A7I2V3Z3;A0A7I2V351;A0A7I2V487;Q7Z726;A8K7D9;A0A7I2YQE1;P52292	Importin subunit alpha;Importin subunit alpha-1	KPNA2	A0A7I2V3Z3_HUMAN Karyopherin subunit alpha 2 OS=Homo sapiens OX=9606 GN=KPNA2 PE=1 SV=1;A0A7I2V351_HUMAN Importin subunit alpha OS=Homo sapiens OX=9606 GN=KPNA2 PE=1 SV=1;A0A7I2V487_HUMAN Importin subunit alpha OS=Homo sapiens OX=9606 GN=KPNA2 PE=1 SV=1;Q7	7	0	1	0	0	1	0	0	1	0	3.8	43.541	0	9155400	0	0	572210	0	0	6084700	0
A0A7I2V366			A0A7I2V366_HUMAN Uncharacterized protein (Fragment) OS=Homo sapiens OX=9606 PE=4 SV=1	1	0	1	0	0	1	0	0	1	0	17	4.9676	0	0	0	0	0	0	0	0	0
Q75MU1;B4DMV6;Q75MU2;A0A7I2V385;A0A7I2V4E4;A4D198;Q15056	Eukaryotic translation initiation factor 4H	WBSCR1;LOC392647;EIF4H	Q75MU1_HUMAN Eukaryotic translation initiation factor 4H (Fragment) OS=Homo sapiens OX=9606 GN=WBSCR1 PE=4 SV=1;B4DMV6_HUMAN Eukaryotic translation initiation factor 4H OS=Homo sapiens OX=9606 PE=2 SV=1;Q75MU2_HUMAN Eukaryotic translation initiation factor	7	1	0	0	1	0	0	1	0	0	9.6	14.96	12064000	0	0	1723400	0	0	12064000	0	0
A0A7I2V3B3			A0A7I2V3B3_HUMAN MacroH2A.2 histone (Fragment) OS=Homo sapiens OX=9606 GN=MACROH2A2 PE=1 SV=1	1	1	0	0	1	0	0	1	0	0	32.7	5.305	0	0	0	0	0	0	0	0	0
A0A7I2V647;A0A7I2V3E2;A0A7I2V3P9;A0A7I2YQD9;A8K6V7;Q9UN86;A0A7I2V547;A0A7I2V382;A0A7I2V3Z6;A0A7I2YQS2	Ras GTPase-activating protein-binding protein 2	G3BP2	A0A7I2V647_HUMAN G3BP stress granule assembly factor 2 OS=Homo sapiens OX=9606 GN=G3BP2 PE=1 SV=1;A0A7I2V3E2_HUMAN G3BP stress granule assembly factor 2 OS=Homo sapiens OX=9606 GN=G3BP2 PE=1 SV=1;A0A7I2V3P9_HUMAN G3BP stress granule assembly factor 2 OS=Ho	10	1	1	0	1	1	0	1	1	0	6.8	40.197	0	0	0	0	0	0	0	0	0
Q13347;A0A7I2YQF8;Q53HU7;Q5U0F4;A0A7I2V3U3;A0A7I2YQU2;A0A7I2YQC8;A0A7I2YQI6;A0A7I2V613;A0A7I2V607;A0A7I2V3N2;A0A7I2V2M3;A0A7P0MRT9;A0A7I2V640;A0A7I2V685;A0A7I2YQT9;A0A7I2V5V8;Q5TFK1;A0A7I2V4S8;A0A7I2V3K6;A0A7I2YQI2;A0A7I2YQP9;A0A7I2V4C2;A0A7I2V391;A0A7I2YQN1;A0A7I2V5E4;A0A7I2V3T4;A0A7I2YQX4;Q9P1D9;A0A7I2V415	Eukaryotic translation initiation factor 3 subunit I	EIF3I	EIF3I_HUMAN Eukaryotic translation initiation factor 3 subunit I OS=Homo sapiens OX=9606 GN=EIF3I PE=1 SV=1;A0A7I2YQF8_HUMAN Eukaryotic translation initiation factor 3 subunit I OS=Homo sapiens OX=9606 GN=EIF3I PE=1 SV=1;Q53HU7_HUMAN Serine-threonine kinas	30	2	4	0	2	4	0	2	4	0	13.2	36.501	21725000	62992000	0	1143400	3315400	0	25774000	37815000	0
A0A7I2V4I6;P22626;A0A7I2V4S4;A0A7I2V4N1;A0A7I2V3P1;A0A7I2V3P7;A0A7I2V323;A0A384NL58;A0A024RA28;A0A087WUI2;I6L957;A0A7I2V4N0;A0A7I2YQN4	Heterogeneous nuclear ribonucleoproteins A2/B1	HNRNPA2B1;HNRPA2B1	A0A7I2V4I6_HUMAN Heterogeneous nuclear ribonucleoproteins A2/B1 OS=Homo sapiens OX=9606 GN=HNRNPA2B1 PE=1 SV=1;ROA2_HUMAN Heterogeneous nuclear ribonucleoproteins A2/B1 OS=Homo sapiens OX=9606 GN=HNRNPA2B1 PE=1 SV=2;A0A7I2V4S4_HUMAN Heterogeneous nuclear r	13	11	9	3	11	9	3	11	8	3	40.9	34.259	3134300000	2849900000	9016700	174130000	158330000	500930	2778700000	1997700000	495550000
A0A7I2YQD0;A0A7I2V4Q0			A0A7I2YQD0_HUMAN ATP-dependent RNA helicase OS=Homo sapiens OX=9606 GN=DDX1 PE=1 SV=1;A0A7I2V4Q0_HUMAN ATP-dependent RNA helicase OS=Homo sapiens OX=9606 GN=DDX1 PE=1 SV=1	2	1	1	0	1	1	0	1	1	0	9.1	16.784	0	0	0	0	0	0	0	0	0
Q13283;A0A7I2YQN9;A0A7I2V5M7;Q32P45;Q5U0Q1;Q6FI03;A0A7P0P2U7;Q53HH4;A0A7I2YQU8;A0A7I2V548;B7Z8K4;A0A7I2V651;A0A7I2V4D8;A0A7I2V2X7;A0A7I2V2V1;A0A7I2YQM1;A0A7I2V496;Q6ZP53	Ras GTPase-activating protein-binding protein 1	G3BP1;DKFZp686L1159;G3BP	G3BP1_HUMAN Ras GTPase-activating protein-binding protein 1 OS=Homo sapiens OX=9606 GN=G3BP1 PE=1 SV=1;A0A7I2YQN9_HUMAN G3BP stress granule assembly factor 1 OS=Homo sapiens OX=9606 GN=G3BP1 PE=1 SV=1;A0A7I2V5M7_HUMAN G3BP stress granule assembly factor 1	18	2	3	0	2	3	0	2	3	0	8.8	52.164	13076000	50368000	0	594340	2289500	0	24566000	21984000	0
H7CEH5;A0A7I2YQX0		CTSK	H7CEH5_HUMAN Cathepsin K (Fragment) OS=Homo sapiens OX=9606 GN=CTSK PE=4 SV=1;A0A7I2YQX0_HUMAN Cathepsin K OS=Homo sapiens OX=9606 GN=CTSK PE=1 SV=1	2	1	0	0	1	0	0	1	0	0	25	5.8765	0	0	0	0	0	0	0	0	0
A0A7P0MQR8;H3BPE1;H3BQK9;Q9UPN3;A0A669KB06;H0Y390;A0A590UJG2	Microtubule-actin cross-linking factor 1, isoforms 1/2/3/5	MACF1	A0A7P0MQR8_HUMAN Microtubule actin crosslinking factor 1 OS=Homo sapiens OX=9606 GN=MACF1 PE=1 SV=1;H3BPE1_HUMAN Microtubule actin crosslinking factor 1 OS=Homo sapiens OX=9606 GN=MACF1 PE=1 SV=1;H3BQK9_HUMAN Microtubule actin crosslinking factor 1 OS=Homo	7	1	1	0	1	1	0	1	1	0	0.3	837.95	0	0	0	0	0	0	0	0	0
A0A8I5KXW3;A0A8I5KX58;A0A7P0MRI8;A0A8I5KQI1;A0A8I5KQZ0;A0A8I5KS50;A0A8I5KXD7;A0A8I5KRP3;A0A8I5QL35;A0A8I5KRK2;A0A8I5KR92;A0A8I5KX82;A0A8J8Z831;A0A8I5KRA0;A0A8I5KPD4;A0A8I5KW09;A0A8I5KPQ9;A0A8I5KQ87;Q15147	1-phosphatidylinositol 4,5-bisphosphate phosphodiesterase beta-4	PLCB4	A0A8I5KXW3_HUMAN Phosphoinositide phospholipase C OS=Homo sapiens OX=9606 GN=PLCB4 PE=1 SV=1;A0A8I5KX58_HUMAN 1-phosphatidylinositol 4,5-bisphosphate phosphodiesterase OS=Homo sapiens OX=9606 GN=PLCB4 PE=1 SV=1;A0A7P0MRI8_HUMAN 1-phosphatidylinositol 4,5-b	19	0	1	0	0	1	0	0	1	0	1.2	119.02	0	0	0	0	0	0	0	0	0
G3XAN0;A0A7P0S5H5;P60866	40S ribosomal protein S20	RPS20	G3XAN0_HUMAN Small ribosomal subunit protein uS10 OS=Homo sapiens OX=9606 GN=RPS20 PE=1 SV=1;A0A7P0S5H5_HUMAN Small ribosomal subunit protein uS10 (Fragment) OS=Homo sapiens OX=9606 GN=RPS20 PE=1 SV=1;RS20_HUMAN Small ribosomal subunit protein uS10 OS=Homo	3	1	1	0	1	1	0	1	1	0	18.8	7.2473	16377000	9322000	0	5459000	3107300	0	14812000	7760000	0
G3V506;B4DLA5;A0A7P0T811;O15033	Apoptosis-resistant E3 ubiquitin protein ligase 1	AREL1	G3V506_HUMAN HECT-type E3 ubiquitin transferase (Fragment) OS=Homo sapiens OX=9606 GN=AREL1 PE=1 SV=1;B4DLA5_HUMAN HECT-type E3 ubiquitin transferase OS=Homo sapiens OX=9606 PE=2 SV=1;A0A7P0T811_HUMAN HECT-type E3 ubiquitin transferase OS=Homo sapiens OX=9	4	0	0	1	0	0	1	0	0	1	1.4	72.144	0	0	0	0	0	0	0	0	0
A0A7P0T8B4;H0YDT2;A0A7P0T817;E9PI30;A0A7P0T8L7;P56202	Cathepsin W	CTSW	A0A7P0T8B4_HUMAN Cathepsin W OS=Homo sapiens OX=9606 GN=CTSW PE=1 SV=1;H0YDT2_HUMAN Cathepsin W OS=Homo sapiens OX=9606 GN=CTSW PE=1 SV=2;A0A7P0T817_HUMAN Cathepsin W OS=Homo sapiens OX=9606 GN=CTSW PE=1 SV=1;E9PI30_HUMAN Cathepsin W OS=Homo sapiens OX=960	6	0	1	0	0	1	0	0	1	0	3.6	37.859	0	0	0	0	0	0	0	0	0
P14625;A0A7P0T823;A0A7P0TAT8;V9HWP2;Q5CAQ5;H0YIV0;A0A7P0TAE1;A0A087WT78;Q59FC6;A0A7P0T917;A0A7P0TAY2;A0A7P0T8R3;A0A7P0T885;Q96GW1;A0A7P0TBC2;B4DHT9;B4DU71;A0A7P0Z405;B4DQX3;Q58FF3;A0A7P0TAC2;Q58FF2;A0A7P0Z4B4;A0A7P0T8C8;A0A7P0TAG4	Endoplasmin	HSP90B1;HEL-S-125m;TRA1	ENPL_HUMAN Endoplasmin OS=Homo sapiens OX=9606 GN=HSP90B1 PE=1 SV=1;A0A7P0T823_HUMAN Endoplasmin OS=Homo sapiens OX=9606 GN=HSP90B1 PE=1 SV=1;A0A7P0TAT8_HUMAN Endoplasmin OS=Homo sapiens OX=9606 GN=HSP90B1 PE=1 SV=1;V9HWP2_HUMAN Endoplasmin OS=Homo sapiens	25	6	3	0	5	2	0	5	2	0	8.7	92.468	94553000	19752000	0	2363800	493790	0	60897000	46783000	0
P27824;A0A7P0TB65;A0A7P0TAE9;A0A7P0Z484;A0A7P0T840;A0A7P0T8G1;A0A7P0T937;A0A7P0T9L0;A0A7P0Z4D6;A0A7P0TAR9;D6RGY2;A0A7P0Z4H2;Q16094;A0A7P0TAN9;A0AAG2TDY5;A0AAG2TEA1;D6RAU8;D6RAQ8;A0A7P0T8N1;A0AAG2TEC6;Q6ZP56;D6RD16;A0AAG2TEU3;D6RFL1;A0AAG2TDQ3	Calnexin	CANX	CALX_HUMAN Calnexin OS=Homo sapiens OX=9606 GN=CANX PE=1 SV=2;A0A7P0TB65_HUMAN Calnexin OS=Homo sapiens OX=9606 GN=CANX PE=1 SV=1;A0A7P0TAE9_HUMAN Calnexin OS=Homo sapiens OX=9606 GN=CANX PE=1 SV=1;A0A7P0Z484_HUMAN Calnexin OS=Homo sapiens OX=9606 GN=CANX	25	5	5	0	5	5	0	2	2	0	10	67.567	83223000	190280000	0	2600700	5946300	0	93209000	116470000	0
Q9NW50;F8WJN6;Q8IXG2;A0A7P0TB74;A0A7P0T8I1;A0A7P0T8B7;A0A7P0T9P8;A0A7P0TBL2;Q68CX0;Q9H2J7	Transporter;Sodium-dependent neutral amino acid transporter B(0)AT2	SLC6A15;DKFZp761I0921	Q9NW50_HUMAN (human) hypothetical protein OS=Homo sapiens OX=9606 PE=2 SV=1;F8WJN6_HUMAN Solute carrier family 6 member 15 (Fragment) OS=Homo sapiens OX=9606 GN=SLC6A15 PE=1 SV=2;Q8IXG2_HUMAN UG0656C10 OS=Homo sapiens OX=9606 PE=2 SV=1;A0A7P0TB74_HUMAN Sol	10	1	0	0	1	0	0	1	0	0	7.2	27.873	1589100000	0	0	264850000	0	0	1589100000	0	0
A0A7P0T8C3;A0A7P0TA81;A0A7P0T9F6;A0A7P0Z436;A0A7P0T9T4;A0A7P0T9D9;A0A7P0TAK3;A0A7P0TBE7;O43379	WD repeat-containing protein 62	WDR62	A0A7P0T8C3_HUMAN WD repeat domain 62 (Fragment) OS=Homo sapiens OX=9606 GN=WDR62 PE=1 SV=1;A0A7P0TA81_HUMAN WD repeat domain 62 (Fragment) OS=Homo sapiens OX=9606 GN=WDR62 PE=1 SV=1;A0A7P0T9F6_HUMAN WD repeat domain 62 OS=Homo sapiens OX=9606 GN=WDR62 PE=1	9	1	1	0	1	1	0	1	1	0	6	20.404	0	0	0	0	0	0	0	0	0
Q9Y5X1;A0A7P0Z4A2;A0A7P0T8Z2;A0A7P0T8S8;B2RAU5;A0A7P0T8D4;A0A7P0Z4A5;A0A7P0TBI9;A0A7P0T8C7;A0A7P0T8Z7;B3KXH8;Q59ES5;O95061;A0A087WZW2;A0A7P0T8M2;A0A7P0T8L2;A0A087WVE4	Sorting nexin-9;Sorting nexin	SNX9;WISP	SNX9_HUMAN Sorting nexin-9 OS=Homo sapiens OX=9606 GN=SNX9 PE=1 SV=1;A0A7P0Z4A2_HUMAN Sorting nexin OS=Homo sapiens OX=9606 GN=SNX9 PE=1 SV=1;A0A7P0T8Z2_HUMAN Sorting nexin OS=Homo sapiens OX=9606 GN=SNX9 PE=1 SV=1;A0A7P0T8S8_HUMAN Sorting nexin OS=Homo sa	17	0	3	0	0	3	0	0	3	0	7.7	66.591	0	43534000	0	0	1892800	0	0	28933000	0
Q6PIM8;B3KMA6;A0A7P0T8L6;A0A7P0TBB1;B3KN05;A0A7P0TA76;B2RBE0;O95573	Long-chain-fatty-acid--CoA ligase 3	ACSL3	Q6PIM8_HUMAN ACSL3 protein (Fragment) OS=Homo sapiens OX=9606 GN=ACSL3 PE=2 SV=1;B3KMA6_HUMAN long-chain-fatty-acid--CoA ligase OS=Homo sapiens OX=9606 PE=2 SV=1;A0A7P0T8L6_HUMAN long-chain-fatty-acid--CoA ligase OS=Homo sapiens OX=9606 GN=ACSL3 PE=1 SV=1;	8	0	1	0	0	1	0	0	1	0	7.9	18.619	0	0	0	0	0	0	0	0	0
A0A7P0T8T1;A0A7P0T9F8;A0A7P0TB00;A0A7P0T8T5;A0A7P0Z4D9;A0A7P0T8S1;Q17RV3;Q5S007	Leucine-rich repeat serine/threonine-protein kinase 2	LRRK2	A0A7P0T8T1_HUMAN Leucine rich repeat kinase 2 (Fragment) OS=Homo sapiens OX=9606 GN=LRRK2 PE=1 SV=1;A0A7P0T9F8_HUMAN Leucine rich repeat kinase 2 (Fragment) OS=Homo sapiens OX=9606 GN=LRRK2 PE=1 SV=1;A0A7P0TB00_HUMAN Leucine rich repeat kinase 2 (Fragment)	8	1	0	0	1	0	0	1	0	0	12.3	8.5197	0	0	0	0	0	0	0	0	0
H3BLT5;H0Y781;A0A8I5KQV3;A0A8J8Z0T9;A0A7P0T938;Q2LD37;B3KN93;B3KXP0;B4E0Q7;A0A8I5KRW6;A0A8I5KWC0	Uncharacterized protein KIAA1109	KIAA1109	H3BLT5_HUMAN Bridge-like lipid transfer protein family member 1 (Fragment) OS=Homo sapiens OX=9606 GN=BLTP1 PE=1 SV=1;H0Y781_HUMAN Bridge-like lipid transfer protein family member 1 (Fragment) OS=Homo sapiens OX=9606 GN=BLTP1 PE=1 SV=1;A0A8I5KQV3_HUMAN Bri	11	2	0	0	2	0	0	2	0	0	1.7	152.56	0	0	0	0	0	0	0	0	0
Q9H5S1;H0Y334;H0YBE5;Q9HAA5;A0A7P0T963;Q8N7X0	Androglobin	ADGB	Q9H5S1_HUMAN cDNA: FLJ23121 fis, clone LNG07996 OS=Homo sapiens OX=9606 PE=2 SV=1;H0Y334_HUMAN Androglobin (Fragment) OS=Homo sapiens OX=9606 GN=ADGB PE=1 SV=1;H0YBE5_HUMAN Androglobin (Fragment) OS=Homo sapiens OX=9606 GN=ADGB PE=1 SV=1;Q9HAA5_HUMAN cDNA	6	0	1	0	0	1	0	0	1	0	2.5	70.086	0	0	0	0	0	0	0	0	0
A0A7P0T983;A0A804EQJ3;A0A7P0Z415;B2R717;O60911	Cathepsin L2	CTSV	A0A7P0T983_HUMAN Cathepsin V OS=Homo sapiens OX=9606 GN=CTSV PE=1 SV=1;A0A804EQJ3_HUMAN Cathepsin V OS=Homo sapiens OX=9606 GN=CTSV PE=1 SV=1;A0A7P0Z415_HUMAN Cathepsin V OS=Homo sapiens OX=9606 GN=CTSV PE=1 SV=1;B2R717_HUMAN cDNA, FLJ93235, highly similar	5	1	1	0	1	1	0	1	1	0	5.1	31.63	748330	1608700	0	46770	100550	0	748330	1069200	0
C9J792;A0A9L9PXR5;H7C561;B4DJU4;A0A9L9PXE4;A0A7P0T9U7;Q15637;A0A9L9PXU0;Q14820;F8WEV5	Splicing factor 1	SF1	C9J792_HUMAN Splicing factor 1 (Fragment) OS=Homo sapiens OX=9606 GN=SF1 PE=1 SV=1;A0A9L9PXR5_HUMAN Splicing factor 1 OS=Homo sapiens OX=9606 GN=SF1 PE=1 SV=1;H7C561_HUMAN Splicing factor 1 OS=Homo sapiens OX=9606 GN=SF1 PE=1 SV=9;B4DJU4_HUMAN Splicing fac	10	2	1	0	2	1	0	2	1	0	46.8	6.9969	29662000	20192000	0	7415600	5047900	0	20108000	22974000	0
B4DEF7;A0A7P0TAI0;A0A7P0TB36;V9HWB4;P11021	78 kDa glucose-regulated protein	HEL-S-89n;HSPA5	B4DEF7_HUMAN 78 kDa glucose-regulated protein OS=Homo sapiens OX=9606 PE=2 SV=1;A0A7P0TAI0_HUMAN 78 kDa glucose-regulated protein OS=Homo sapiens OX=9606 GN=HSPA5 PE=1 SV=1;A0A7P0TB36_HUMAN 78 kDa glucose-regulated protein OS=Homo sapiens OX=9606 GN=HSPA5	5	3	2	0	3	2	0	3	2	0	20.9	30.419	16153000	12812000	0	1153800	915160	0	15350000	9318200	0
A0A7P0TAL9;A0A7P0Z4M0;A0A7P0TBA9;B7ZKK7;P19525	Interferon-induced, double-stranded RNA-activated protein kinase	EIF2AK2	A0A7P0TAL9_HUMAN Eukaryotic translation initiation factor 2 alpha kinase 2 OS=Homo sapiens OX=9606 GN=EIF2AK2 PE=1 SV=1;A0A7P0Z4M0_HUMAN Eukaryotic translation initiation factor 2 alpha kinase 2 OS=Homo sapiens OX=9606 GN=EIF2AK2 PE=1 SV=1;A0A7P0TBA9_HUMAN	5	0	1	0	0	1	0	0	1	0	2.2	56.247	0	0	0	0	0	0	0	0	0
A0A7P0TAM9;A0A7P0T8E9;A0A7P0T995;H0YG44;A0A7P0Z4J2;H7BZB4;A0A7P0Z4H1;A0A7P0T883;A0A7P0Z475;A0A7P0T8V8;Q4AC94	C2 domain-containing protein 3	C2CD3	A0A7P0TAM9_HUMAN C2 domain containing 3 centriole elongation regulator OS=Homo sapiens OX=9606 GN=C2CD3 PE=1 SV=1;A0A7P0T8E9_HUMAN C2 domain containing 3 centriole elongation regulator OS=Homo sapiens OX=9606 GN=C2CD3 PE=1 SV=1;A0A7P0T995_HUMAN C2 domain c	11	1	1	0	1	1	0	1	1	0	1.7	171.13	0	0	0	0	0	0	0	0	0
A0A7P0Z497;V9HWC6;A0A7P0TB45;P23284	Peptidyl-prolyl cis-trans isomerase;Peptidyl-prolyl cis-trans isomerase B	HEL-S-39;PPIB	A0A7P0Z497_HUMAN Peptidyl-prolyl cis-trans isomerase OS=Homo sapiens OX=9606 GN=PPIB PE=1 SV=1;V9HWC6_HUMAN Peptidyl-prolyl cis-trans isomerase OS=Homo sapiens OX=9606 GN=HEL-S-39 PE=2 SV=1;A0A7P0TB45_HUMAN Peptidyl-prolyl cis-trans isomerase OS=Homo sapie	4	0	1	0	0	1	0	0	1	0	5	20.21	0	0	0	0	0	0	0	0	0
Q6MZL0;A0A7P0TBN9;Q86V29;Q6NSL2;P30291	Wee1-like protein kinase	DKFZp686I18166;WEE1	Q6MZL0_HUMAN Uncharacterized protein DKFZp686I18166 (Fragment) OS=Homo sapiens OX=9606 GN=DKFZp686I18166 PE=2 SV=1;A0A7P0TBN9_HUMAN WEE1 G2 checkpoint kinase OS=Homo sapiens OX=9606 GN=WEE1 PE=1 SV=1;Q86V29_HUMAN Wee1-like protein kinase OS=Homo sapiens OX	5	0	1	0	0	1	0	0	1	0	8.4	21.679	0	0	0	0	0	0	0	0	0
A0A7P0Z4D3;Q92973;S4R398;A0A7P0T944;A0A7P0T9C0;A0A7P0TBF0;B4DRY5;Q4LE60	Transportin-1	TNPO1;TNPO2 variant protein	A0A7P0Z4D3_HUMAN Transportin 1 OS=Homo sapiens OX=9606 GN=TNPO1 PE=1 SV=1;TNPO1_HUMAN Transportin-1 OS=Homo sapiens OX=9606 GN=TNPO1 PE=1 SV=2;S4R398_HUMAN Transportin 1 (Fragment) OS=Homo sapiens OX=9606 GN=TNPO1 PE=1 SV=1;A0A7P0T944_HUMAN Transportin 1 O	8	1	1	0	1	1	0	1	1	0	2.9	99.105	8220800	0	0	216340	0	0	8220800	0	0
A0A7P0Z4E8			A0A7P0Z4E8_HUMAN MX dynamin like GTPase 2 (Fragment) OS=Homo sapiens OX=9606 GN=MX2 PE=4 SV=1	1	1	1	0	1	1	0	1	1	0	11.5	11.037	0	0	0	0	0	0	0	0	0
A0A7R6M6T2			A0A7R6M6T2_HUMAN MYH7 (Fragment) OS=Homo sapiens OX=9606 GN=MYH7 PE=4 SV=1	1	1	0	0	1	0	0	1	0	0	14.9	7.4814	0	0	0	0	0	0	0	0	0
A0A7S5C0T9			A0A7S5C0T9_HUMAN IGH c1812_heavy_IGHV2-5_IGHD2-21_IGHJ4 (Fragment) OS=Homo sapiens OX=9606 PE=2 SV=1	1	0	1	0	0	1	0	0	1	0	8.9	13.619	0	0	0	0	0	0	0	0	0
A0A7S5C146			A0A7S5C146_HUMAN IGH c2293_heavy_IGHV2-5_IGHD3-22_IGHJ3 (Fragment) OS=Homo sapiens OX=9606 PE=2 SV=1	1	0	1	0	0	1	0	0	1	0	8.7	14.232	0	0	0	0	0	0	0	0	0
A0A7S5EZ04			A0A7S5EZ04_HUMAN IGH c4113_heavy_IGHV3-15_IGHD4-4_IGHJ4 (Fragment) OS=Homo sapiens OX=9606 PE=2 SV=1	1	0	1	0	0	1	0	0	1	0	12.5	12.87	0	0	0	0	0	0	0	0	0
A0A7U3JVY9;O60258	Fibroblast growth factor 17	FGF17	A0A7U3JVY9_HUMAN Fibroblast growth factor OS=Homo sapiens OX=9606 GN=FGF6B PE=3 SV=1;FGF17_HUMAN Fibroblast growth factor 17 OS=Homo sapiens OX=9606 GN=FGF17 PE=1 SV=1	2	1	1	0	1	1	0	1	1	0	10	27.67	0	0	0	0	0	0	0	0	0
A0A7U3S341;Q53S49;E7ENI1;P22888	Lutropin-choriogonadotropic hormone receptor	LHCGR	A0A7U3S341_HUMAN Lutropin-choriogonadotropic hormone receptor (Fragment) OS=Homo sapiens OX=9606 PE=4 SV=1;Q53S49_HUMAN Lutropin-choriogonadotropic hormone receptor (Fragment) OS=Homo sapiens OX=9606 GN=LHCGR PE=3 SV=1;E7ENI1_HUMAN Lutropin-choriogonadotro	4	1	1	0	1	1	0	1	1	0	8.5	13.348	0	0	0	0	0	0	0	0	0
H7C2F9;Q53SQ1;A0A804HIA8;Q15032	R3H domain-containing protein 1	R3HDM1;R3HDM	H7C2F9_HUMAN R3H domain containing 1 (Fragment) OS=Homo sapiens OX=9606 GN=R3HDM1 PE=1 SV=1;Q53SQ1_HUMAN Uncharacterized protein R3HDM (Fragment) OS=Homo sapiens OX=9606 GN=R3HDM PE=4 SV=1;A0A804HIA8_HUMAN R3H domain containing 1 OS=Homo sapiens OX=9606 GN	4	1	1	0	1	1	0	1	1	0	3.9	33.121	27028000	68308000	0	2702800	6830800	0	27028000	45397000	0
A0A804HIV7;P50402;A0A804HLA2;Q5HY57	Emerin	EMD	A0A804HIV7_HUMAN Emerin OS=Homo sapiens OX=9606 GN=EMD PE=1 SV=1;EMD_HUMAN Emerin OS=Homo sapiens OX=9606 GN=EMD PE=1 SV=1;A0A804HLA2_HUMAN Emerin OS=Homo sapiens OX=9606 GN=EMD PE=1 SV=1;Q5HY57_HUMAN Emerin OS=Homo sapiens OX=9606 GN=EMD PE=1 SV=1	4	2	1	0	2	1	0	2	1	0	11.6	24.383	12448000	12298000	0	1244800	1229800	0	9480300	11141000	0
A0A804HL42;A0A804HIZ6;Q4VAK3;A8K0W2;A8K2T9;E9KL37;O75665	Oral-facial-digital syndrome 1 protein	OFD1	A0A804HL42_HUMAN OFD1 centriole and centriolar satellite protein OS=Homo sapiens OX=9606 GN=OFD1 PE=1 SV=1;A0A804HIZ6_HUMAN OFD1 centriole and centriolar satellite protein OS=Homo sapiens OX=9606 GN=OFD1 PE=1 SV=1;Q4VAK3_HUMAN OFD1 protein OS=Homo sapiens	7	0	1	0	0	1	0	0	1	0	5	32.553	0	0	0	0	0	0	0	0	0
A0A804HJ59;Q8NE65	Protein ZNF738	ZNF738	A0A804HJ59_HUMAN Protein ZNF738 OS=Homo sapiens OX=9606 GN=ZNF738 PE=1 SV=1;ZN738_HUMAN Zinc finger protein 738 OS=Homo sapiens OX=9606 GN=ZNF738 PE=1 SV=2	2	0	1	0	0	1	0	0	1	0	3.5	43.875	0	0	0	0	0	0	0	0	0
A0A804HJ60;Q6UXF7	C-type lectin domain family 18 member B	CLEC18B	A0A804HJ60_HUMAN C-type lectin domain family 18 member B OS=Homo sapiens OX=9606 GN=CLEC18B PE=4 SV=1;CL18B_HUMAN C-type lectin domain family 18 member B OS=Homo sapiens OX=9606 GN=CLEC18B PE=2 SV=2	2	1	0	0	1	0	0	1	0	0	1.6	49.561	0	0	0	0	0	0	0	0	0
A0A804HK76;O75369;Q68CT4;E7EN95;A0A804HL72	Filamin-B	FLNB;DKFZp686A1668	A0A804HK76_HUMAN Filamin B OS=Homo sapiens OX=9606 GN=FLNB PE=1 SV=1;FLNB_HUMAN Filamin-B OS=Homo sapiens OX=9606 GN=FLNB PE=1 SV=2;Q68CT4_HUMAN Uncharacterized protein DKFZp686A1668 OS=Homo sapiens OX=9606 GN=DKFZp686A1668 PE=2 SV=1;E7EN95_HUMAN Filamin B	5	10	6	0	9	5	0	9	5	0	5.9	274.02	61618000	103980000	0	443290	748020	0	65268000	65452000	0
A0A804HKE7;E7EVA0;P27816;B5MEG9;Q86Y04;H7C4C5;B4DM10;H0Y2V1;Q6NX68;B4DSQ1;Q05D06;A0A0J9YVV8;A0A0J9YW37;Q8NDS5;H7C456	Microtubule-associated protein;Microtubule-associated protein 4	MAP4	A0A804HKE7_HUMAN Microtubule-associated protein OS=Homo sapiens OX=9606 GN=MAP4 PE=1 SV=1;E7EVA0_HUMAN Microtubule-associated protein OS=Homo sapiens OX=9606 GN=MAP4 PE=1 SV=1;MAP4_HUMAN Microtubule-associated protein 4 OS=Homo sapiens OX=9606 GN=MAP4 PE=1	15	6	8	0	6	8	0	4	6	0	6.1	245.37	110660000	212030000	0	878270	1682800	0	131510000	120070000	0
A0A804HKJ6;Q9C0A6	SET domain-containing protein 5	SETD5	A0A804HKJ6_HUMAN SET domain containing 5 OS=Homo sapiens OX=9606 GN=SETD5 PE=1 SV=1;SETD5_HUMAN Histone-lysine N-methyltransferase SETD5 OS=Homo sapiens OX=9606 GN=SETD5 PE=1 SV=2	2	1	0	0	1	0	0	1	0	0	1.1	104.07	0	0	0	0	0	0	0	0	0
A0A804HLD3;Q0VDD8	Dynein heavy chain 14, axonemal	DNAH14	A0A804HLD3_HUMAN Dynein axonemal heavy chain 14 OS=Homo sapiens OX=9606 GN=DNAH14 PE=1 SV=1;DYH14_HUMAN Dynein axonemal heavy chain 14 OS=Homo sapiens OX=9606 GN=DNAH14 PE=1 SV=3	2	0	0	1	0	0	1	0	0	1	0.2	529.88	0	0	0	0	0	0	0	0	0
C9JFK9;A0A872G2N3;Q53GY1;O95817	BAG family molecular chaperone regulator 3	BAG3	C9JFK9_HUMAN BAG cochaperone 3 (Fragment) OS=Homo sapiens OX=9606 GN=BAG3 PE=1 SV=1;A0A872G2N3_HUMAN Bcl-2-binding protein BIS transcript variant 1 OS=Homo sapiens OX=9606 GN=BIS PE=2 SV=1;Q53GY1_HUMAN BCL2-associated athanogene 3 variant (Fragment) OS=Hom	4	0	1	0	0	1	0	0	1	0	3.1	34.759	0	11109000	0	0	529000	0	0	7383000	0
B9A063;Q5HCH8;B0I1T4;A0A8C8KL71;Q6PIF6	Unconventional myosin-VIIb	MYO7B;DKFZp686A08248	B9A063_HUMAN Myosin VIIB OS=Homo sapiens OX=9606 GN=MYO7B PE=1 SV=1;Q5HCH8_HUMAN Uncharacterized protein DKFZp686A08248 (Fragment) OS=Homo sapiens OX=9606 GN=DKFZp686A08248 PE=2 SV=1;B0I1T4_HUMAN MYO7B variant protein (Fragment) OS=Homo sapiens OX=9606 PE=	5	1	0	0	1	0	0	1	0	0	0.9	110.38	0	0	0	0	0	0	0	0	0
A0A8I5KYZ4;A0A8I5KNP3;A0A8I5KNN2;Q9NR30;A0A8I5KND9;Q3SWU7	Nucleolar RNA helicase 2	DDX21	A0A8I5KYZ4_HUMAN RNA helicase OS=Homo sapiens OX=9606 GN=DDX21 PE=1 SV=1;A0A8I5KNP3_HUMAN RNA helicase OS=Homo sapiens OX=9606 GN=DDX21 PE=1 SV=1;A0A8I5KNN2_HUMAN RNA helicase OS=Homo sapiens OX=9606 GN=DDX21 PE=1 SV=1;DDX21_HUMAN Nucleolar RNA helicase 2	6	3	3	0	3	3	0	3	3	0	6.4	81.577	32941000	37458000	0	890290	1012400	0	28871000	28964000	0
P30101;A0A8I5KT88;V9HVY3;B3KQT9;A0A8I5KNU9;A0A8I5KPY2;B3KQT2;H7BZJ3;A0A8I5KW33;A0A8I5KS72;A0A8I5QKQ5;A0A8I5KW00;A0A8I5KXC9;A0A8I5KRV3;A0A8I5KYJ6;A0A8I5KXE2;A0A8I5KP58;A0A8I5QJM1;B4DJ98;B4DDM1;A0A8I5QKT6	Protein disulfide-isomerase A3;Protein disulfide-isomerase	PDIA3;HEL-S-269	PDIA3_HUMAN Protein disulfide-isomerase A3 OS=Homo sapiens OX=9606 GN=PDIA3 PE=1 SV=4;A0A8I5KT88_HUMAN Protein disulfide-isomerase OS=Homo sapiens OX=9606 GN=PDIA3 PE=1 SV=1;V9HVY3_HUMAN Protein disulfide-isomerase OS=Homo sapiens OX=9606 GN=HEL-S-269 PE=2	21	3	6	0	3	6	0	3	6	0	13.9	56.782	38871000	107790000	0	1340400	3716900	0	51942000	58567000	0
A0A8I5KX20;A0A8I5QJ67;Q5HYD9;A0A8I5KSY3;D6RFH4;A0A8I5KP74;H3BUX2;A0A8I5QKN7;A0A8I5KYK4;J3QR91;A0A8I5KSY8;O43169	Cytochrome b5 type B	DKFZp686M0619;CYB5B	A0A8I5KX20_HUMAN Cytochrome b5 type B OS=Homo sapiens OX=9606 GN=CYB5B PE=1 SV=1;A0A8I5QJ67_HUMAN Cytochrome b5 type B OS=Homo sapiens OX=9606 GN=CYB5B PE=1 SV=1;Q5HYD9_HUMAN Uncharacterized protein DKFZp686M0619 (Fragment) OS=Homo sapiens OX=9606 GN=DKFZp	12	1	1	0	1	1	0	1	1	0	18.5	7.1389	3628000	4454900	0	907000	1113700	0	3628000	2960700	0
F8WBL7;Q06S79;A0A8I5KQY6;A0A8I5QKL9;A0A8I5KU53;Q15746	Myosin light chain kinase, smooth muscle;Myosin light chain kinase, smooth muscle, deglutamylated form	MYLK	F8WBL7_HUMAN Myosin light chain kinase OS=Homo sapiens OX=9606 GN=MYLK PE=1 SV=1;Q06S79_HUMAN Long myosin light chain kinase (Fragment) OS=Homo sapiens OX=9606 GN=MYLK PE=2 SV=1;A0A8I5KQY6_HUMAN Myosin light chain kinase (Fragment) OS=Homo sapiens OX=9606	6	0	1	0	0	1	0	0	1	0	12.9	7.5367	0	0	0	0	0	0	0	0	0
A0A8I5KY88;A0A8I5KZ67;A0A8I5KX65;A0A8I5KST0;Q6UX04	Peptidyl-prolyl cis-trans isomerase CWC27 homolog	CWC27	A0A8I5KY88_HUMAN Spliceosome-associated protein CWC27 homolog OS=Homo sapiens OX=9606 GN=CWC27 PE=1 SV=1;A0A8I5KZ67_HUMAN Spliceosome-associated protein CWC27 homolog OS=Homo sapiens OX=9606 GN=CWC27 PE=1 SV=1;A0A8I5KX65_HUMAN Spliceosome-associated protei	5	0	1	0	0	1	0	0	1	0	3.2	42.758	0	13074000	0	0	933870	0	0	8689100	0
D6R9Z6;A0A8I5KSZ3;A0A8I5KUI4;A0A8Q3WK75;A0A8Q3SHH4;A0A8Q3SHF1;H0YA82;A0A8Q3SHG9;A0A8Q3SHN7;Q4G0J3	La-related protein 7	LARP7	D6R9Z6_HUMAN La ribonucleoprotein 7, transcriptional regulator (Fragment) OS=Homo sapiens OX=9606 GN=LARP7 PE=1 SV=1;A0A8I5KSZ3_HUMAN La-related protein 7 OS=Homo sapiens OX=9606 GN=LARP7 PE=1 SV=1;A0A8I5KUI4_HUMAN La ribonucleoprotein 7, transcriptional r	10	0	1	0	0	1	0	0	1	0	7.7	17.499	0	0	0	0	0	0	0	0	0
A0A8I5KT00;P42695;A0A8I5KYN6;A0A8I5QKW0;Q96FA6;E9PKK4;G3V1A9	Condensin-2 complex subunit D3	NCAPD3	A0A8I5KT00_HUMAN Condensin-2 complex subunit D3 OS=Homo sapiens OX=9606 GN=NCAPD3 PE=1 SV=1;CNDD3_HUMAN Condensin-2 complex subunit D3 OS=Homo sapiens OX=9606 GN=NCAPD3 PE=1 SV=2;A0A8I5KYN6_HUMAN Non-SMC condensin II complex subunit D3 (Fragment) OS=Homo s	7	1	1	2	1	1	2	1	1	2	1.5	167.25	0	0	0	0	0	0	0	0	0
C9JWG6;C9J366;A0A8I5KTZ3;P0DPB3;B2RBH3;B3KU38		SCHIP1;IQCJ-SCHIP1	C9JWG6_HUMAN Schwannomin interacting protein 1 OS=Homo sapiens OX=9606 GN=SCHIP1 PE=4 SV=1;C9J366_HUMAN Schwannomin interacting protein 1 OS=Homo sapiens OX=9606 GN=SCHIP1 PE=1 SV=3;A0A8I5KTZ3_HUMAN Schwannomin interacting protein 1 OS=Homo sapiens OX=9606	6	1	1	0	1	1	0	1	1	0	6.9	29.204	0	0	0	0	0	0	0	0	0
Q5T9S2;Q7Z659;E9PFB9;A0A8I5KWA2;J3KP97;Q5T9S5	Coiled-coil domain-containing protein 18	CCDC18;DKFZp779H0156	Q5T9S2_HUMAN Coiled-coil domain containing 18 (Fragment) OS=Homo sapiens OX=9606 GN=CCDC18 PE=1 SV=1;Q7Z659_HUMAN Uncharacterized protein DKFZp779H0156 (Fragment) OS=Homo sapiens OX=9606 GN=DKFZp779H0156 PE=2 SV=1;E9PFB9_HUMAN Coiled-coil domain containing	6	1	0	0	1	0	0	1	0	0	1.8	84.35	0	0	0	0	0	0	0	0	0
A0A8I5KWH9;Q9ULL0	Uncharacterized protein KIAA1210	KIAA1210	A0A8I5KWH9_HUMAN KIAA1210 OS=Homo sapiens OX=9606 GN=KIAA1210 PE=1 SV=1;K1210_HUMAN Acrosomal protein KIAA1210 OS=Homo sapiens OX=9606 GN=KIAA1210 PE=1 SV=3	2	0	1	0	0	1	0	0	1	0	0.8	168.01	0	0	0	0	0	0	0	0	0
A0A8I5KWR0;A8K9G2;E7ESE2;E9PCW0;C9JW96;Q6PUJ7;Q6FHP5;Q53FV0;A8K401;P35232	Prohibitin	PHB;HEL-S-54e	A0A8I5KWR0_HUMAN Prohibitin OS=Homo sapiens OX=9606 GN=TFCP2 PE=1 SV=1;A8K9G2_HUMAN Prohibitin OS=Homo sapiens OX=9606 PE=2 SV=1;E7ESE2_HUMAN Prohibitin (Fragment) OS=Homo sapiens OX=9606 GN=PHB PE=1 SV=2;E9PCW0_HUMAN Prohibitin (Fragment) OS=Homo sapiens	10	0	1	0	0	1	0	0	1	0	9.3	11.873	0	4125100	0	0	1031300	0	0	2741500	0
A0A8I5KWT8;P35579;A0A0U4BW16;Q6ZNL4;Q86XU5;B4E3S1;A0A8I5KYI1;Q5BKV1;A0A8I5KU92;A0A2R8Y4C3;A0A494C024;B1AH99;Q99529	Myosin-9	MYH9	A0A8I5KWT8_HUMAN Myosin-9 OS=Homo sapiens OX=9606 GN=MYH9 PE=1 SV=1;MYH9_HUMAN Myosin-9 OS=Homo sapiens OX=9606 GN=MYH9 PE=1 SV=4;A0A0U4BW16_HUMAN Myosin-9 OS=Homo sapiens OX=9606 GN=MYH9 PE=1 SV=1	13	22	9	0	18	9	0	16	7	0	11.4	229.18	296720000	213440000	0	2799300	2013600	0	284720000	153860000	0
P35580;A0A8I5KZ38;O14794;Q68D89;O14729;B4E177;A1L2Z2;Q9UMG3;A0AAQ5BGU7;V9HWC1;A8CLL2;A5YM51;Q59EV3;B4E0I9;B4DFX9;Q66K75;B4DRV3;P11055;A7E2Y1;Q9UKX2;Q9Y623;P13533;P12882;Q9UKX3;P13535;P12883	Myosin-10	MYH10	MYH10_HUMAN Myosin-10 OS=Homo sapiens OX=9606 GN=MYH10 PE=1 SV=3;A0A8I5KZ38_HUMAN Myosin heavy chain 10 OS=Homo sapiens OX=9606 GN=MYH10 PE=1 SV=1	26	22	10	0	22	10	0	17	10	0	13.7	229	320960000	137960000	0	3146700	1352600	0	330110000	82539000	0
A0A8J9ASM4			A0A8J9ASM4_HUMAN Transformer 2 alpha homolog OS=Homo sapiens OX=9606 GN=TRA2A PE=1 SV=1	1	0	1	0	0	1	0	0	1	0	15.3	7.3925	0	0	0	0	0	0	0	0	0
B4DIS0;A0A8Q3WKT9;Q9P2D1	Chromodomain-helicase-DNA-binding protein 7	CHD7	B4DIS0_HUMAN cDNA FLJ57840, highly similar to Chromodomain-helicase-DNA-binding protein 7 OS=Homo sapiens OX=9606 PE=2 SV=1;A0A8Q3WKT9_HUMAN DNA helicase OS=Homo sapiens OX=9606 GN=CHD7 PE=1 SV=1;CHD7_HUMAN Chromodomain-helicase-DNA-binding protein 7 OS=Ho	3	1	1	0	1	1	0	1	1	0	0.9	138.73	0	0	0	0	0	0	0	0	0
A0A8V8TKV5;A0A8V8TLY9;A0A8V8TKH0;A0A8V8TKJ2;Q8N9W8	Protein FAM71D	FAM71D	A0A8V8TKV5_HUMAN Golgi associated RAB2 interactor family member 2 OS=Homo sapiens OX=9606 GN=GARIN2 PE=1 SV=1;A0A8V8TLY9_HUMAN Golgi associated RAB2 interactor family member 2 OS=Homo sapiens OX=9606 GN=GARIN2 PE=1 SV=1;A0A8V8TKH0_HUMAN Golgi associated RA	5	1	0	0	1	0	0	1	0	0	4	28.38	0	0	0	0	0	0	0	0	0
A0A8V8TLG2			A0A8V8TLG2_HUMAN Dedicator of cytokinesis 10 (Fragment) OS=Homo sapiens OX=9606 GN=DOCK10 PE=1 SV=1	1	1	0	0	1	0	0	1	0	0	1.8	69.646	0	0	0	0	0	0	0	0	0
A0A8V8TNJ2;Q9C000	NACHT, LRR and PYD domains-containing protein 1	NLRP1	A0A8V8TNJ2_HUMAN NLR family pyrin domain containing 1 OS=Homo sapiens OX=9606 GN=NLRP1 PE=1 SV=1;NLRP1_HUMAN NACHT, LRR and PYD domains-containing protein 1 OS=Homo sapiens OX=9606 GN=NLRP1 PE=1 SV=1	2	0	1	0	0	1	0	0	1	0	0.7	166.27	0	0	0	0	0	0	0	0	0
V9HWB8;P14618;A0A8V8TNX9;A0A804F729;A0A804F6T5;B4DRT3;H3BTN5;B4DNK4;A0A8V8TMM5;H3BQ34;Q8WUW7;H3BUW1;H3BTJ2;Q504U3;H3BT25;H3BU13;Q16716;A0A977JB91;Q16715;Q9UN47;B4DPM0;A0A4D6DDG8;H3BQZ3;Q9UKK4;Q9NYI7;H3BN34;P30613	Pyruvate kinase;Pyruvate kinase PKM	HEL-S-30;PKM;PKM2	V9HWB8_HUMAN Pyruvate kinase OS=Homo sapiens OX=9606 GN=HEL-S-30 PE=1 SV=1;KPYM_HUMAN Pyruvate kinase PKM OS=Homo sapiens OX=9606 GN=PKM PE=1 SV=4;A0A8V8TNX9_HUMAN Pyruvate kinase OS=Homo sapiens OX=9606 GN=PKM PE=1 SV=1;A0A804F729_HUMAN Pyruvate kinase OS	27	10	13	0	10	13	0	10	13	0	36.5	57.936	370170000	561240000	0	11217000	17007000	0	380270000	362900000	0
A0A8V8TP90			A0A8V8TP90_HUMAN Rho guanine nucleotide exchange factor 1 OS=Homo sapiens OX=9606 GN=ARHGEF1 PE=1 SV=1	1	0	1	0	0	1	0	0	1	0	1.2	109.53	0	0	0	0	0	0	0	0	0
K7ENY6;B4E2Y4;K7EJR3;A0A8V8TPK1;Q5U0B3;R4GMR5;A0A8V8TR48;V9HW09;A0A8V8TQ44;P48556	26S proteasome non-ATPase regulatory subunit 8	PSMD8;HEL-S-91n	K7ENY6_HUMAN Proteasome 26S subunit, non-ATPase 8 OS=Homo sapiens OX=9606 GN=PSMD8 PE=1 SV=2;B4E2Y4_HUMAN cDNA FLJ52462, moderately similar to Mus musculus proteasome (prosome, macropain) 26S subunit, non-ATPase, 8 (Psmd8), mRNA OS=Homo sapiens OX=9606 PE=	10	0	1	0	0	1	0	0	1	0	11.6	13.457	0	10547000	0	0	3515600	0	0	7009300	0
B4E2T6;A0A8V8TQ34;B2RBE5;Q9BXJ9;A0A8V8TPI7;A0A0B4J1W3;D6RAP7;A0A8V8TQT7;Q58F05	N-alpha-acetyltransferase 15, NatA auxiliary subunit	NAA15	B4E2T6_HUMAN cDNA FLJ58231, highly similar to NMDA receptor-regulated protein 1 OS=Homo sapiens OX=9606 PE=2 SV=1;A0A8V8TQ34_HUMAN N-alpha-acetyltransferase 15, NatA auxiliary subunit OS=Homo sapiens OX=9606 GN=NAA15 PE=1 SV=1;B2RBE5_HUMAN cDNA, FLJ95468,	9	0	3	0	0	3	0	0	3	0	4.6	86.54	0	44701000	0	0	1015900	0	0	29708000	0
B4DQY1;P30153;A0A994J3H1;A8K7B7;A0A994J3N8;B4DDF7;C9J9C1;A8K3H8;Q8NB89;B3KQV6;B4DE69;P30154;B4E1Q0;A8K8B0;E9PHZ6;E9PH38;E9PPI5;E9PNM7;B7Z1G3;H0YDG7	Serine/threonine-protein phosphatase 2A 65 kDa regulatory subunit A alpha isoform;Serine/threonine-protein phosphatase 2A 65 kDa regulatory subunit A beta isoform	PPP2R1A;PPP2R1B	B4DQY1_HUMAN cDNA FLJ56133, highly similar to Serine/threonine-protein phosphatase 2A 65 kDa regulatory subunit A alpha isoform OS=Homo sapiens OX=9606 PE=2 SV=1;2AAA_HUMAN Serine/threonine-protein phosphatase 2A 65 kDa regulatory subunit A alpha isoform O	20	4	6	0	4	6	0	4	6	0	14.8	61.521	41528000	111630000	0	1339600	3600900	0	45534000	70181000	0
D6RF44;H0YA96;D6RAF8;A0A994J440;H0Y8G5;Q12771;B4DTC3;A0A994J4R1;Q14103;D6RD83;D6RBQ9;B4E0W4	Heterogeneous nuclear ribonucleoprotein D0	HNRNPD	D6RF44_HUMAN Heterogeneous nuclear ribonucleoprotein D (Fragment) OS=Homo sapiens OX=9606 GN=HNRNPD PE=1 SV=8;H0YA96_HUMAN Heterogeneous nuclear ribonucleoprotein D (Fragment) OS=Homo sapiens OX=9606 GN=HNRNPD PE=1 SV=1;D6RAF8_HUMAN Heterogeneous nuclear r	12	2	2	0	2	2	0	2	2	0	32.4	12.553	370650000	303500000	0	52950000	43357000	0	315060000	182960000	0
C9JXB8;A0A994J4A5;C9JNW5;V9HW01;P83731	60S ribosomal protein L24	RPL24;HEL-S-310	C9JXB8_HUMAN Ribosomal protein L24 OS=Homo sapiens OX=9606 GN=RPL24 PE=1 SV=1;A0A994J4A5_HUMAN Large ribosomal subunit protein eL24 OS=Homo sapiens OX=9606 GN=RPL24 PE=1 SV=1;C9JNW5_HUMAN Large ribosomal subunit protein eL24 OS=Homo sapiens OX=9606 GN=RPL2	5	1	1	0	1	1	0	1	1	0	10.7	14.369	28969000	35780000	0	4138500	5111400	0	31176000	21573000	0
A0A994J6U9;A0A994J4E9;B4DUQ1;A0A994J4U9;B4DFF1;A0A994J4S7;Q5EC54;P61978;A0A994J782;Q5T6W2;A0A994J6T5;B3KU16;S4R359;S4R457;A0A994J795	Heterogeneous nuclear ribonucleoprotein K	HNRPK;HNRNPK	A0A994J6U9_HUMAN Heterogeneous nuclear ribonucleoprotein K OS=Homo sapiens OX=9606 GN=HNRNPK PE=1 SV=1;A0A994J4E9_HUMAN Heterogeneous nuclear ribonucleoprotein K OS=Homo sapiens OX=9606 GN=HNRNPK PE=1 SV=1;B4DUQ1_HUMAN Heterogeneous nuclear ribonucleoprote	15	9	9	0	9	9	0	9	9	0	33.4	47.91	491850000	709950000	0	20494000	29581000	0	525760000	437910000	0
E9PLT2;B4DLB0;A0A994J4N4;O00164;B4DNQ1;E9PKP7;A8K962;P17480	Nucleolar transcription factor 1	UBTF	E9PLT2_HUMAN Upstream binding transcription factor (Fragment) OS=Homo sapiens OX=9606 GN=UBTF PE=1 SV=1;B4DLB0_HUMAN Upstream binding transcription factor, RNA polymerase I, isoform CRA_a OS=Homo sapiens OX=9606 GN=UBTF PE=2 SV=1;A0A994J4N4_HUMAN Upstream	8	0	1	0	0	1	0	0	1	0	6.2	23.029	0	0	0	0	0	0	0	0	0
H7C0V8;B4DWG1;A0A994J542;B3KM47;Q9Y6Y8	SEC23-interacting protein	SEC23IP	H7C0V8_HUMAN SEC23 interacting protein (Fragment) OS=Homo sapiens OX=9606 GN=SEC23IP PE=1 SV=1;B4DWG1_HUMAN cDNA FLJ55643, highly similar to SEC23-interacting protein OS=Homo sapiens OX=9606 PE=2 SV=1;A0A994J542_HUMAN SEC23 interacting protein OS=Homo sapi	5	1	0	0	1	0	0	1	0	0	3.6	22.763	0	0	0	0	0	0	0	0	0
B4DJ76;Q59FD8;E9PII3;E9PK52;E9PHY5;A0A994J5B1;O43491;E9PPC9;O60642;Q9UG62;Q6ZSX4;H0Y5B0;Q6R5J7;I6L9B1;A0A2R8Y5B3	Band 4.1-like protein 2	EPB41L2;DKFZp564J1082	B4DJ76_HUMAN cDNA FLJ54004, moderately similar to Band 4.1-like protein 2 OS=Homo sapiens OX=9606 PE=2 SV=1;Q59FD8_HUMAN EPB41L2 protein variant (Fragment) OS=Homo sapiens OX=9606 PE=2 SV=1;E9PII3_HUMAN Erythrocyte membrane protein band 4.1 like 2 OS=Homo	15	1	2	0	1	2	0	1	2	0	10.2	31.946	1795800	30921000	0	112240	1932600	0	11092000	11254000	0
A0A994J749;A0A7I2V2T3;P12268;E7ETK5;A0A7I2YQK5;A0A384N6C2;H0Y4R1;B7Z1G4;A0A994J751;A1L3Z9;A0A994J492;A0A994J6Q4;Q6RUP8;A0A994J4P1;Q6QE17;A0A994J424;Q2TAL8	Inosine-5-monophosphate dehydrogenase 2	IMPDH2	A0A994J749_HUMAN Inosine-5-monophosphate dehydrogenase OS=Homo sapiens OX=9606 GN=IMPDH PE=3 SV=1;A0A7I2V2T3_HUMAN Inosine-5-monophosphate dehydrogenase OS=Homo sapiens OX=9606 GN=IMPDH2 PE=1 SV=1;IMDH2_HUMAN Inosine-5-monophosphate dehydrogenase 2 OS=H	17	4	2	0	4	2	0	4	2	0	4	131.68	33466000	33031000	0	858100	846940	0	26511000	28907000	0
A0A994J7I5;O75525;E5RG12;H0YAQ1;H0YAQ3;E5RJZ9	KH domain-containing, RNA-binding, signal transduction-associated protein 3	KHDRBS3	A0A994J7I5_HUMAN KH RNA binding domain containing, signal transduction associated 3 OS=Homo sapiens OX=9606 GN=KHDRBS3 PE=1 SV=1;KHDR3_HUMAN KH domain-containing, RNA-binding, signal transduction-associated protein 3 OS=Homo sapiens OX=9606 GN=KHDRBS3 PE=1	6	1	1	0	0	1	0	0	1	0	4.3	50.723	0	14092000	0	0	704610	0	0	9365700	0
A0A9L9PY11;A0A9L9PX63;Q13242;H0YIB4;S4R3G0;B4DFT9;A0A9L9PXI1;A0A9L9PXJ8;A8K3M9;A0A9L9PWX6;A0A9L9PXJ2	Serine/arginine-rich splicing factor 9	SRSF9	A0A9L9PY11_HUMAN Serine and arginine rich splicing factor 9 OS=Homo sapiens OX=9606 GN=SRSF9 PE=1 SV=1;A0A9L9PX63_HUMAN Serine and arginine rich splicing factor 9 OS=Homo sapiens OX=9606 GN=SRSF9 PE=1 SV=1;SRSF9_HUMAN Serine/arginine-rich splicing factor 9	11	2	3	0	1	2	0	1	2	0	15.5	22.244	30947000	61469000	0	2210500	4390700	0	0	40852000	0
B7Z1W1;Q59GL5;A8K0K0;A0A9L9PXG3;A0A9L9PYA4;P42261	Glutamate receptor 1	GRIA1	B7Z1W1_HUMAN Glutamate receptor OS=Homo sapiens OX=9606 PE=2 SV=1;Q59GL5_HUMAN Glutamate receptor (Fragment) OS=Homo sapiens OX=9606 PE=2 SV=1;A8K0K0_HUMAN Glutamate receptor OS=Homo sapiens OX=9606 PE=2 SV=1;A0A9L9PXG3_HUMAN Glutamate receptor OS=Homo sap	6	0	1	0	0	1	0	0	1	0	2.2	81.13	0	0	0	0	0	0	0	0	0
B3KUR6;Q96BA4;A0A9L9PYB5;H7BZI1;B4DZX0;A0A9L9PYB2;A0A9L9PXW6;A0A9L9PXG8;Q53GX6;A8K7Q1;C9JKZ2;A0A9L9PXH6;Q02818	Nucleobindin-1	NUCB1	B3KUR6_HUMAN cDNA FLJ40471 fis, clone TESTI2042508, highly similar to Nucleobindin-1 OS=Homo sapiens OX=9606 PE=2 SV=1;Q96BA4_HUMAN NUCB1 protein OS=Homo sapiens OX=9606 PE=2 SV=1;A0A9L9PYB5_HUMAN Nucleobindin-1 OS=Homo sapiens OX=9606 GN=NUCB1 PE=1 SV=1;H	13	1	1	0	1	1	0	1	1	0	8.9	14.199	3908100	0	0	390810	0	0	3908100	0	0
H0Y5B5;E7EVG2;A0A9L9PXL4;Q86U86;Q6IRX1	Protein polybromo-1	PBRM1	H0Y5B5_HUMAN Polybromo 1 (Fragment) OS=Homo sapiens OX=9606 GN=PBRM1 PE=1 SV=1;E7EVG2_HUMAN Polybromo 1 (Fragment) OS=Homo sapiens OX=9606 GN=PBRM1 PE=1 SV=8;A0A9L9PXL4_HUMAN Polybromo 1 OS=Homo sapiens OX=9606 GN=PBRM1 PE=1 SV=1;PB1_HUMAN Protein polybrom	5	1	2	0	1	2	0	1	2	0	2.6	126.29	0	0	0	0	0	0	0	0	0
A0AA34QVE6;B4DYY5;F8W726;Q5VU79;Q14157;B4DZJ6;Q5VU81;Q5VU77;Q5VU80;Q5VU78;H0Y5H6;H7C2T8	Ubiquitin-associated protein 2-like	UBAP2L	A0AA34QVE6_HUMAN Ubiquitin associated protein 2 like OS=Homo sapiens OX=9606 GN=UBAP2L PE=1 SV=1;B4DYY5_HUMAN cDNA FLJ55671, highly similar to Ubiquitin-associated protein 2-like OS=Homo sapiens OX=9606 PE=2 SV=1;F8W726_HUMAN Ubiquitin associated protein 2	12	3	1	0	3	1	0	3	1	0	3.9	104.98	48326000	82667000	0	1666400	2850600	0	48326000	0	0
A0AA75ISB7;Q6ZQQ6	WD repeat-containing protein 87	WDR87	A0AA75ISB7_HUMAN WD repeat domain 87 OS=Homo sapiens OX=9606 GN=WDR87 PE=1 SV=1;WDR87_HUMAN WD repeat-containing protein 87 OS=Homo sapiens OX=9606 GN=WDR87 PE=1 SV=4	2	0	1	0	0	1	0	0	1	0	0.4	337.83	0	0	0	0	0	0	0	0	0
A0AA96C912;P47989	Xanthine dehydrogenase/oxidase;Xanthine dehydrogenase;Xanthine oxidase	XDH	A0AA96C912_HUMAN Xanthine dehydrogenase/oxidase OS=Homo sapiens OX=9606 GN=XDH PE=2 SV=1;XDH_HUMAN Xanthine dehydrogenase/oxidase OS=Homo sapiens OX=9606 GN=XDH PE=1 SV=4	2	0	0	1	0	0	1	0	0	1	0.9	146.48	0	0	0	0	0	0	0	0	0
A0AAG2TF08			A0AAG2TF08_HUMAN Calnexin (Fragment) OS=Homo sapiens OX=9606 GN=CANX PE=1 SV=1	1	4	3	0	1	0	0	1	0	0	28.2	18.735	0	0	0	0	0	0	0	0	0
H7BZ97;A0AAQ5BID9;P23229	Integrin alpha-6;Integrin alpha-6 heavy chain;Integrin alpha-6 light chain;Processed integrin alpha-6	ITGA6	H7BZ97_HUMAN Integrin subunit alpha 6 (Fragment) OS=Homo sapiens OX=9606 GN=ITGA6 PE=1 SV=1;A0AAQ5BID9_HUMAN Integrin subunit alpha 6 OS=Homo sapiens OX=9606 GN=ITGA6 PE=1 SV=1;ITA6_HUMAN Integrin alpha-6 OS=Homo sapiens OX=9606 GN=ITGA6 PE=1 SV=5	3	0	1	0	0	1	0	0	1	0	5	29.739	0	0	0	0	0	0	0	0	0
Q59H57;B4DR70;A0AAQ5BIG2;A8K4H1;Q8TBR3;Q6IBQ5;H3BPE7;Q13344;P35637	RNA-binding protein FUS	FUS	Q59H57_HUMAN Fusion (Involved in t(12;16) in malignant liposarcoma) isoform a variant (Fragment) OS=Homo sapiens OX=9606 PE=2 SV=1;B4DR70_HUMAN cDNA FLJ58049, highly similar to RNA-binding protein FUS OS=Homo sapiens OX=9606 PE=2 SV=1;A0AAQ5BIG2_HUMAN FUS	9	2	3	0	1	2	0	1	2	0	17.3	31.994	12505000	39000000	0	1042100	3250000	0	21594000	16831000	0
A0JLQ4;H0YAE2;H7BXJ4;Q0JRZ9	F-BAR domain only protein 2	FCHO2	A0JLQ4_HUMAN FCHO2 protein (Fragment) OS=Homo sapiens OX=9606 GN=FCHO2 PE=2 SV=1;H0YAE2_HUMAN FCH and mu domain containing endocytic adaptor 2 (Fragment) OS=Homo sapiens OX=9606 GN=FCHO2 PE=1 SV=9;H7BXJ4_HUMAN FCH and mu domain containing endocytic adaptor	4	0	1	0	0	1	0	0	1	0	8.1	22.627	0	0	0	0	0	0	0	0	0
F8W7X0;A0JLV1;B7Z9I0;B4DSF2;J3QTJ5;B4DG20;O60309	Leucine-rich repeat-containing protein 37A3	LRRC37A3	F8W7X0_HUMAN Leucine rich repeat containing 37 member A3 OS=Homo sapiens OX=9606 GN=LRRC37A3 PE=1 SV=1;A0JLV1_HUMAN LRRC37A3 protein (Fragment) OS=Homo sapiens OX=9606 GN=LRRC37A3 PE=2 SV=1;B7Z9I0_HUMAN cDNA, FLJ78844, highly similar to Leucine-rich repeat	7	1	0	0	1	0	0	1	0	0	1.3	68.19	0	0	0	0	0	0	0	0	0
A0N4Y4		Tcr-alpha	A0N4Y4_HUMAN HCG2039765 (Fragment) OS=Homo sapiens OX=9606 GN=Tcr-alpha PE=4 SV=1	1	0	1	0	0	1	0	0	1	0	50	2.0603	0	0	0	0	0	0	0	0	0
A0N7J4			A0N7J4_HUMAN V-beta-6-N-D-beta-N-J-beta-1.1 protein (Fragment) OS=Homo sapiens OX=9606 PE=2 SV=1	1	0	0	1	0	0	1	0	0	1	46.7	1.5626	0	0	0	0	0	0	0	0	0
Q9BV95;Q9H058;A0PJ44;H0Y592;Q9NWG2;Q7Z4I3;Q7Z4I4;Q7Z4I5;Q7Z4I7	LIM and senescent cell antigen-like-containing domain protein 2	DKFZp547D192;LIMS2	Q9BV95_HUMAN LIMS2 protein OS=Homo sapiens OX=9606 PE=2 SV=1;Q9H058_HUMAN Uncharacterized protein DKFZp547D192 (Fragment) OS=Homo sapiens OX=9606 GN=DKFZp547D192 PE=2 SV=1;A0PJ44_HUMAN LIMS2 protein (Fragment) OS=Homo sapiens OX=9606 GN=LIMS2 PE=2 SV=1;H0Y	9	1	0	0	1	0	0	1	0	0	22	4.7787	0	0	0	0	0	0	0	0	0
A0PJ47;B7Z1C7;B7Z2F6;B7Z2Z1;B7Z5X3;B7ZLP5;A8K329;Q15424;Q14151	Scaffold attachment factor B1;Scaffold attachment factor B2	SAFB2;SAFB	A0PJ47_HUMAN SAFB2 protein (Fragment) OS=Homo sapiens OX=9606 GN=SAFB2 PE=2 SV=1;B7Z1C7_HUMAN cDNA FLJ59451, highly similar to Scaffold attachment factor B OS=Homo sapiens OX=9606 PE=2 SV=1;B7Z2F6_HUMAN cDNA FLJ54744, highly similar to Scaffold attachment	9	1	0	0	1	0	0	1	0	0	1.9	56.918	19238000	0	0	1012500	0	0	19238000	0	0
J3QSV6;A0PJ61;Q32Q62;O76021	Ribosomal L1 domain-containing protein 1	RSL1D1	J3QSV6_HUMAN Ribosomal L1 domain containing 1 (Fragment) OS=Homo sapiens OX=9606 GN=RSL1D1 PE=1 SV=1;A0PJ61_HUMAN RSL1D1 protein (Fragment) OS=Homo sapiens OX=9606 GN=RSL1D1 PE=2 SV=1;Q32Q62_HUMAN RSL1D1 protein (Fragment) OS=Homo sapiens OX=9606 GN=RSL1D1	4	1	2	0	1	2	0	1	2	0	7.2	48.208	7508700	51516000	0	341310	2341600	0	0	34238000	0
A0PJ82;B4E2S2;Q9UKK3	Poly [ADP-ribose] polymerase 4	PARP4	A0PJ82_HUMAN PARP4 protein (Fragment) OS=Homo sapiens OX=9606 GN=PARP4 PE=2 SV=1;B4E2S2_HUMAN Poly [ADP-ribose] polymerase OS=Homo sapiens OX=9606 PE=2 SV=1;PARP4_HUMAN Protein mono-ADP-ribosyltransferase PARP4 OS=Homo sapiens OX=9606 GN=PARP4 PE=1 SV=3	3	1	0	0	1	0	0	1	0	0	3.7	37.287	0	0	0	0	0	0	0	0	0
A0SEC1;H0Y7V6;P07988	Pulmonary surfactant-associated protein B	SFTPB	A0SEC1_HUMAN Pulmonary surfactant-associated protein B (Fragment) OS=Homo sapiens OX=9606 PE=2 SV=1;H0Y7V6_HUMAN Pulmonary surfactant-associated protein B (Fragment) OS=Homo sapiens OX=9606 GN=SFTPB PE=1 SV=1;PSPB_HUMAN Pulmonary surfactant-associated prot	3	0	0	1	0	0	1	0	0	1	8.2	16.69	0	0	0	0	0	0	0	0	0
Q70T24;A1A4Z5;Q8IWP8;Q70T25;Q8WWL3;Q9HCX4	Short transient receptor potential channel 7	TRPC7;TRP7	Q70T24_HUMAN Transient receptor potential cation channel subfamily C member 7 OS=Homo sapiens OX=9606 GN=TRPC7 PE=1 SV=1;A1A4Z5_HUMAN TRPC7 protein OS=Homo sapiens OX=9606 GN=TRPC7 PE=1 SV=1;Q8IWP8_HUMAN Transient receptor potential channel 7 beta splice v	6	1	0	0	1	0	0	1	0	0	3.4	29.874	0	0	0	0	0	0	0	0	0
A1A508;Q86W20;A6XGL3;Q8N2U3;A0A7P0MNE9;Q7Z5F4;P35030;Q9BYE2	Trypsin-3;Transmembrane protease serine 13	PRSS3;PRSS1;TMPRSS13	A1A508_HUMAN PRSS3 protein OS=Homo sapiens OX=9606 GN=PRSS3 PE=2 SV=1;Q86W20_HUMAN Protease serine 1 (Fragment) OS=Homo sapiens OX=9606 GN=PRSS1 PE=4 SV=1;A6XGL3_HUMAN Protease serine 1 OS=Homo sapiens OX=9606 GN=PRSS1 PE=1 SV=1;Q8N2U3_HUMAN PRSS3 protein	8	2	2	0	2	2	0	1	1	0	8.5	26.487	126680000	122770000	0	14076000	13641000	0	126680000	81590000	0
A1A5C4;A7BI36;Q9P2E9;F8W7S5;A1A5C5;V9GY78;B3KSG1;A0A087WU26	Ribosome-binding protein 1	RRBP1	A1A5C4_HUMAN RRBP1 protein OS=Homo sapiens OX=9606 GN=RRBP1 PE=2 SV=1;A7BI36_HUMAN p180/ribosome receptor OS=Homo sapiens OX=9606 GN=RRBP1 PE=2 SV=2;RRBP1_HUMAN Ribosome-binding protein 1 OS=Homo sapiens OX=9606 GN=RRBP1 PE=1 SV=5;F8W7S5_HUMAN Ribosome bin	8	1	2	0	1	2	0	1	2	0	3.4	102.82	4227400	6656700	0	69302	109130	0	0	4424000	0
B3KNZ4;B4DRU0;B4DVU3;B4E2Z6;B4DDN4;B4DVQ5;A1KYQ7;Q99613;B5ME19	Eukaryotic translation initiation factor 3 subunit C;Eukaryotic translation initiation factor 3 subunit C-like protein	EIF3C;EIF3CL	B3KNZ4_HUMAN Eukaryotic translation initiation factor 3 subunit C OS=Homo sapiens OX=9606 GN=EIF3C PE=2 SV=1;B4DRU0_HUMAN Eukaryotic translation initiation factor 3 subunit C OS=Homo sapiens OX=9606 GN=EIF3C PE=2 SV=1;B4DVU3_HUMAN Eukaryotic translation in	9	1	1	0	1	1	0	1	1	0	1.4	80.923	18431000	29944000	0	575970	935750	0	18431000	19901000	0
A1L447;Q9HBJ7	Ubiquitin carboxyl-terminal hydrolase;Ubiquitin carboxyl-terminal hydrolase 29	USP29	A1L447_HUMAN Ubiquitin carboxyl-terminal hydrolase OS=Homo sapiens OX=9606 GN=USP29 PE=2 SV=1;UBP29_HUMAN Ubiquitin carboxyl-terminal hydrolase 29 OS=Homo sapiens OX=9606 GN=USP29 PE=1 SV=1	2	0	1	0	0	1	0	0	1	0	1	103	0	0	0	0	0	0	0	0	0
A2A283		SYNGR1	A2A283_HUMAN Synaptogyrin 1 OS=Homo sapiens OX=9606 GN=SYNGR1 PE=1 SV=1	1	0	1	0	0	1	0	0	1	0	14.4	12.79	0	0	0	0	0	0	0	0	0
A2A2M0;Q9NQG5	Regulation of nuclear pre-mRNA domain-containing protein 1B	RPRD1B	A2A2M0_HUMAN Regulation of nuclear pre-mRNA domain-containing protein (Fragment) OS=Homo sapiens OX=9606 GN=RPRD1B PE=1 SV=1;RPR1B_HUMAN Regulation of nuclear pre-mRNA domain-containing protein 1B OS=Homo sapiens OX=9606 GN=RPRD1B PE=1 SV=1	2	0	1	0	0	1	0	0	1	0	8.1	22.128	0	0	0	0	0	0	0	0	0
A2A3F7		TRPM3	A2A3F7_HUMAN Transient receptor potential cation channel subfamily M member 3 OS=Homo sapiens OX=9606 GN=TRPM3 PE=1 SV=1	1	1	0	0	1	0	0	1	0	0	0.6	195.28	0	0	0	0	0	0	0	0	0
A2A3R7;Q96DV6;A2A3R6;P62753	40S ribosomal protein S6	RPS6	A2A3R7_HUMAN Small ribosomal subunit protein eS6 OS=Homo sapiens OX=9606 GN=RPS6 PE=1 SV=1;Q96DV6_HUMAN 40S ribosomal protein S6 OS=Homo sapiens OX=9606 GN=RPS6 PE=2 SV=1;A2A3R6_HUMAN 40S ribosomal protein S6 OS=Homo sapiens OX=9606 GN=RPS6 PE=2 SV=1;RS6_H	4	2	0	0	2	0	0	2	0	0	22	10.415	12752000	0	0	2550400	0	0	12752000	0	0
A2RRP7;B3KP35;E7EWC5;J3QSS9;P52744	Zinc finger protein 138	ZNF138	A2RRP7_HUMAN ZNF138 protein OS=Homo sapiens OX=9606 GN=ZNF138 PE=2 SV=1;B3KP35_HUMAN cDNA FLJ31082 fis, clone HSYRA2001631, highly similar to ZINC FINGER PROTEIN 138 OS=Homo sapiens OX=9606 PE=2 SV=1;E7EWC5_HUMAN Zinc finger protein 138 OS=Homo sapiens OX=	5	1	1	0	1	1	0	1	1	0	9.3	20.231	0	0	0	0	0	0	0	0	0
A2RUB6	Coiled-coil domain-containing protein 66	CCDC66	CCD66_HUMAN Coiled-coil domain-containing protein 66 OS=Homo sapiens OX=9606 GN=CCDC66 PE=1 SV=4	1	0	1	0	0	1	0	0	1	0	0.9	109.41	0	0	0	0	0	0	0	0	0
A2VCK8;P62328	Thymosin beta-4;Hematopoietic system regulatory peptide	TMSB4X	A2VCK8_HUMAN Thymosin beta OS=Homo sapiens OX=9606 GN=TMSB4X PE=2 SV=1;TYB4_HUMAN Thymosin beta-4 OS=Homo sapiens OX=9606 GN=TMSB4X PE=1 SV=2	2	0	1	0	0	1	0	0	1	0	25	5.0526	0	18053000	0	0	9026600	0	0	11998000	0
A2VCR0;B4DM33;Q15691	Microtubule-associated protein RP/EB family member 1	MAPRE1	A2VCR0_HUMAN APC-binding protein EB1 (Fragment) OS=Homo sapiens OX=9606 GN=MAPRE1 PE=2 SV=1;B4DM33_HUMAN cDNA FLJ52068, highly similar to Microtubule-associated protein RP/EB family member 1 OS=Homo sapiens OX=9606 PE=2 SV=1;MARE1_HUMAN Microtubule-associa	3	0	1	0	0	1	0	0	1	0	6.9	19.408	0	0	0	0	0	0	0	0	0
C9JUG7;F8W9N7;Q53GE2;Q53GC7;A8K0T9;A4D0V4;P52907;P47755	F-actin-capping protein subunit alpha-1;F-actin-capping protein subunit alpha-2	CAPZA2;CAPZA1	C9JUG7_HUMAN F-actin-capping protein subunit alpha OS=Homo sapiens OX=9606 GN=CAPZA2 PE=1 SV=1;F8W9N7_HUMAN F-actin-capping protein subunit alpha OS=Homo sapiens OX=9606 GN=CAPZA2 PE=1 SV=1;Q53GE2_HUMAN F-actin-capping protein subunit alpha (Fragment) OS=H	8	1	1	0	1	1	0	1	1	0	6.8	16.698	83599000	93490000	0	10450000	11686000	0	83599000	62133000	0
Q4TVR7;Q6NT58;B2R8Y2;A4D0Y8;P41159	Leptin	LEP	Q4TVR7_HUMAN Leptin (Fragment) OS=Homo sapiens OX=9606 PE=3 SV=1;Q6NT58_HUMAN Leptin OS=Homo sapiens OX=9606 GN=LEP PE=2 SV=1;B2R8Y2_HUMAN Leptin OS=Homo sapiens OX=9606 PE=2 SV=1;A4D0Y8_HUMAN Leptin OS=Homo sapiens OX=9606 GN=LEP PE=3 SV=1;LEP_HUMAN Lepti	5	0	1	0	0	1	0	0	1	0	26.3	4.5452	0	0	0	0	0	0	0	0	0
A4D1A8;Q9Y6V0;Q6ZU41;Q68D69;E9PE96	Protein piccolo	LOC392742;PCLO;DKFZp779G1236	A4D1A8_HUMAN Similar to Piccolo protein (Aczonin) OS=Homo sapiens OX=9606 GN=LOC392742 PE=4 SV=1;PCLO_HUMAN Protein piccolo OS=Homo sapiens OX=9606 GN=PCLO PE=1 SV=5;Q6ZU41_HUMAN cDNA FLJ44011 fis, clone TESTI4024420, highly similar to Rattus norvegicus pr	5	0	2	0	0	2	0	0	2	0	0.8	411.16	0	0	0	0	0	0	0	0	0
B7Z577;B7Z5J4;A4D1M3;Q9UI42	Carboxypeptidase A4	CPA4	B7Z577_HUMAN cDNA FLJ60780, highly similar to Carboxypeptidase A4 OS=Homo sapiens OX=9606 PE=2 SV=1;B7Z5J4_HUMAN Carboxypeptidase A4 OS=Homo sapiens OX=9606 GN=CPA4 PE=1 SV=1;A4D1M3_HUMAN Carboxypeptidase A4 OS=Homo sapiens OX=9606 GN=CPA4 PE=2 SV=1;CBPA4_	4	1	1	0	1	1	0	1	1	0	5.8	25.209	1977200	7841800	0	164770	653490	0	1977200	5211700	0
Q567R6;A4D1U3;Q04837;C9K0U8;A0A0G2JLD8;E7EUY5;B7Z268	Single-stranded DNA-binding protein;Single-stranded DNA-binding protein, mitochondrial	SSBP1	Q567R6_HUMAN Single-stranded DNA-binding protein OS=Homo sapiens OX=9606 GN=SSBP1 PE=2 SV=1;A4D1U3_HUMAN Single-stranded DNA-binding protein OS=Homo sapiens OX=9606 GN=SSBP1 PE=2 SV=1;SSBP_HUMAN Single-stranded DNA-binding protein, mitochondrial OS=Homo sa	7	2	0	0	2	0	0	2	0	0	22.3	17.359	13879000	0	0	1734900	0	0	13879000	0	0
C9JZG1;Q86UM1;B4DV79;A4D210;P55884	Eukaryotic translation initiation factor 3 subunit B	EIF3B;EIF3S9	C9JZG1_HUMAN Eukaryotic translation initiation factor 3 subunit B (Fragment) OS=Homo sapiens OX=9606 GN=EIF3B PE=1 SV=1;Q86UM1_HUMAN Uncharacterized protein EIF3S9 (Fragment) OS=Homo sapiens OX=9606 GN=EIF3S9 PE=4 SV=1;B4DV79_HUMAN Eukaryotic translation i	5	1	1	0	1	1	0	1	1	0	4.6	33.382	26603000	51119000	0	1900200	3651300	0	26603000	33973000	0
A4D2F2;O60921	Checkpoint protein HUS1	HUS1	A4D2F2_HUMAN Checkpoint protein OS=Homo sapiens OX=9606 GN=HUS1 PE=2 SV=1;HUS1_HUMAN Checkpoint protein HUS1 OS=Homo sapiens OX=9606 GN=HUS1 PE=1 SV=1	2	1	1	0	1	1	0	1	1	0	5.4	31.691	0	0	0	0	0	0	0	0	0
B7Z9E5;B4DMJ7;B4DJA4;B4DKL5;A4D2J6;Q6P6D7;Q6FHU2;Q6FHK8;Q53G35;Q0D2Q6;P15259;P18669;B7ZW15	Phosphoglycerate mutase;Phosphoglycerate mutase 2;Phosphoglycerate mutase 1	hCG_2015269;PGAM2;PGAM1	B7Z9E5_HUMAN phosphoglycerate mutase (2,3-diphosphoglycerate-dependent) OS=Homo sapiens OX=9606 PE=2 SV=1;B4DMJ7_HUMAN phosphoglycerate mutase (2,3-diphosphoglycerate-dependent) OS=Homo sapiens OX=9606 GN=hCG_2015269 PE=2 SV=1;B4DJA4_HUMAN phosphoglycerate	13	2	2	0	2	2	0	2	2	0	17.1	14.55	19808000	59714000	0	2829800	8530600	0	20711000	38783000	0
Q05D85;Q7L9K1;A4Z946;B4DWC0;O95789	Zinc finger MYM-type protein 6	ZMYM6	Q05D85_HUMAN ZBED5 protein (Fragment) OS=Homo sapiens OX=9606 PE=2 SV=1;Q7L9K1_HUMAN cDNA FLJ10065 fis, clone HEMBA1001455 OS=Homo sapiens OX=9606 PE=2 SV=1;A4Z946_HUMAN Transposase-like protein (Fragment) OS=Homo sapiens OX=9606 PE=4 SV=1;B4DWC0_HUMAN cDN	5	0	1	0	0	1	0	0	1	0	4.1	33.634	0	0	0	0	0	0	0	0	0
A5D904;P46781	40S ribosomal protein S9	RPS9	A5D904_HUMAN Small ribosomal subunit protein uS4 (Fragment) OS=Homo sapiens OX=9606 GN=RPS9 PE=2 SV=1;RS9_HUMAN Small ribosomal subunit protein uS4 OS=Homo sapiens OX=9606 GN=RPS9 PE=1 SV=3	2	1	2	0	1	2	0	1	2	0	15.9	13.161	16403000	36609000	0	2050400	4576200	0	21555000	19179000	0
A5I8L1		HLA-A	A5I8L1_HUMAN MHC class I antigen (Fragment) OS=Homo sapiens OX=9606 GN=HLA-A PE=3 SV=1	1	1	0	0	1	0	0	1	0	0	2.7	37.123	0	0	0	0	0	0	0	0	0
Q36750;A5YPB6;A5PHJ9;Q53GE3;Q5JPU2;P08559	Pyruvate dehydrogenase E1 component subunit alpha;Pyruvate dehydrogenase E1 component subunit alpha, somatic form, mitochondrial	PDHA1;PDHA1/LOC79064	Q36750_HUMAN Pyruvate dehydrogenase complex alpha subunit (Fragment) OS=Homo sapiens OX=9606 PE=2 SV=1;A5YPB6_HUMAN PDHA1 (Fragment) OS=Homo sapiens OX=9606 GN=PDHA1 PE=2 SV=1;A5PHJ9_HUMAN PDHA1/LOC79064 protein (Fragment) OS=Homo sapiens OX=9606 GN=PDHA1/	6	0	1	0	0	1	0	0	1	0	15.6	5.1045	0	0	0	0	0	0	0	0	0
A5PLK9;P13497	Metalloendopeptidase;Bone morphogenetic protein 1	BMP1	A5PLK9_HUMAN Metalloendopeptidase OS=Homo sapiens OX=9606 GN=BMP1 PE=2 SV=1;BMP1_HUMAN Bone morphogenetic protein 1 OS=Homo sapiens OX=9606 GN=BMP1 PE=1 SV=2	2	1	0	0	1	0	0	1	0	0	1.2	111.25	0	0	0	0	0	0	0	0	0
E7EMV2;B4DJT7;E7ESP9;A5YM63;P07197	Neurofilament medium polypeptide	NEFM	E7EMV2_HUMAN Neurofilament medium polypeptide OS=Homo sapiens OX=9606 GN=NEFM PE=1 SV=1;B4DJT7_HUMAN Neurofilament medium polypeptide OS=Homo sapiens OX=9606 PE=2 SV=1;E7ESP9_HUMAN Neurofilament medium polypeptide OS=Homo sapiens OX=9606 GN=NEFM PE=1 SV=1;	5	1	2	0	1	1	0	1	1	0	2.7	78.881	6701900	12451000	0	171840	319270	0	6701900	8275200	0
A6NCN8	Uncharacterized protein ENSP00000372125		TEX52_HUMAN Testis-expressed protein 52 OS=Homo sapiens OX=9606 GN=TEX52 PE=1 SV=2	1	1	0	0	1	0	0	1	0	0	3	35.333	0	0	0	0	0	0	0	0	0
A6NDX5	Putative zinc finger protein 840	ZNF840P	ZN840_HUMAN Putative zinc finger protein 840 OS=Homo sapiens OX=9606 GN=ZNF840P PE=5 SV=5	1	0	1	0	0	1	0	0	1	0	1.8	83.234	0	0	0	0	0	0	0	0	0
A6NFX8;Q9UKK9	ADP-sugar pyrophosphatase	NUDT5	A6NFX8_HUMAN Nudix hydrolase 5 OS=Homo sapiens OX=9606 GN=NUDT5 PE=1 SV=1;NUDT5_HUMAN ADP-sugar pyrophosphatase OS=Homo sapiens OX=9606 GN=NUDT5 PE=1 SV=1	2	1	0	0	1	0	0	1	0	0	6.5	25.895	3499800	0	0	291650	0	0	3499800	0	0
A6NGD5;P0CG00	Zinc finger and SCAN domain-containing protein 5C;Putative zinc finger and SCAN domain-containing protein 5D	ZSCAN5C;ZSCAN5D	ZSA5C_HUMAN Zinc finger and SCAN domain-containing protein 5C OS=Homo sapiens OX=9606 GN=ZSCAN5C PE=3 SV=1;ZSA5D_HUMAN Putative zinc finger and SCAN domain-containing protein 5D OS=Homo sapiens OX=9606 GN=ZSCAN5DP PE=5 SV=1	2	0	1	0	0	1	0	0	1	0	1.4	55.728	0	0	0	0	0	0	0	0	0
A6NGG8	Uncharacterized protein C2orf71	C2orf71	PCARE_HUMAN Photoreceptor cilium actin regulator OS=Homo sapiens OX=9606 GN=PCARE PE=1 SV=1	1	0	1	0	0	1	0	0	1	0	0.8	139.65	0	0	0	0	0	0	0	0	0
H3BMT0;H3BTV5;H3BU16;A6NGP5;H3BMV3;B4DL85;Q9H910	Hematological and neurological expressed 1-like protein	HN1L	H3BMT0_HUMAN Jupiter microtubule associated homolog 2 (Fragment) OS=Homo sapiens OX=9606 GN=JPT2 PE=1 SV=1;H3BTV5_HUMAN Jupiter microtubule associated homolog 2 (Fragment) OS=Homo sapiens OX=9606 GN=JPT2 PE=1 SV=1;H3BU16_HUMAN Jupiter microtubule associate	7	2	0	0	2	0	0	2	0	0	24.3	12.23	21144000	0	0	3020600	0	0	21144000	0	0
Q6ZMK7;J3KQL4;Q8TF27;A6NIR3;Q5VTM2	Arf-GAP with GTPase, ANK repeat and PH domain-containing protein 11;Arf-GAP with GTPase, ANK repeat and PH domain-containing protein 5;Arf-GAP with GTPase, ANK repeat and PH domain-containing protein 9	FLJ00312;AGAP5;AGAP11;AGAP9	Q6ZMK7_HUMAN FLJ00312 protein (Fragment) OS=Homo sapiens OX=9606 GN=FLJ00312 PE=2 SV=1;J3KQL4_HUMAN ArfGAP with GTPase domain, ankyrin repeat and PH domain 5 OS=Homo sapiens OX=9606 GN=AGAP5 PE=3 SV=1;AGA11_HUMAN Arf-GAP with GTPase, ANK repeat and PH doma	5	1	0	0	1	0	0	1	0	0	3	73.247	0	0	0	0	0	0	0	0	0
X6RAC9;A6NJH9;P47813;O14602	Eukaryotic translation initiation factor 1A, X-chromosomal;Eukaryotic translation initiation factor 1A, Y-chromosomal	EIF1AX;EIF1AY	X6RAC9_HUMAN Eukaryotic translation initiation factor 4C OS=Homo sapiens OX=9606 GN=EIF1AX PE=1 SV=1;A6NJH9_HUMAN Eukaryotic translation initiation factor 4C OS=Homo sapiens OX=9606 GN=EIF1AY PE=1 SV=1;IF1AX_HUMAN Eukaryotic translation initiation factor 1	4	0	1	0	0	1	0	0	1	0	8.6	13.232	0	0	0	0	0	0	0	0	0
Q9UFD9;A6NNM3;A6NJZ7	RIMS-binding protein 3A;RIMS-binding protein 3B;RIMS-binding protein 3C	RIMBP3;RIMBP3B;RIMBP3C	RIM3A_HUMAN RIMS-binding protein 3A OS=Homo sapiens OX=9606 GN=RIMBP3 PE=1 SV=4;RIM3B_HUMAN RIMS-binding protein 3B OS=Homo sapiens OX=9606 GN=RIMBP3B PE=3 SV=3;RIM3C_HUMAN RIMS-binding protein 3C OS=Homo sapiens OX=9606 GN=RIMBP3C PE=1 SV=3	3	0	1	0	0	1	0	0	1	0	0.9	180.72	0	0	0	0	0	0	0	0	0
A6NMZ7	Collagen alpha-6(VI) chain	COL6A6	CO6A6_HUMAN Collagen alpha-6(VI) chain OS=Homo sapiens OX=9606 GN=COL6A6 PE=1 SV=2	1	1	0	0	1	0	0	1	0	0	0.5	247.17	0	0	0	0	0	0	0	0	0
C9JXV0;A8KA50;B7Z3E7;A6NNK5;Q12888	Tumor suppressor p53-binding protein 1	TP53BP1	C9JXV0_HUMAN Tumor protein p53 binding protein 1 (Fragment) OS=Homo sapiens OX=9606 GN=TP53BP1 PE=1 SV=1;A8KA50_HUMAN cDNA FLJ78617 (Fragment) OS=Homo sapiens OX=9606 PE=2 SV=1;B7Z3E7_HUMAN cDNA FLJ56510, highly similar to Tumor suppressor p53-binding prot	5	1	1	1	1	1	1	1	1	1	0.7	111.66	21249000	41781000	4427600	433660	852670	90360	21249000	26172000	138600000
A8K343;A7E2D6;Q8IVL1	Neuron navigator 2	NAV2	A8K343_HUMAN cDNA FLJ77876, highly similar to Homo sapiens neuron navigator 2, mRNA OS=Homo sapiens OX=9606 PE=2 SV=1;A7E2D6_HUMAN NAV2 protein OS=Homo sapiens OX=9606 GN=NAV2 PE=2 SV=1;NAV2_HUMAN Neuron navigator 2 OS=Homo sapiens OX=9606 GN=NAV2 PE=1 SV=	3	1	0	0	1	0	0	1	0	0	1.9	97.71	0	0	0	0	0	0	0	0	0
P23634;Q68DH9;A7E2D8;A8K8U3;P20020;A0A994J4Z0;Q4J697;Q4LE63;A0A2U3TZI3;A0A994J581;Q58F24;A0A2R8Y4R4;A0A2U3U055;A0A804HKZ0;A1L3B5;Q59H63;A1X4P8;A0A994J5M1;Q16720;Q01814	Plasma membrane calcium-transporting ATPase 4;Calcium-transporting ATPase	ATP2B4;DKFZp686M088	AT2B4_HUMAN Plasma membrane calcium-transporting ATPase 4 OS=Homo sapiens OX=9606 GN=ATP2B4 PE=1 SV=2;Q68DH9_HUMAN Calcium-transporting ATPase OS=Homo sapiens OX=9606 GN=DKFZp686M088 PE=2 SV=1;A7E2D8_HUMAN Calcium-transporting ATPase OS=Homo sapiens OX=960	20	3	7	0	3	7	0	3	7	0	7.8	137.92	24956000	217980000	0	430270	3758300	0	40984000	128840000	0
Q9UPM2;G5E953;A8K0L6;A7E2W2;Q13615	Myotubularin-related protein 3	WUGSC:H_DJ0394A18.1;MTMR3	Q9UPM2_HUMAN WUGSC:H_DJ0394A18.1 protein (Fragment) OS=Homo sapiens OX=9606 GN=WUGSC:H_DJ0394A18.1 PE=3 SV=1;G5E953_HUMAN phosphatidylinositol-3,5-bisphosphate 3-phosphatase OS=Homo sapiens OX=9606 GN=MTMR3 PE=1 SV=1;A8K0L6_HUMAN phosphatidylinositol-3,5-b	5	0	1	1	0	1	1	0	1	1	4.1	36.443	0	0	0	0	0	0	0	0	0
M0R2H7;A7VJC9;W4VSQ9;Q15642	Cdc42-interacting protein 4	TRIP10;STP	M0R2H7_HUMAN Thyroid hormone receptor interactor 10 OS=Homo sapiens OX=9606 GN=TRIP10 PE=1 SV=1;A7VJC9_HUMAN Salt-tolerant protein OS=Homo sapiens OX=9606 GN=STP PE=2 SV=1;W4VSQ9_HUMAN Thyroid hormone receptor interactor 10 OS=Homo sapiens OX=9606 GN=TRIP1	4	1	0	0	1	0	0	1	0	0	2.6	39.964	0	0	0	0	0	0	0	0	0
J3QR64;P60842;A8K088;A8K7F6;J3QKZ9;B4E102;J3QLN6;B4E047;J3KS25;Q59F68;J3QL43;J3QS69;J3KT12;E7EQG2;J3KS93;E7EMV8;J3KSN7;Q86WD0;Q14240	Eukaryotic initiation factor 4A-I;Eukaryotic initiation factor 4A-II;Eukaryotic initiation factor 4A-II, N-terminally processed	EIF4A1;EIF4A2	J3QR64_HUMAN RNA helicase (Fragment) OS=Homo sapiens OX=9606 GN=EIF4A1 PE=1 SV=2;IF4A1_HUMAN Eukaryotic initiation factor 4A-I OS=Homo sapiens OX=9606 GN=EIF4A1 PE=1 SV=1;A8K088_HUMAN Eukaryotic initiation factor 4A-I OS=Homo sapiens OX=9606 PE=2 SV=1;A8K7	19	2	1	0	2	1	0	2	1	0	13.4	20.867	11532000	7256200	0	887080	558170	0	8719300	7635200	0
A8K0P2;Q9H2U2;D6R967;B4DFH3;H0Y9D8;B4DR66	Inorganic pyrophosphatase 2, mitochondrial	PPA2	A8K0P2_HUMAN inorganic diphosphatase OS=Homo sapiens OX=9606 PE=2 SV=1;IPYR2_HUMAN Inorganic pyrophosphatase 2, mitochondrial OS=Homo sapiens OX=9606 GN=PPA2 PE=1 SV=2;D6R967_HUMAN inorganic diphosphatase (Fragment) OS=Homo sapiens OX=9606 GN=PPA2 PE=1 SV=	6	0	2	0	0	2	0	0	2	0	9.1	31.576	0	19156000	0	0	1008200	0	0	12731000	0
K7ESD6;F6S2S5;B4DIC4;B4DJI4;A8K1D2;Q14847	LIM and SH3 domain protein 1	LASP1	K7ESD6_HUMAN LIM and SH3 domain protein 1 OS=Homo sapiens OX=9606 GN=LASP1 PE=1 SV=1;F6S2S5_HUMAN LIM and SH3 domain protein 1 OS=Homo sapiens OX=9606 GN=LASP1 PE=1 SV=1;B4DIC4_HUMAN LIM and SH3 domain protein 1 OS=Homo sapiens OX=9606 PE=2 SV=1;B4DJI4_HUM	6	1	1	0	1	1	0	1	1	0	12.7	8.3118	11111000	8065900	0	2777800	2016500	0	11111000	5360600	0
A8K1J0			A8K1J0_HUMAN cDNA FLJ75291 OS=Homo sapiens OX=9606 PE=2 SV=1	1	0	1	0	0	1	0	0	1	0	5.7	17.583	0	0	0	0	0	0	0	0	0
E9PQ34;E9PIG2;E9PRS3;E9PNX1;E9PK86;E9PMI5;E9PR70;E9PPV6;E9PJH8;B4DN87;A8K259;P50454	Serpin H1	SERPINH1	E9PQ34_HUMAN Serpin family H member 1 (Fragment) OS=Homo sapiens OX=9606 GN=SERPINH1 PE=1 SV=1;E9PIG2_HUMAN Serpin family H member 1 (Fragment) OS=Homo sapiens OX=9606 GN=SERPINH1 PE=1 SV=2;E9PRS3_HUMAN Serpin family H member 1 (Fragment) OS=Homo sapiens O	12	1	1	0	1	1	0	1	1	0	9.2	15.301	0	0	0	0	0	0	0	0	0
E9PLL7;A8K2F4;Q96JM7	Lethal(3)malignant brain tumor-like protein 3	L3MBTL3	E9PLL7_HUMAN L3MBTL histone methyl-lysine binding protein 3 (Fragment) OS=Homo sapiens OX=9606 GN=L3MBTL3 PE=1 SV=1;A8K2F4_HUMAN cDNA FLJ75620 OS=Homo sapiens OX=9606 PE=2 SV=1;LMBL3_HUMAN Lethal(3)malignant brain tumor-like protein 3 OS=Homo sapiens OX=96	3	0	1	0	0	1	0	0	1	0	5.3	21.19	0	0	0	0	0	0	0	0	0
H3BRE8;A8K2F9;Q9BWH6	RNA polymerase II-associated protein 1	RPAP1	H3BRE8_HUMAN RNA polymerase II associated protein 1 OS=Homo sapiens OX=9606 GN=RPAP1 PE=1 SV=1;A8K2F9_HUMAN cDNA FLJ77037, highly similar to Homo sapiens RNA polymerase II associated protein 1, mRNA (Fragment) OS=Homo sapiens OX=9606 PE=2 SV=1;RPAP1_HUMAN	3	0	1	0	0	1	0	0	1	0	0.9	123.07	0	0	0	0	0	0	0	0	0
A8K2M0;P43686	26S protease regulatory subunit 6B	PSMC4	A8K2M0_HUMAN 26S proteasome regulatory subunit 6B OS=Homo sapiens OX=9606 GN=PSMC4 PE=2 SV=1;PRS6B_HUMAN 26S proteasome regulatory subunit 6B OS=Homo sapiens OX=9606 GN=PSMC4 PE=1 SV=2	2	1	1	0	1	1	0	1	1	0	5.3	47.366	0	10272000	0	0	410880	0	0	6826800	0
B7Z9L0;A8K3C3;P50991;B7Z2Z8	T-complex protein 1 subunit delta	CCT4	B7Z9L0_HUMAN T-complex protein 1 subunit delta OS=Homo sapiens OX=9606 PE=2 SV=1;A8K3C3_HUMAN T-complex protein 1 subunit delta OS=Homo sapiens OX=9606 PE=2 SV=1;TCPD_HUMAN T-complex protein 1 subunit delta OS=Homo sapiens OX=9606 GN=CCT4 PE=1 SV=4;B7Z2Z8_	4	6	6	0	6	6	0	2	2	0	19.3	52.33	83300000	139080000	0	2872400	4795900	0	78448000	97285000	0
P68133;P68032;A8K3K1;B7Z6P1;A0AAQ5BGI6;A0AAQ5BGG2;Q7Z7J6;P62736;P63267;A0AAQ5BGI5;A0AAQ5BGG5;D2JYH4;A6NL76;B3KW67;A0AAQ5BGK5;B3KUD3;A0AAQ5BGK4;A0AAQ5BGH2;F6UVQ4;Q13707;F6QUT6;C9JFL5;B8ZZJ2;F8WB63;A0A804HKV3;B7Z6I1;A0AAQ5BGG7;B4DUI8;B3KPP5;F8WCH0;Q562R1;Q562Y8;Q562X0;Q562Q2;Q562T3;Q562Y4;Q562Q0;Q562Q6;Q562Q8;Q562Q9;Q562R0;Q562R5;Q562R6;Q562Q4;K4EP00;Q562U0;Q562T8;Q562M5;Q562X4;Q562L3;G8FSY7;K4ENJ5…	Actin, alpha skeletal muscle;Actin, alpha cardiac muscle 1;Actin, aortic smooth muscle;Actin, gamma-enteric smooth muscle	ACTA1;ACTC1;ACTA2;ACTG2	ACTS_HUMAN Actin, alpha skeletal muscle OS=Homo sapiens OX=9606 GN=ACTA1 PE=1 SV=1;ACTC_HUMAN Actin, alpha cardiac muscle 1 OS=Homo sapiens OX=9606 GN=ACTC1 PE=1 SV=1;A8K3K1_HUMAN Actin, alpha cardiac muscle 1 OS=Homo sapiens OX=9606 PE=2 SV=1;B7Z6P1_HUMAN	67	11	9	2	1	1	0	1	1	0	27.9	42.051	58772000	151030000	0	2938600	7551700	0	61560000	97589000	0
Q6DKJ9;Q4G0D9;B4DEN9;B2RDN4;A8K3R2;Q14137	Ribosome biogenesis protein BOP1	BOP1	Q6DKJ9_HUMAN BOP1 protein (Fragment) OS=Homo sapiens OX=9606 GN=BOP1 PE=2 SV=1;Q4G0D9_HUMAN BOP1 protein (Fragment) OS=Homo sapiens OX=9606 GN=BOP1 PE=2 SV=1;B4DEN9_HUMAN Ribosome biogenesis protein BOP1 OS=Homo sapiens OX=9606 GN=BOP1 PE=2 SV=1;B2RDN4_HUM	6	1	0	0	1	0	0	1	0	0	2.7	58.785	0	0	0	0	0	0	0	0	0
B3KUZ8;A8K482;P00505	Aspartate aminotransferase;Aspartate aminotransferase, mitochondrial	GOT2	B3KUZ8_HUMAN Aspartate aminotransferase OS=Homo sapiens OX=9606 PE=2 SV=1;A8K482_HUMAN Aspartate aminotransferase OS=Homo sapiens OX=9606 PE=2 SV=1;AATM_HUMAN Aspartate aminotransferase, mitochondrial OS=Homo sapiens OX=9606 GN=GOT2 PE=1 SV=3	3	1	0	0	1	0	0	1	0	0	3.2	41.326	17000000	0	0	739140	0	0	17000000	0	0
P62937;V9HWF5;A8K486;B4DM82;B2RE56;C9J5S7;F8WE65;Q71V99;A0A7I2V5J5;A0A7P0S768;E5RIZ5;A0A075B759;A0A075B767;A0A0B4J2A2;P0DN26;A0A7I2V4V1;F5H284;Q9Y536;A0A0H2UH34	Peptidyl-prolyl cis-trans isomerase A;Peptidyl-prolyl cis-trans isomerase A, N-terminally processed;Peptidyl-prolyl cis-trans isomerase	PPIA;HEL-S-69p	PPIA_HUMAN Peptidyl-prolyl cis-trans isomerase A OS=Homo sapiens OX=9606 GN=PPIA PE=1 SV=2;V9HWF5_HUMAN Peptidyl-prolyl cis-trans isomerase OS=Homo sapiens OX=9606 GN=HEL-S-69p PE=2 SV=1;A8K486_HUMAN Peptidyl-prolyl cis-trans isomerase OS=Homo sapiens OX=9	19	8	8	1	8	8	1	8	8	1	46.1	18.012	865150000	1487300000	3782600	86515000	148730000	378260	943920000	861270000	166800000
Q6NZ55;A8K4C8;P26373;J3QSB4;H3BTH3;O60250;J3KS98;B4DGL7	60S ribosomal protein L13	RPL13	Q6NZ55_HUMAN 60S ribosomal protein L13 OS=Homo sapiens OX=9606 GN=RPL13 PE=1 SV=1;A8K4C8_HUMAN 60S ribosomal protein L13 OS=Homo sapiens OX=9606 GN=RPL13 PE=2 SV=1;RL13_HUMAN Large ribosomal subunit protein eL13 OS=Homo sapiens OX=9606 GN=RPL13 PE=1 SV=4;J	8	4	4	0	4	4	0	4	4	0	25.6	24.265	148630000	167380000	0	16514000	18598000	0	153270000	106590000	0
Q5JPJ9;B2RBR3;A8K4E0;O95274	Ly6/PLAUR domain-containing protein 3	DKFZp686D0114;LYPD3	Q5JPJ9_HUMAN Uncharacterized protein DKFZp686D0114 OS=Homo sapiens OX=9606 GN=DKFZp686D0114 PE=4 SV=1;B2RBR3_HUMAN LY6/PLAUR domain containing 3 OS=Homo sapiens OX=9606 GN=LYPD3 PE=2 SV=1;A8K4E0_HUMAN cDNA FLJ78122 OS=Homo sapiens OX=9606 PE=2 SV=1;LYPD3_H	4	1	0	0	1	0	0	1	0	0	3.4	30.497	3103900	0	0	193990	0	0	3103900	0	0
A8K4J5;A0A7R6M6R9;A0A384NYH5;Q15327	Ankyrin repeat domain-containing protein 1	ANKRD1	A8K4J5_HUMAN cDNA FLJ76040, highly similar to Homo sapiens ankyrin repeat domain 1 (cardiac muscle) (ANKRD1), mRNA OS=Homo sapiens OX=9606 PE=2 SV=1;A0A7R6M6R9_HUMAN Ankyrin repeat domain 1 (Fragment) OS=Homo sapiens OX=9606 GN=ANKRD1 PE=4 SV=1;A0A384NYH5_	4	1	0	1	1	0	1	1	0	1	6.3	36.279	0	0	0	0	0	0	0	0	0
A8K4S8;Q8WYA0	Intraflagellar transport protein 81 homolog	IFT81	A8K4S8_HUMAN cDNA FLJ76176, highly similar to Homo sapiens carnitine deficiency-associated, expressed in ventricle 1 (CDV1), transcript variant 1, mRNA OS=Homo sapiens OX=9606 PE=2 SV=1;IFT81_HUMAN Intraflagellar transport protein 81 homolog OS=Homo sapien	2	1	0	0	1	0	0	1	0	0	1.5	79.744	0	0	0	0	0	0	0	0	0
Q6NXR8;A8K4W0;P61247;D6RG13;B7Z3M5;H0Y8L7;E9PFI5;H0Y9Y4;D6RAT0;D6RB09;D6RI02;D6RED7;D6RAS7;D6R9B6;D6RGE0	40S ribosomal protein S3a	RPS3A	Q6NXR8_HUMAN Small ribosomal subunit protein eS1 OS=Homo sapiens OX=9606 GN=RPS3A PE=2 SV=1;A8K4W0_HUMAN Small ribosomal subunit protein eS1 OS=Homo sapiens OX=9606 GN=RPS3A PE=2 SV=1;RS3A_HUMAN Small ribosomal subunit protein eS1 OS=Homo sapiens OX=9606 G	15	6	5	0	6	5	0	6	5	0	28.8	29.975	91449000	68233000	0	5379300	4013700	0	59496000	77300000	0
Q5QNZ2;Q53GB3;Q08ET0;A8K4W2;P24539	ATP synthase F(0) complex subunit B1, mitochondrial	ATP5F1;hCG_39985	Q5QNZ2_HUMAN ATP synthase subunit b OS=Homo sapiens OX=9606 GN=ATP5PB PE=1 SV=1;Q53GB3_HUMAN ATP synthase subunit b (Fragment) OS=Homo sapiens OX=9606 PE=2 SV=1;Q08ET0_HUMAN ATP synthase subunit b OS=Homo sapiens OX=9606 GN=hCG_39985 PE=2 SV=1;A8K4W2_HUMAN	5	1	2	0	1	2	0	1	2	0	12.3	22.275	9383900	21419000	0	781990	1784900	0	9383900	14235000	0
P05388;Q53HW2;A8K4Z4;F8VU65;Q53HK9;F8VWS0;B4E3D5;Q6NSF2;F8VW21;Q8NHW5;G3V210;F8VZS0;F8VPE8;F8VRK7;F8VQY6;F8VS58;F8VWV4;Q3MHV2;F8W1K8	60S acidic ribosomal protein P0;60S acidic ribosomal protein P0-like	RPLP0;RPLP0P6	RLA0_HUMAN Large ribosomal subunit protein uL10 OS=Homo sapiens OX=9606 GN=RPLP0 PE=1 SV=1;Q53HW2_HUMAN 60S acidic ribosomal protein P0 (Fragment) OS=Homo sapiens OX=9606 PE=2 SV=1;A8K4Z4_HUMAN 60S acidic ribosomal protein P0 OS=Homo sapiens OX=9606 PE=2 S	19	2	5	0	2	5	0	2	5	0	19.9	34.273	19804000	94585000	0	1523400	7275700	0	17938000	64728000	0
Q53HM6;B3KY12;A8K7V1;A8K566;Q12874;B4DW90	Splicing factor 3A subunit 3	SF3A3	Q53HM6_HUMAN Splicing factor 3a, subunit 3 variant (Fragment) OS=Homo sapiens OX=9606 PE=2 SV=1;B3KY12_HUMAN cDNA FLJ46581 fis, clone THYMU3043200, highly similar to Splicing factor 3A subunit 3 OS=Homo sapiens OX=9606 PE=2 SV=1;A8K7V1_HUMAN cDNA FLJ78053,	6	0	3	0	0	3	0	0	3	0	6	58.876	0	9133100	0	0	380550	0	0	6069900	0
B4DDF3;B4DFG4;F4ZW64;A8K590;F4ZW65;F4ZW66;Q12906;A0A0S2Z5K8;V9HWK4;Q96SI9	Interleukin enhancer-binding factor 3;Spermatid perinuclear RNA-binding protein	ILF3;HEL162;STRBP	B4DDF3_HUMAN cDNA FLJ58050, highly similar to Interleukin enhancer-binding factor 3 OS=Homo sapiens OX=9606 PE=2 SV=1;B4DFG4_HUMAN cDNA FLJ58801, highly similar to Interleukin enhancer-binding factor 3 OS=Homo sapiens OX=9606 PE=2 SV=1;F4ZW64_HUMAN NF90a O	10	2	4	0	2	4	0	2	4	0	13.2	30.029	25324000	32088000	0	2813800	3565400	0	28023000	18627000	0
B4DRV1;B0AZN7;A8K5N5;P22735;H0YMQ8;B0AZM8	Protein-glutamine gamma-glutamyltransferase K	TGM1	B4DRV1_HUMAN Protein-glutamine gamma-glutamyltransferase K OS=Homo sapiens OX=9606 PE=2 SV=1;B0AZN7_HUMAN Protein-glutamine gamma-glutamyltransferase K OS=Homo sapiens OX=9606 PE=2 SV=1;A8K5N5_HUMAN Protein-glutamine gamma-glutamyltransferase K OS=Homo sap	6	0	2	0	0	2	0	0	2	0	3.3	82.355	0	14368000	0	0	334140	0	0	9549000	0
A8K651;Q07021;I3L3Q7;I3L3B0	Complement component 1 Q subcomponent-binding protein, mitochondrial	C1QBP	A8K651_HUMAN Complement component 1 Q subcomponent-binding protein, mitochondrial OS=Homo sapiens OX=9606 PE=2 SV=1;C1QBP_HUMAN Complement component 1 Q subcomponent-binding protein, mitochondrial OS=Homo sapiens OX=9606 GN=C1QBP PE=1 SV=1;I3L3Q7_HUMAN Com	4	2	1	0	2	1	0	2	1	0	8.5	31.38	25103000	22902000	0	1931000	1761700	0	23852000	16472000	0
Q96CY7;B7Z4A4;B7Z4S8;Q6I9U9;Q53XC6;A8K669;Q99538	Legumain	LGMN	Q96CY7_HUMAN Legumain prodomain domain-containing protein (Fragment) OS=Homo sapiens OX=9606 PE=2 SV=1;B7Z4A4_HUMAN cDNA FLJ53058, highly similar to Legumain OS=Homo sapiens OX=9606 PE=2 SV=1;B7Z4S8_HUMAN Legumain OS=Homo sapiens OX=9606 PE=2 SV=1;Q6I9U9_H	7	1	0	0	1	0	0	1	0	0	4.8	19.226	0	0	0	0	0	0	0	0	0
V9HW72;A8K690;P31948;F5GXD8;F5H783;H0YGI8	Stress-induced-phosphoprotein 1	HEL-S-94n;STIP1	V9HW72_HUMAN Stress-induced-phosphoprotein 1 OS=Homo sapiens OX=9606 GN=HEL-S-94n PE=2 SV=1;A8K690_HUMAN Stress-induced-phosphoprotein 1 OS=Homo sapiens OX=9606 PE=2 SV=1;STIP1_HUMAN Stress-induced-phosphoprotein 1 OS=Homo sapiens OX=9606 GN=STIP1 PE=1 SV=	6	7	6	0	7	6	0	7	6	0	16.8	62.639	64513000	90788000	0	1843200	2593900	0	58191000	66660000	0
H3BV01;H3BQT9;J3KRT1;B4DET0;A8K6G9;Q92620	Pre-mRNA-splicing factor ATP-dependent RNA helicase PRP16	DHX38	H3BV01_HUMAN DEAH-box helicase 38 (Fragment) OS=Homo sapiens OX=9606 GN=DHX38 PE=1 SV=1;H3BQT9_HUMAN DEAH-box helicase 38 (Fragment) OS=Homo sapiens OX=9606 GN=DHX38 PE=1 SV=1;J3KRT1_HUMAN DEAH-box helicase 38 OS=Homo sapiens OX=9606 GN=DHX38 PE=1 SV=1;B4D	6	1	2	0	1	2	0	1	2	0	17.1	13.623	8295700	18724000	0	1382600	3120600	0	12345000	8394100	0
B4DT42;A8K6L2;B7Z4J3;Q8IUR6	CREB3 regulatory factor	CREBRF	B4DT42_HUMAN cDNA FLJ58163 OS=Homo sapiens OX=9606 PE=2 SV=1;A8K6L2_HUMAN cDNA FLJ76882, highly similar to Homo sapiens adult retina protein, mRNA OS=Homo sapiens OX=9606 PE=2 SV=1;B7Z4J3_HUMAN cDNA FLJ56515 OS=Homo sapiens OX=9606 PE=2 SV=1;CRERF_HUMAN CR	4	1	1	0	1	1	0	1	1	0	3.8	38.296	0	0	0	0	0	0	0	0	0
B1AQ74;A8K6R5;Q6NSI4	Uncharacterized protein CXorf57	CXorf57	B1AQ74_HUMAN RPA1 related single stranded DNA binding protein, X-linked (Fragment) OS=Homo sapiens OX=9606 GN=RADX PE=1 SV=1;A8K6R5_HUMAN cDNA FLJ77568 OS=Homo sapiens OX=9606 PE=2 SV=1;RADX_HUMAN RPA-related protein RADX OS=Homo sapiens OX=9606 GN=RADX PE	3	1	0	0	1	0	0	1	0	0	1.4	65.136	0	0	0	0	0	0	0	0	0
A8K7N0;E7EPB3;A0PJ62;B7Z6S8;A8K3Q9;P50914	60S ribosomal protein L14	RPL14	A8K7N0_HUMAN Large ribosomal subunit protein eL14 OS=Homo sapiens OX=9606 PE=2 SV=1;E7EPB3_HUMAN Large ribosomal subunit protein eL14 OS=Homo sapiens OX=9606 GN=RPL14 PE=1 SV=1;A0PJ62_HUMAN Large ribosomal subunit protein eL14 (Fragment) OS=Homo sapiens OX	6	3	2	1	3	2	1	1	1	0	17.9	23.646	162910000	84452000	557040	27152000	14075000	92841	132770000	67969000	35734000
A8K7Z9;B2RDX0;Q8NEM2	SHC SH2 domain-binding protein 1	SHCBP1	A8K7Z9_HUMAN cDNA FLJ78530, highly similar to Homo sapiens SHC SH2-domain binding protein 1 (SHCBP1), mRNA OS=Homo sapiens OX=9606 PE=2 SV=1;B2RDX0_HUMAN cDNA, FLJ96805, highly similar to Homo sapiens SHC SH2-domain binding protein 1 (SHCBP1), mRNA OS=Homo	3	1	0	0	1	0	0	1	0	0	1.6	75.67	0	0	0	0	0	0	0	0	0
B1ANB7;A8K841;Q8TDD5	Mucolipin-3	MCOLN3	B1ANB7_HUMAN Mucolipin 3, isoform CRA_d OS=Homo sapiens OX=9606 GN=MCOLN3 PE=1 SV=1;A8K841_HUMAN cDNA FLJ77997, highly similar to Homo sapiens mucolipin 3 (MCOLN3), mRNA OS=Homo sapiens OX=9606 PE=2 SV=1;MCLN3_HUMAN Mucolipin-3 OS=Homo sapiens OX=9606 GN=M	3	1	0	0	1	0	0	1	0	0	4.7	37.242	0	0	0	0	0	0	0	0	0
H0Y6F5;A8K8Q0;Q9H4I2	Zinc fingers and homeoboxes protein 3	ZHX3	H0Y6F5_HUMAN Zinc fingers and homeoboxes 3 (Fragment) OS=Homo sapiens OX=9606 GN=ZHX3 PE=1 SV=1;A8K8Q0_HUMAN cDNA FLJ78753, highly similar to Homo sapiens zinc fingers and homeoboxes 3 (ZHX3), mRNA OS=Homo sapiens OX=9606 PE=2 SV=1;ZHX3_HUMAN Zinc fingers	3	0	1	0	0	1	0	0	1	0	1.3	75.085	0	0	0	0	0	0	0	0	0
H9A532;A8K8T9;Q8WWL7	G2/mitotic-specific cyclin-B3	CCNB3	H9A532_HUMAN BCL6 corepressor-cyclin B3 fusion protein OS=Homo sapiens OX=9606 PE=2 SV=1;A8K8T9_HUMAN G2/mitotic-specific cyclin-B3 OS=Homo sapiens OX=9606 PE=2 SV=1;CCNB3_HUMAN G2/mitotic-specific cyclin-B3 OS=Homo sapiens OX=9606 GN=CCNB3 PE=1 SV=2	3	1	1	1	1	1	1	1	1	1	0.4	337.72	0	0	0	0	0	0	0	0	0
B4DXP8;A8K932;Q9HAQ2	Kinesin-like protein;Kinesin-like protein KIF9	KIF9	B4DXP8_HUMAN Kinesin-like protein OS=Homo sapiens OX=9606 PE=2 SV=1;A8K932_HUMAN Kinesin-like protein OS=Homo sapiens OX=9606 PE=2 SV=1;KIF9_HUMAN Kinesin-like protein KIF9 OS=Homo sapiens OX=9606 GN=KIF9 PE=1 SV=4	3	0	1	0	0	1	0	0	1	0	2.1	65.142	0	0	0	0	0	0	0	0	0
A8K964;Q9H307;B4DTD4;G3V5F0;G3V579;B4E392	Pinin	PNN	A8K964_HUMAN Pinin OS=Homo sapiens OX=9606 PE=2 SV=1;PININ_HUMAN Pinin OS=Homo sapiens OX=9606 GN=PNN PE=1 SV=5	6	13	11	0	13	11	0	13	11	0	22.7	81.541	464880000	647990000	0	13673000	19058000	0	516470000	379060000	0
P07910;G3V576;B4DY08;B2R5W2;G3V4C1;A8K9A4;G3V2Q1;B2R603;G3V4W0;A0A0G2JNQ3;A0A0G2JPF8;B3KX96;P0DMR1;O60812;B7ZW38;B2RXH8;Q6PKD2;G3V4M8;G3V2H6;B4DMJ1;G3V5X6;G3V251;G3V3K6;B4DSU6;G3V555;G3V575;Q569J8;G3V2D6;B4DQQ2;G3V5V7	Heterogeneous nuclear ribonucleoproteins C1/C2;Heterogeneous nuclear ribonucleoprotein C-like 4;Heterogeneous nuclear ribonucleoprotein C-like 1;Heterogeneous nuclear ribonucleoprotein C-like 3;Heterogeneous nuclear ribonucleoprotein C-like 2	HNRNPC;HNRNPCL4;HNRNPCL1;HNRNPCL3;HNRNPCL2;HNRPCL1;HNRPC	HNRPC_HUMAN Heterogeneous nuclear ribonucleoproteins C1/C2 OS=Homo sapiens OX=9606 GN=HNRNPC PE=1 SV=4;G3V576_HUMAN Heterogeneous nuclear ribonucleoprotein C OS=Homo sapiens OX=9606 GN=HNRNPC PE=1 SV=1;B4DY08_HUMAN Heterogeneous nuclear ribonucleoprotein C	30	4	5	0	4	5	0	4	5	0	17.3	33.67	102570000	166130000	0	6033700	9772400	0	107680000	105300000	0
Q53Y97;Q53FB7;A8K9A5;P04818	Thymidylate synthase	TYMS	Q53Y97_HUMAN Thymidylate synthase OS=Homo sapiens OX=9606 GN=TYMS PE=2 SV=1;Q53FB7_HUMAN Thymidylate synthase (Fragment) OS=Homo sapiens OX=9606 PE=2 SV=1;A8K9A5_HUMAN Thymidylate synthase OS=Homo sapiens OX=9606 PE=2 SV=1;TYSY_HUMAN Thymidylate synthase O	4	1	0	0	1	0	0	1	0	0	3.2	35.716	0	0	0	0	0	0	0	0	0
A8K9G1			A8K9G1_HUMAN cDNA FLJ75503 OS=Homo sapiens OX=9606 PE=2 SV=1	1	1	0	0	1	0	0	1	0	0	1.5	79.33	0	0	0	0	0	0	0	0	0
E9PCB6;Q9BQD0;B3KU23;A8K9T8;Q9BYT8	Neurolysin, mitochondrial	NLN	E9PCB6_HUMAN Neurolysin, mitochondrial OS=Homo sapiens OX=9606 GN=NLN PE=1 SV=1;Q9BQD0_HUMAN Neurolysin, mitochondrial OS=Homo sapiens OX=9606 PE=2 SV=1;B3KU23_HUMAN Neurolysin, mitochondrial OS=Homo sapiens OX=9606 PE=2 SV=1;A8K9T8_HUMAN Neurolysin, mitoc	5	1	0	0	1	0	0	1	0	0	2.3	68.867	0	0	0	0	0	0	0	0	0
A8KA05	Protein argonaute-3	EIF2C3	A8KA05_HUMAN Protein argonaute-3 OS=Homo sapiens OX=9606 GN=EIF2C3 PE=2 SV=1	1	1	1	1	1	1	1	1	1	1	1.4	97.329	0	0	0	0	0	0	0	0	0
B7ZLX8;B3KU11;B0YJ56;A8KA30;Q9BXW6	Oxysterol-binding protein;Oxysterol-binding protein-related protein 1	OSBPL1A	B7ZLX8_HUMAN Oxysterol-binding protein OS=Homo sapiens OX=9606 GN=OSBPL1A PE=2 SV=1;B3KU11_HUMAN Oxysterol-binding protein OS=Homo sapiens OX=9606 PE=2 SV=1;B0YJ56_HUMAN Oxysterol-binding protein OS=Homo sapiens OX=9606 GN=OSBPL1A PE=2 SV=1;A8KA30_HUMAN Ox	5	1	0	0	1	0	0	1	0	0	0.7	108.49	24299000	0	0	441800	0	0	24299000	0	0
A8KA83;Q9P0L0;E5RK64;Q59EZ6;Q53XM7;O95292	Vesicle-associated membrane protein-associated protein A;Vesicle-associated membrane protein-associated protein B/C	VAPA;VAPB	A8KA83_HUMAN Vesicle-associated membrane protein-associated protein A OS=Homo sapiens OX=9606 PE=2 SV=1;VAPA_HUMAN Vesicle-associated membrane protein-associated protein A OS=Homo sapiens OX=9606 GN=VAPA PE=1 SV=3;E5RK64_HUMAN VAMP associated protein B and	6	2	1	0	2	1	0	2	1	0	11.6	27.317	32027000	28825000	0	2463600	2217300	0	28505000	22679000	0
A8MUD9;O95036;P18124	60S ribosomal protein L7	RPL7;WUGSC:H_RG054D04.1	A8MUD9_HUMAN Large ribosomal subunit protein uL30 OS=Homo sapiens OX=9606 GN=RPL7 PE=1 SV=1;O95036_HUMAN Large ribosomal subunit protein uL30 OS=Homo sapiens OX=9606 GN=WUGSC:H_RG054D04.1 PE=3 SV=1;RL7_HUMAN Large ribosomal subunit protein uL30 OS=Homo sap	3	3	4	0	3	4	0	3	4	0	20.2	24.433	221940000	309300000	0	22194000	30930000	0	212940000	214560000	0
H0YL43;A8MXP8;Q14257	Reticulocalbin-2	RCN2	H0YL43_HUMAN Reticulocalbin 2 (Fragment) OS=Homo sapiens OX=9606 GN=RCN2 PE=1 SV=1;A8MXP8_HUMAN Reticulocalbin 2 OS=Homo sapiens OX=9606 GN=RCN2 PE=1 SV=1;RCN2_HUMAN Reticulocalbin-2 OS=Homo sapiens OX=9606 GN=RCN2 PE=1 SV=1	3	1	1	0	1	1	0	1	1	0	7.1	17.609	16381000	20114000	0	1820100	2234900	0	16381000	13368000	0
A8MYB1	Transmembrane and coiled-coil domain-containing protein 5B	TMCO5B	TMC5B_HUMAN Transmembrane and coiled-coil domain-containing protein 5B OS=Homo sapiens OX=9606 GN=TMCO5B PE=3 SV=1	1	1	0	0	1	0	0	1	0	0	3.9	35.763	0	0	0	0	0	0	0	0	0
B0I1S3;K7ELN3;Q9UFH2	Dynein heavy chain 17, axonemal	DNAH17	B0I1S3_HUMAN DNAH17 variant protein (Fragment) OS=Homo sapiens OX=9606 PE=2 SV=1;K7ELN3_HUMAN Dynein axonemal heavy chain 17 (Fragment) OS=Homo sapiens OX=9606 GN=DNAH17 PE=1 SV=1;DYH17_HUMAN Dynein axonemal heavy chain 17 OS=Homo sapiens OX=9606 GN=DNAH17	3	1	0	0	1	0	0	1	0	0	1.1	158.86	0	0	0	0	0	0	0	0	0
B0QY89;Q9Y262;B4DQF6;B3KPB9;B0QY90;B3KNG0;Q7Z5X3;Q8N7H0;C9JHP4;C9K0Q7;B4DEH4;H7C3A0;H0Y7E6	Eukaryotic translation initiation factor 3 subunit L	EIF3L	B0QY89_HUMAN Eukaryotic translation initiation factor 3 subunit L OS=Homo sapiens OX=9606 GN=EIF3L PE=1 SV=1;EIF3L_HUMAN Eukaryotic translation initiation factor 3 subunit L OS=Homo sapiens OX=9606 GN=EIF3L PE=1 SV=1;B4DQF6_HUMAN Eukaryotic translation ini	13	8	10	0	8	10	0	8	10	0	20.8	70.901	147500000	267760000	0	4916700	8925400	0	180860000	144600000	0
B0QYA4;B0QYA5;B4E1K8;O15371	Eukaryotic translation initiation factor 3 subunit D	EIF3D	B0QYA4_HUMAN Eukaryotic translation initiation factor 3 subunit D (Fragment) OS=Homo sapiens OX=9606 GN=EIF3D PE=1 SV=2;B0QYA5_HUMAN Eukaryotic translation initiation factor 3 subunit D (Fragment) OS=Homo sapiens OX=9606 GN=EIF3D PE=1 SV=1;B4E1K8_HUMAN Euk	4	0	1	0	0	1	0	0	1	0	9.5	11.772	0	0	0	0	0	0	0	0	0
B0S8I6;Q9Y247;Q14320	Protein FAM50B;Protein FAM50A	FAM50A;FAM50B	B0S8I6_HUMAN Family with sequence similarity 50 member A (Fragment) OS=Homo sapiens OX=9606 GN=FAM50A PE=1 SV=1;FA50B_HUMAN Protein FAM50B OS=Homo sapiens OX=9606 GN=FAM50B PE=1 SV=1;FA50A_HUMAN Protein FAM50A OS=Homo sapiens OX=9606 GN=FAM50A PE=1 SV=2	3	0	2	0	0	2	0	0	2	0	10	30.693	0	2582800	0	0	258280	0	0	1716500	0
B0YIW5;Q6MZV5;B0YIW6;P48444	Coatomer subunit delta	ARCN1;DKFZp686M09245	B0YIW5_HUMAN Coatomer subunit delta OS=Homo sapiens OX=9606 GN=ARCN1 PE=2 SV=1;Q6MZV5_HUMAN Coatomer subunit delta OS=Homo sapiens OX=9606 GN=DKFZp686M09245 PE=2 SV=1;B0YIW6_HUMAN Coatomer subunit delta OS=Homo sapiens OX=9606 GN=ARCN1 PE=1 SV=1;COPD_HUMAN	4	1	2	0	1	2	0	1	2	0	4.7	57.21	0	0	0	0	0	0	0	0	0
Q2TBD1;B0YJ47;O76041	Nebulette	NEBL	Q2TBD1_HUMAN NEBL protein OS=Homo sapiens OX=9606 GN=NEBL PE=2 SV=1;B0YJ47_HUMAN Nebulette variant 4 OS=Homo sapiens OX=9606 GN=NEBL PE=4 SV=1;NEBL_HUMAN Nebulette OS=Homo sapiens OX=9606 GN=NEBL PE=1 SV=1	3	0	1	0	0	1	0	0	1	0	2.2	82.588	0	0	0	0	0	0	0	0	0
B0ZBD0;Q8WVX7;P39019;M0R2L9;A0A075B6E2;M0QYF7;M0R140	40S ribosomal protein S19	RPS19	B0ZBD0_HUMAN Small ribosomal subunit protein eS19 OS=Homo sapiens OX=9606 GN=RPS19 PE=2 SV=1;Q8WVX7_HUMAN Small ribosomal subunit protein eS19 (Fragment) OS=Homo sapiens OX=9606 PE=2 SV=1;RS19_HUMAN Small ribosomal subunit protein eS19 OS=Homo sapiens OX=9	7	2	1	0	2	1	0	2	1	0	13.1	16.06	119100000	143380000	0	11910000	14338000	0	97014000	117370000	0
B1AJQ6;Q6LEU0;Q86Y82	Syntaxin-12	STX12	B1AJQ6_HUMAN Syntaxin 12 (Fragment) OS=Homo sapiens OX=9606 GN=STX12 PE=1 SV=2;Q6LEU0_HUMAN STX12 protein (Fragment) OS=Homo sapiens OX=9606 GN=STX12 PE=2 SV=1;STX12_HUMAN Syntaxin-12 OS=Homo sapiens OX=9606 GN=STX12 PE=1 SV=1	3	1	1	0	1	1	0	1	1	0	4.2	24.576	6779900	15533000	0	564990	1294400	0	6779900	10323000	0
B4DFR2;B1AKR6;Q9NP97;A0A8V8TKK9;A0A140VJH9;H3BQI1;Q8TF09	Dynein light chain roadblock-type 1;Dynein light chain roadblock-type 2	DYNLRB1;DYNLRB2	B4DFR2_HUMAN cDNA FLJ59194, moderately similar to Dynein light chain 2A, cytoplasmic OS=Homo sapiens OX=9606 PE=2 SV=1;B1AKR6_HUMAN Dynein light chain roadblock-type 1 OS=Homo sapiens OX=9606 GN=DYNLRB1 PE=1 SV=1;DLRB1_HUMAN Dynein light chain roadblock-ty	7	2	0	0	2	0	0	2	0	0	23.1	13.362	65869000	0	0	9409800	0	0	65869000	0	0
P60891;Q53FW2;B1ALA9;A0A2R8Y7H4;Q15244;B1ALA7;B2R860;A0A0B4J207;A0A6Q8PGF9;A0A6Q8PHK9;H7C540;B7ZB02;A0A6Q8PG82;A0A6Q8PEU0;A0A6Q8PHI4;A0A140VK41;P11908;P21108	Ribose-phosphate pyrophosphokinase 1	PRPS1	PRPS1_HUMAN Ribose-phosphate pyrophosphokinase 1 OS=Homo sapiens OX=9606 GN=PRPS1 PE=1 SV=2;Q53FW2_HUMAN Ribose-phosphate pyrophosphokinase 1 (Fragment) OS=Homo sapiens OX=9606 PE=2 SV=1;B1ALA9_HUMAN Ribose-phosphate pyrophosphokinase 1 OS=Homo sapiens OX=	18	2	2	0	2	2	0	2	2	0	11.9	34.834	7576600	42673000	0	473540	2667100	0	0	28360000	0
B1AQP2;Q9UHV9	Prefoldin subunit 2	PFDN2	B1AQP2_HUMAN Prefoldin subunit 2 OS=Homo sapiens OX=9606 GN=PFDN2 PE=2 SV=1;PFD2_HUMAN Prefoldin subunit 2 OS=Homo sapiens OX=9606 GN=PFDN2 PE=1 SV=1	2	2	1	0	2	1	0	2	1	0	16.9	16.648	50984000	34083000	0	5098400	3408300	0	47630000	26005000	0
P31944;B2CIS9;A9UFC0	Caspase-14;Caspase-14 subunit p17, mature form;Caspase-14 subunit p10, mature form;Caspase-14 subunit p20, intermediate form;Caspase-14 subunit p8, intermediate form	CASP14	CASPE_HUMAN Caspase-14 OS=Homo sapiens OX=9606 GN=CASP14 PE=1 SV=2;B2CIS9_HUMAN Caspase 14, apoptosis-related cysteine peptidase OS=Homo sapiens OX=9606 GN=CASP14 PE=2 SV=1;A9UFC0_HUMAN Caspase 14 OS=Homo sapiens OX=9606 GN=CASP14 PE=2 SV=1	3	4	4	1	4	4	1	4	4	1	24.4	27.679	55050000	402040000	0	3670000	26803000	0	95529000	226720000	0
Q96IR1;Q53HV1;B2R491;P62701;B7Z1M6;C9JEH7;A4FU11;Q496E4;P22090	40S ribosomal protein S4;40S ribosomal protein S4, X isoform	RPS4X	Q96IR1_HUMAN RPS4X protein (Fragment) OS=Homo sapiens OX=9606 GN=RPS4X PE=2 SV=2;Q53HV1_HUMAN Ribosomal protein S4, X-linked X isoform variant (Fragment) OS=Homo sapiens OX=9606 PE=2 SV=1;B2R491_HUMAN 40S ribosomal protein S4 OS=Homo sapiens OX=9606 GN=RPS	9	3	3	0	3	3	0	3	3	0	12.3	27.259	81304000	72635000	0	5081500	4539700	0	78013000	51564000	0
Q32XH3;M0R3D6;M0R1A7;M0R117;B4DM74;B2R4C0;Q02543;M0R0P7;B4DM94;B4DUV3;Q53HD3	60S ribosomal protein L18a	RPL18A	Q32XH3_HUMAN Large ribosomal subunit protein eL20 OS=Homo sapiens OX=9606 PE=2 SV=1;M0R3D6_HUMAN Large ribosomal subunit protein eL20 (Fragment) OS=Homo sapiens OX=9606 GN=RPL18A PE=1 SV=1;M0R1A7_HUMAN 60S ribosomal protein L18a OS=Homo sapiens OX=9606 GN=	11	2	1	0	2	1	0	2	1	0	16.9	15.791	13577000	4957600	0	1697100	619700	0	11951000	4920300	0
H7C2W9;C9JU56;B7Z4E3;B2R4C1;B7Z4C8;P62899;Q76N53;B8ZZK4	60S ribosomal protein L31	RPL31	H7C2W9_HUMAN Large ribosomal subunit protein eL31 (Fragment) OS=Homo sapiens OX=9606 GN=RPL31 PE=1 SV=1;C9JU56_HUMAN Large ribosomal subunit protein eL31 (Fragment) OS=Homo sapiens OX=9606 GN=RPL31 PE=1 SV=1;B7Z4E3_HUMAN Large ribosomal subunit protein eL3	8	2	2	0	2	2	0	2	2	0	21.3	12.701	96214000	123610000	0	16036000	20602000	0	94729000	83640000	0
E4W6B6;B2R4D8;P61353;K7ELC7;K7EQQ9;Q6LCU2;K7ERY7	60S ribosomal protein L27	RPL27	E4W6B6_HUMAN Large ribosomal subunit protein eL27 (Fragment) OS=Homo sapiens OX=9606 GN=RPL27 PE=2 SV=1;B2R4D8_HUMAN 60S ribosomal protein L27 OS=Homo sapiens OX=9606 PE=2 SV=1;RL27_HUMAN Large ribosomal subunit protein eL27 OS=Homo sapiens OX=9606 GN=RPL2	7	2	1	0	2	1	0	2	1	0	20.6	14.257	39966000	0	0	5709500	0	0	39966000	0	0
B2R4K1;P61925	cAMP-dependent protein kinase inhibitor alpha	PKIA	B2R4K1_HUMAN cAMP-dependent protein kinase inhibitor OS=Homo sapiens OX=9606 PE=2 SV=1;IPKA_HUMAN cAMP-dependent protein kinase inhibitor alpha OS=Homo sapiens OX=9606 GN=PKIA PE=1 SV=2	2	0	1	0	0	1	0	0	1	0	27.6	7.9304	0	0	0	0	0	0	0	0	0
B2R4M6;P06702	Protein S100;Protein S100-A9	S100A9	B2R4M6_HUMAN Protein S100 OS=Homo sapiens OX=9606 PE=2 SV=1;S10A9_HUMAN Protein S100-A9 OS=Homo sapiens OX=9606 GN=S100A9 PE=1 SV=1	2	5	5	0	5	5	0	5	5	0	56.1	13.21	413390000	1034800000	0	51674000	129350000	0	433710000	657960000	0
Q5R3B4;B2R4Q7;O95563	Mitochondrial pyruvate carrier 2	MPC2	Q5R3B4_HUMAN Mitochondrial pyruvate carrier (Fragment) OS=Homo sapiens OX=9606 GN=MPC2 PE=1 SV=1;B2R4Q7_HUMAN Mitochondrial pyruvate carrier OS=Homo sapiens OX=9606 PE=2 SV=1;MPC2_HUMAN Mitochondrial pyruvate carrier 2 OS=Homo sapiens OX=9606 GN=MPC2 PE=1	3	1	0	0	1	0	0	1	0	0	9.5	11.681	0	0	0	0	0	0	0	0	0
B2R4R0;P62805;Q0VAS5;Q6B823	Histone H4	HIST1H4H;HIST1H4A	B2R4R0_HUMAN Histone H4 OS=Homo sapiens OX=9606 GN=HIST1H4L PE=2 SV=1;H4_HUMAN Histone H4 OS=Homo sapiens OX=9606 GN=H4C1 PE=1 SV=2;Q0VAS5_HUMAN Histone H4 OS=Homo sapiens OX=9606 GN=HIST1H4H PE=1 SV=1	4	5	8	0	5	8	0	5	8	0	52.4	11.367	2285000000	3410000000	0	380830000	568340000	0	2371300000	2179900000	0
B2R4R9;P62857	40S ribosomal protein S28	RPS28	B2R4R9_HUMAN Small ribosomal subunit protein eS28 OS=Homo sapiens OX=9606 GN=RPS28 PE=2 SV=1;RS28_HUMAN Small ribosomal subunit protein eS28 OS=Homo sapiens OX=9606 GN=RPS28 PE=1 SV=1	2	3	2	0	3	2	0	3	2	0	46.4	7.8409	124230000	176750000	0	41409000	58916000	0	123480000	118220000	0
R4GN19;B2R4V2;H0Y5B4;H7BZ11;J3KQN4;Q969Q0;P83881	60S ribosomal protein L36a-like;60S ribosomal protein L36a	RPL36A;RPL36A-HNRNPH2;RPL36AL	R4GN19_HUMAN Ribosomal protein L36a OS=Homo sapiens OX=9606 GN=RPL36A PE=4 SV=1;B2R4V2_HUMAN Large ribosomal subunit protein eL42 OS=Homo sapiens OX=9606 PE=2 SV=1;H0Y5B4_HUMAN Ribosomal protein L36a OS=Homo sapiens OX=9606 GN=RPL36A PE=3 SV=2;H7BZ11_HUMAN	7	1	0	0	1	0	0	1	0	0	32	2.9315	24051000	0	0	24051000	0	0	24051000	0	0
I3L3P7;I3L246;B2R4W8;H3BN98;P62244;A8K7H3	40S ribosomal protein S15a	RPS15A;hCG_1994130	I3L3P7_HUMAN 40S ribosomal protein S15a OS=Homo sapiens OX=9606 GN=RPS15A PE=1 SV=1;I3L246_HUMAN 40S ribosomal protein S15a OS=Homo sapiens OX=9606 GN=RPS15A PE=1 SV=1;B2R4W8_HUMAN Small ribosomal subunit protein uS8 OS=Homo sapiens OX=9606 GN=hCG_1994130	6	1	2	0	1	2	0	1	2	0	22	11.477	6896700	13510000	0	985250	1930000	0	7834700	8040800	0
B2R5Q5			B2R5Q5_HUMAN cDNA, FLJ92569, highly similar to Homo sapiens interferon-induced protein 44-like (IFI44L), mRNA OS=Homo sapiens OX=9606 PE=2 SV=1	1	1	1	0	1	1	0	1	1	0	2.9	46.867	0	0	0	0	0	0	0	0	0
B4E0E1;B2R5W3;P09874;A0A7I2V3E1;A0A7I2V5E9;A0A7I2V625;Q05D33;Q6PJL0;Q96P95	Poly [ADP-ribose] polymerase 1	PARP1	B4E0E1_HUMAN Poly [ADP-ribose] polymerase OS=Homo sapiens OX=9606 PE=2 SV=1;B2R5W3_HUMAN Poly [ADP-ribose] polymerase OS=Homo sapiens OX=9606 PE=2 SV=1;PARP1_HUMAN Poly [ADP-ribose] polymerase 1 OS=Homo sapiens OX=9606 GN=PARP1 PE=1 SV=4;A0A7I2V3E1_HUMAN P	9	5	8	0	5	8	0	5	8	0	11.7	111.13	49911000	132020000	0	1018600	2694300	0	69724000	67927000	0
Q9Y3Z5;D6REL4;Q9H4P6;E7EQZ7;Q9UK43;Q95HA6;B2R5Y4;Q13123	Protein Red	DKFZp564B112;IK;CSA2	Q9Y3Z5_HUMAN Uncharacterized protein DKFZp564B112 (Fragment) OS=Homo sapiens OX=9606 GN=DKFZp564B112 PE=2 SV=2;D6REL4_HUMAN IK cytokine (Fragment) OS=Homo sapiens OX=9606 GN=IK PE=1 SV=6;Q9H4P6_HUMAN Clone TCCCIA00142 mRNA sequence OS=Homo sapiens OX=9606	8	1	0	0	1	0	0	1	0	0	4.4	23.915	7598400	0	0	759840	0	0	7598400	0	0
F8WDS9;B4DGM7;E9PHS0;Q6FHH6;Q53TN2;B2R602;O43813	LanC-like protein 1	LANCL1	F8WDS9_HUMAN LanC like glutathione S-transferase 1 OS=Homo sapiens OX=9606 GN=LANCL1 PE=1 SV=1;B4DGM7_HUMAN Glutathione S-transferase LANCL1 OS=Homo sapiens OX=9606 PE=2 SV=1;E9PHS0_HUMAN Glutathione S-transferase LANCL1 OS=Homo sapiens OX=9606 GN=LANCL1 P	7	1	1	0	1	1	0	1	1	0	14.6	9.2824	4202300	5603100	0	840460	1120600	0	4202300	3723800	0
Q96IN7;Q59GB2;B4DDC8;B3KXL8;Q6IAU5;B2R665;O15355	Protein phosphatase 1G	PPM1G	Q96IN7_HUMAN protein-serine/threonine phosphatase (Fragment) OS=Homo sapiens OX=9606 GN=PPM1G PE=2 SV=2;Q59GB2_HUMAN protein-serine/threonine phosphatase (Fragment) OS=Homo sapiens OX=9606 PE=2 SV=1;B4DDC8_HUMAN Protein phosphatase 1G OS=Homo sapiens OX=96	7	1	0	0	1	0	0	1	0	0	3.3	36.351	3943900	0	0	303380	0	0	3943900	0	0
F5H2X8;B4DVP2;B2R6A0;X5D2S2;Q9Y478;O43741	5-AMP-activated protein kinase subunit beta-1;5-AMP-activated protein kinase subunit beta-2	PRKAB1;PRKAB2	F5H2X8_HUMAN Protein kinase AMP-activated non-catalytic subunit beta 1 OS=Homo sapiens OX=9606 GN=PRKAB1 PE=1 SV=1;B4DVP2_HUMAN 5-AMP-activated protein kinase subunit beta-1 OS=Homo sapiens OX=9606 PE=2 SV=1;B2R6A0_HUMAN 5-AMP-activated protein kinase su	6	0	1	0	0	1	0	0	1	0	9.6	11.711	0	0	0	0	0	0	0	0	0
P84103;B2R6F3;A0A087X2D0	Serine/arginine-rich splicing factor 3	SRSF3;SFRS3	SRSF3_HUMAN Serine/arginine-rich splicing factor 3 OS=Homo sapiens OX=9606 GN=SRSF3 PE=1 SV=1;B2R6F3_HUMAN Epididymis secretory sperm binding protein OS=Homo sapiens OX=9606 GN=SFRS3 PE=2 SV=1;A0A087X2D0_HUMAN Serine and arginine rich splicing factor 3 OS=	3	1	3	0	1	3	0	1	2	0	20.7	19.329	12043000	139770000	0	1720400	19967000	0	44310000	60621000	0
B2R894;Q96DV4	39S ribosomal protein L38, mitochondrial	MRPL38	B2R894_HUMAN Large ribosomal subunit protein mL38 OS=Homo sapiens OX=9606 GN=MRPL38 PE=2 SV=1;RM38_HUMAN Large ribosomal subunit protein mL38 OS=Homo sapiens OX=9606 GN=MRPL38 PE=1 SV=2	2	3	0	0	3	0	0	3	0	0	8.7	40.756	7991400	0	0	420600	0	0	7991400	0	0
D6RHV3;D6R998;B2R8A3;P17540	Creatine kinase S-type, mitochondrial	CKMT2	D6RHV3_HUMAN Creatine kinase, mitochondrial 2 (Fragment) OS=Homo sapiens OX=9606 GN=CKMT2 PE=1 SV=8;D6R998_HUMAN Creatine kinase, mitochondrial 2 (Fragment) OS=Homo sapiens OX=9606 GN=CKMT2 PE=1 SV=1;B2R8A3_HUMAN Creatine kinase S-type, mitochondrial OS=Ho	4	0	1	0	0	1	0	0	1	0	7	17.595	0	0	0	0	0	0	0	0	0
B2R8P9;P57682	Krueppel-like factor 3	KLF3	B2R8P9_HUMAN cDNA, FLJ94004, highly similar to Homo sapiens Kruppel-like factor 3 (basic) (KLF3), mRNA OS=Homo sapiens OX=9606 PE=2 SV=1;KLF3_HUMAN Krueppel-like factor 3 OS=Homo sapiens OX=9606 GN=KLF3 PE=1 SV=1	2	1	1	0	1	1	0	1	1	0	4.3	38.838	0	0	0	0	0	0	0	0	0
B2R8R5;Q13263;M0R2I3;M0R3C0;M0R0K9	Transcription intermediary factor 1-beta	TRIM28	B2R8R5_HUMAN cDNA, FLJ94025, highly similar to Homo sapiens tripartite motif-containing 28 (TRIM28), mRNA OS=Homo sapiens OX=9606 PE=2 SV=1;TIF1B_HUMAN Transcription intermediary factor 1-beta OS=Homo sapiens OX=9606 GN=TRIM28 PE=1 SV=5;M0R2I3_HUMAN Tripar	5	2	2	0	2	2	0	2	2	0	7.8	88.559	13544000	40621000	0	423250	1269400	0	0	26996000	0
B2R988;Q9NXZ2	Probable ATP-dependent RNA helicase DDX43	DDX43	B2R988_HUMAN RNA helicase OS=Homo sapiens OX=9606 PE=2 SV=1;DDX43_HUMAN Probable ATP-dependent RNA helicase DDX43 OS=Homo sapiens OX=9606 GN=DDX43 PE=1 SV=2	2	0	1	0	0	1	0	0	1	0	1.1	72.775	0	0	0	0	0	0	0	0	0
Q59ET3;B2R9K8;P40227;B4DN39;A1JUI8;B4DPJ8;J3KRI6;Q92526	T-complex protein 1 subunit zeta	CCT6A	Q59ET3_HUMAN T-complex protein 1 subunit zeta (Fragment) OS=Homo sapiens OX=9606 PE=2 SV=1;B2R9K8_HUMAN T-complex protein 1 subunit zeta OS=Homo sapiens OX=9606 PE=2 SV=1;TCPZ_HUMAN T-complex protein 1 subunit zeta OS=Homo sapiens OX=9606 GN=CCT6A PE=1 SV=	8	2	3	0	2	3	0	2	3	0	9.8	57.761	6102900	21319000	0	234730	819970	0	10766000	9505400	0
B2R9L6;B5BU53;P50750	Cyclin-dependent kinase 9	CDK9	B2R9L6_HUMAN cDNA, FLJ94450, highly similar to Homo sapiens cyclin-dependent kinase 9 (CDC2-related kinase) (CDK9), mRNA OS=Homo sapiens OX=9606 PE=2 SV=1;B5BU53_HUMAN Cyclin-dependent kinase 9 OS=Homo sapiens OX=9606 GN=CDK9 PE=2 SV=1;CDK9_HUMAN Cyclin-de	3	1	1	0	1	1	0	1	1	0	6.7	42.747	11692000	9863500	0	615350	519130	0	11692000	0	0
B4E1S3;B2R9T9;Q9BVC6	Transmembrane protein 109	TMEM109	B4E1S3_HUMAN cDNA FLJ57860, highly similar to Transmembrane protein 109 OS=Homo sapiens OX=9606 PE=2 SV=1;B2R9T9_HUMAN cDNA, FLJ94551 OS=Homo sapiens OX=9606 PE=2 SV=1;TM109_HUMAN Voltage-gated monoatomic cation channel TMEM109 OS=Homo sapiens OX=9606 GN=T	3	0	2	0	0	2	0	0	2	0	9.4	24.983	0	41419000	0	0	4602100	0	0	27527000	0
F8VZY9;B2RA03;P05783;I6L965	Keratin, type I cytoskeletal 18	KRT18	F8VZY9_HUMAN Keratin 18 OS=Homo sapiens OX=9606 GN=KRT18 PE=1 SV=1;B2RA03_HUMAN cDNA, FLJ94640, highly similar to Homo sapiens keratin 18 (KRT18), mRNA OS=Homo sapiens OX=9606 PE=2 SV=1;K1C18_HUMAN Keratin, type I cytoskeletal 18 OS=Homo sapiens OX=9606 GN	4	1	3	1	0	2	0	0	2	0	8.2	43.774	0	8209300	0	0	328370	0	0	5455900	0
B2RAH5;O14974;H0YIM2;H0YIS3;H0YIS4;H0YHI8;A0A3B3ISH4;F8VZN8	Protein phosphatase 1 regulatory subunit;Protein phosphatase 1 regulatory subunit 12A	PPP1R12A	B2RAH5_HUMAN Protein phosphatase 1 regulatory subunit OS=Homo sapiens OX=9606 PE=2 SV=1;MYPT1_HUMAN Protein phosphatase 1 regulatory subunit 12A OS=Homo sapiens OX=9606 GN=PPP1R12A PE=1 SV=1;H0YIM2_HUMAN Protein phosphatase 1 regulatory subunit 12A (Fragme	8	0	2	0	0	2	0	0	2	0	2	115.33	0	8212700	0	0	171100	0	0	5458100	0
B2RBR9;Q14974;J3QR48;B7Z5M1;J3KTM9;B7Z752;J3QKQ5	Importin subunit beta-1	KPNB1	B2RBR9_HUMAN cDNA, FLJ95650, highly similar to Homo sapiens karyopherin (importin) beta 1 (KPNB1), mRNA OS=Homo sapiens OX=9606 PE=2 SV=1;IMB1_HUMAN Importin subunit beta-1 OS=Homo sapiens OX=9606 GN=KPNB1 PE=1 SV=2;J3QR48_HUMAN Importin subunit beta-1 (Fr	7	4	4	0	4	4	0	4	4	0	5.8	97.183	93535000	130270000	0	2338400	3256800	0	89810000	90304000	0
B4E1R7;B2RCM3;Q59EF6			B4E1R7_HUMAN Calpain-2 catalytic subunit OS=Homo sapiens OX=9606 PE=2 SV=1;B2RCM3_HUMAN Calpain-2 catalytic subunit OS=Homo sapiens OX=9606 PE=2 SV=1;Q59EF6_HUMAN Calpain-2 catalytic subunit (Fragment) OS=Homo sapiens OX=9606 PE=2 SV=1	3	1	1	0	1	1	0	1	1	0	2.1	60.507	6813300	11496000	0	243330	410580	0	6813300	7640400	0
Q9Y6B5;B2RCU6;O75914;H9XFB4;A8K5M4;Q13177	Non-specific serine/threonine protein kinase;Serine/threonine-protein kinase PAK 3;Serine/threonine-protein kinase PAK 2;PAK-2p27;PAK-2p34	PAK3;PAK2	Q9Y6B5_HUMAN non-specific serine/threonine protein kinase OS=Homo sapiens OX=9606 PE=2 SV=1;B2RCU6_HUMAN Serine/threonine-protein kinase PAK 3 OS=Homo sapiens OX=9606 PE=2 SV=1;PAK3_HUMAN Serine/threonine-protein kinase PAK 3 OS=Homo sapiens OX=9606 GN=PAK	6	2	1	0	2	1	0	2	1	0	3.7	60.519	930880	1542300	0	35803	59321	0	930880	1025000	0
D6R974;V9HW74;B2RD14;D6R956;P09936;A6NLJ7;D6RE83	Ubiquitin carboxyl-terminal hydrolase;Ubiquitin carboxyl-terminal hydrolase isozyme L1	UCHL1;HEL-117	D6R974_HUMAN Ubiquitin carboxyl-terminal hydrolase OS=Homo sapiens OX=9606 GN=UCHL1 PE=1 SV=1;V9HW74_HUMAN Ubiquitin carboxyl-terminal hydrolase OS=Homo sapiens OX=9606 GN=HEL-117 PE=2 SV=1;B2RD14_HUMAN Ubiquitin carboxyl-terminal hydrolase OS=Homo sapiens	7	2	1	0	2	1	0	2	1	0	21.2	17.361	26511000	46682000	0	3787300	6668900	0	26511000	0	0
B2RD22;B3KQB7;Q9UIK5	Tomoregulin-2	TMEFF2	B2RD22_HUMAN cDNA, FLJ96422, highly similar to Homo sapiens transmembrane protein with EGF-like and two follistatin-like domains 2 (TMEFF2), mRNA OS=Homo sapiens OX=9606 PE=2 SV=1;B3KQB7_HUMAN cDNA FLJ90151 fis, clone HEMBB1002041, highly similar to Transm	3	1	0	0	1	0	0	1	0	0	2.1	41.488	0	0	0	0	0	0	0	0	0
B2RDN9;P12956;Q6IC76;B4E356;B4DE32;B1AHC9	X-ray repair cross-complementing protein 6	XRCC6;G22P1	B2RDN9_HUMAN cDNA, FLJ96699, highly similar to Homo sapiens thyroid autoantigen 70kDa (Ku antigen) (G22P1), mRNA OS=Homo sapiens OX=9606 PE=2 SV=1;XRCC6_HUMAN X-ray repair cross-complementing protein 6 OS=Homo sapiens OX=9606 GN=XRCC6 PE=1 SV=2;Q6IC76_HUMA	6	1	1	0	1	1	0	1	1	0	3.3	69.784	11042000	11358000	0	345050	354930	0	11042000	0	0
Q16176;K7EQY5;F1T0G6;B2RDR6;P42679	Non-specific protein-tyrosine kinase;Megakaryocyte-associated tyrosine-protein kinase	lsk;MATK	Q16176_HUMAN Tyrosine-protein kinase OS=Homo sapiens OX=9606 GN=lsk PE=1 SV=1;K7EQY5_HUMAN Tyrosine-protein kinase OS=Homo sapiens OX=9606 GN=MATK PE=1 SV=1;F1T0G6_HUMAN Tyrosine-protein kinase OS=Homo sapiens OX=9606 GN=MATK PE=1 SV=1;B2RDR6_HUMAN Tyrosin	5	0	1	0	0	1	0	0	1	0	3.7	51.908	0	0	0	0	0	0	0	0	0
P0DP25;B2RDW0;P0DP24;P0DP23;B4DJ51;Q9BRL5;E7EMB3;A8K1M2;M0QZ52;G3V479;F8WBR5;P27482;A0A590UJC0;B4DUI9;C9J7T9;Q96HY3;A0A590UJI2;G3V361;G3V226;P02585	Calmodulin-like protein 3	CALM3;CALM2;CALM1;CALML3	CALM3_HUMAN Calmodulin-3 OS=Homo sapiens OX=9606 GN=CALM3 PE=1 SV=1;B2RDW0_HUMAN cDNA, FLJ96792, highly similar to Homo sapiens calmodulin 2 (phosphorylase kinase, delta) (CALM2), mRNA OS=Homo sapiens OX=9606 PE=2 SV=1;CALM2_HUMAN Calmodulin-2 OS=Homo sapi	20	3	3	0	3	3	0	3	3	0	24.8	16.837	40058000	88978000	0	4450900	9886500	0	56796000	42397000	0
B2RDY9;D3DPU2;Q01518;Q5T0R9;B4DI38;B4DNA3;B4DNW7;B4DUZ8;B4DNY3;Q5T0R1;Q5T0R2;Q5T0R3;Q5T0R4;Q5T0R5;Q5T0R6;Q5T0R7;Q5T0S3;Q5T0R8	Adenylyl cyclase-associated protein;Adenylyl cyclase-associated protein 1	CAP1	B2RDY9_HUMAN Adenylyl cyclase-associated protein OS=Homo sapiens OX=9606 PE=2 SV=1;D3DPU2_HUMAN Adenylyl cyclase-associated protein OS=Homo sapiens OX=9606 GN=CAP1 PE=2 SV=1;CAP1_HUMAN Adenylyl cyclase-associated protein 1 OS=Homo sapiens OX=9606 GN=CAP1 P	18	3	3	0	3	3	0	3	3	0	9.1	51.614	23697000	58957000	0	846320	2105600	0	28471000	34408000	0
C9J7Y4;B2RMQ4;Q8WWK9	Cytoskeleton-associated protein 2	CKAP2	C9J7Y4_HUMAN Cytoskeleton associated protein 2 (Fragment) OS=Homo sapiens OX=9606 GN=CKAP2 PE=1 SV=1;B2RMQ4_HUMAN Cytoskeleton associated protein 2 OS=Homo sapiens OX=9606 GN=CKAP2 PE=2 SV=1;CKAP2_HUMAN Cytoskeleton-associated protein 2 OS=Homo sapiens OX=	3	1	1	0	1	1	0	1	1	0	13.4	10.865	4560700	5452600	0	1140200	1363200	0	4560700	3623800	0
H0Y8W1;B2RNR6;Q96KR1	Zinc finger RNA-binding protein	ZFR	H0Y8W1_HUMAN Zinc finger RNA binding protein (Fragment) OS=Homo sapiens OX=9606 GN=ZFR PE=1 SV=1;B2RNR6_HUMAN Zinc finger RNA-binding protein OS=Homo sapiens OX=9606 GN=ZFR PE=2 SV=1;ZFR_HUMAN Zinc finger RNA-binding protein OS=Homo sapiens OX=9606 GN=ZFR	3	1	0	0	1	0	0	1	0	0	5.5	19.904	0	0	0	0	0	0	0	0	0
Q5JVD1;B2RP65;Q7Z7A1	Centriolin	CNTRL;CEP110	Q5JVD1_HUMAN Centriolin OS=Homo sapiens OX=9606 GN=CNTRL PE=1 SV=2;B2RP65_HUMAN Centrosomal protein 110kDa OS=Homo sapiens OX=9606 GN=CEP110 PE=2 SV=1;CNTRL_HUMAN Centriolin OS=Homo sapiens OX=9606 GN=CNTRL PE=1 SV=2	3	1	1	0	1	1	0	1	1	0	1.2	195.43	0	0	0	0	0	0	0	0	0
Q5T3Q7;B2RWN5;Q9H583;B7ZAU8;B4E263;B3KWS1;A2VDI1	HEAT repeat-containing protein 1;HEAT repeat-containing protein 1, N-terminally processed	HEATR1	Q5T3Q7_HUMAN HEAT repeat-containing protein 1 OS=Homo sapiens OX=9606 GN=HEATR1 PE=1 SV=1;B2RWN5_HUMAN HEAT repeat-containing protein 1 OS=Homo sapiens OX=9606 GN=HEATR1 PE=2 SV=1;HEAT1_HUMAN HEAT repeat-containing protein 1 OS=Homo sapiens OX=9606 GN=HEAT	7	2	1	0	2	1	0	2	1	0	1.1	233.27	0	0	0	0	0	0	0	0	0
B2RWN9;Q5TA12;Q5JWR5	Protein dopey-1	DOPEY1	B2RWN9_HUMAN DOPEY1 protein OS=Homo sapiens OX=9606 GN=DOPEY1 PE=2 SV=1;Q5TA12_HUMAN DOP1 leucine zipper like protein A OS=Homo sapiens OX=9606 GN=DOP1A PE=1 SV=2;DOP1A_HUMAN Protein DOP1A OS=Homo sapiens OX=9606 GN=DOP1A PE=1 SV=1	3	1	0	0	1	0	0	1	0	0	0.9	276.44	0	0	0	0	0	0	0	0	0
B2RWP0;O60292	Signal-induced proliferation-associated 1-like protein 3	SIPA1L3	B2RWP0_HUMAN Signal-induced proliferation-associated 1 like 3 OS=Homo sapiens OX=9606 GN=SIPA1L3 PE=2 SV=1;SI1L3_HUMAN Signal-induced proliferation-associated 1-like protein 3 OS=Homo sapiens OX=9606 GN=SIPA1L3 PE=1 SV=3	2	1	0	0	1	0	0	1	0	0	0.5	194.62	0	0	0	0	0	0	0	0	0
K9MS24;B2ZZ89;Q01082;B4DIF8	Spectrin beta chain, non-erythrocytic 1	SPTBN1	K9MS24_HUMAN Spectrin beta chain OS=Homo sapiens OX=9606 GN=SPTBN1 PE=2 SV=1;B2ZZ89_HUMAN Spectrin beta chain OS=Homo sapiens OX=9606 GN=SPTBN1 PE=2 SV=1;SPTB2_HUMAN Spectrin beta chain, non-erythrocytic 1 OS=Homo sapiens OX=9606 GN=SPTBN1 PE=1 SV=2;B4DIF8	4	1	3	0	1	3	0	1	3	0	1.5	274.41	4074400	18925000	0	28693	133280	0	7365200	9286900	0
B3KM42;E9PHI6;Q9Y6G9	Cytoplasmic dynein 1 light intermediate chain 1	DYNC1LI1	B3KM42_HUMAN Dynein light intermediate chain OS=Homo sapiens OX=9606 PE=2 SV=1;E9PHI6_HUMAN Dynein light intermediate chain OS=Homo sapiens OX=9606 GN=DYNC1LI1 PE=1 SV=1;DC1L1_HUMAN Cytoplasmic dynein 1 light intermediate chain 1 OS=Homo sapiens OX=9606 GN	3	0	1	0	0	1	0	0	1	0	5	41.08	0	5872100	0	0	234890	0	0	3902600	0
B3KM53			B3KM53_HUMAN cDNA FLJ10329 fis, clone NT2RM2000594, highly similar to DNA (cytosine-5)-methyltransferase 3B OS=Homo sapiens OX=9606 PE=2 SV=1	1	1	0	0	1	0	0	1	0	0	1.4	55.374	0	0	0	0	0	0	0	0	0
B3KM90;Q643R0;Q9ULW0	Targeting protein for Xklp2	HCTP4;TPX2	B3KM90_HUMAN cDNA FLJ10529 fis, clone NT2RP2000965, highly similar to Targeting protein for Xklp2 OS=Homo sapiens OX=9606 PE=2 SV=1;Q643R0_HUMAN HCTP4 OS=Homo sapiens OX=9606 GN=HCTP4 PE=2 SV=1;TPX2_HUMAN Targeting protein for Xklp2 OS=Homo sapiens OX=9606	3	1	0	0	1	0	0	1	0	0	1.8	69.758	2154200	0	0	61548	0	0	2154200	0	0
B3KMG2;Q9Y4R8	Telomere length regulation protein TEL2 homolog	TELO2	B3KMG2_HUMAN cDNA FLJ10924 fis, clone OVARC1000443, highly similar to Homo sapiens mRNA; cDNA DKFZp434A073 OS=Homo sapiens OX=9606 PE=2 SV=1;TELO2_HUMAN Telomere length regulation protein TEL2 homolog OS=Homo sapiens OX=9606 GN=TELO2 PE=1 SV=2	2	1	0	0	1	0	0	1	0	0	1.9	38.542	0	0	0	0	0	0	0	0	0
E9PM71;B3KMX8;Q49AG3	Zinc finger BED domain-containing protein 5	ZBED5	E9PM71_HUMAN Zinc finger BED-type containing 5 (Fragment) OS=Homo sapiens OX=9606 GN=ZBED5 PE=1 SV=1;B3KMX8_HUMAN cDNA FLJ12880 fis, clone NT2RP2003871, highly similar to Homo sapiens transposon-derived Buster1 transposase-like protein gene OS=Homo sapiens	3	0	1	0	0	1	0	0	1	0	7.3	12.415	0	0	0	0	0	0	0	0	0
B3KN49;O94992	Protein HEXIM1	HEXIM1	B3KN49_HUMAN cDNA FLJ13562 fis, clone PLACE1008080, highly similar to Homo sapiens hexamethylene bis-acetamide inducible 1 (HEXIM1), mRNA OS=Homo sapiens OX=9606 PE=2 SV=1;HEXI1_HUMAN Protein HEXIM1 OS=Homo sapiens OX=9606 GN=HEXIM1 PE=1 SV=1	2	1	2	0	1	2	0	1	2	0	9.7	40.607	2664800	0	0	204980	0	0	2664800	0	0
K7ERH5;K7EL08;Q53GI5;B3KN68;Q9Y6Q5	AP-1 complex subunit mu-2	AP1M2	K7ERH5_HUMAN Adaptor related protein complex 1 subunit mu 2 (Fragment) OS=Homo sapiens OX=9606 GN=AP1M2 PE=1 SV=1;K7EL08_HUMAN Adaptor related protein complex 1 subunit mu 2 (Fragment) OS=Homo sapiens OX=9606 GN=AP1M2 PE=1 SV=1;Q53GI5_HUMAN Adaptor-related	5	1	0	0	1	0	0	1	0	0	13.6	11.513	0	0	0	0	0	0	0	0	0
B4DE78;B3KNB4;P61981;B4DHC4;B2R6N6;Q04917;Q53RR5;F8WEB6;A2IDB1;Q3YBA8;A2IDB2;Q9H4N8	14-3-3 protein gamma;14-3-3 protein gamma, N-terminally processed;14-3-3 protein eta	YWHAG;YWHAH;YWHAQ	B4DE78_HUMAN 14-3-3 protein gamma OS=Homo sapiens OX=9606 PE=2 SV=1;B3KNB4_HUMAN 14-3-3 protein gamma OS=Homo sapiens OX=9606 PE=2 SV=1;1433G_HUMAN 14-3-3 protein gamma OS=Homo sapiens OX=9606 GN=YWHAG PE=1 SV=2;B4DHC4_HUMAN 14-3-3 protein gamma OS=Homo sa	12	4	3	0	1	0	0	1	0	0	16.9	23.502	13660000	0	0	975730	0	0	13660000	0	0
B3KNP0;Q8N3X1	Formin-binding protein 4	FNBP4	B3KNP0_HUMAN cDNA FLJ30074 fis, clone BGGI11000123, highly similar to Homo sapiens formin binding protein 4 (FNBP4), mRNA (Fragment) OS=Homo sapiens OX=9606 PE=2 SV=1;FNBP4_HUMAN Formin-binding protein 4 OS=Homo sapiens OX=9606 GN=FNBP4 PE=1 SV=3	2	1	0	0	1	0	0	1	0	0	0.8	99.856	0	0	0	0	0	0	0	0	0
B3KPD3;Q9NQS7	Inner centromere protein	INCENP	B3KPD3_HUMAN cDNA FLJ31633 fis, clone NT2RI2003407, highly similar to Inner centromere protein (Fragment) OS=Homo sapiens OX=9606 PE=2 SV=1;INCE_HUMAN Inner centromere protein OS=Homo sapiens OX=9606 GN=INCENP PE=1 SV=3	2	0	1	0	0	1	0	0	1	0	1.1	86.702	0	0	0	0	0	0	0	0	0
B3KPS3;B3KT06;P68363;Q71U36;A8JZY9;Q53GA7;Q1ZYQ1;P0DPH8;P68366;F5H5D3;P0DPH7;Q9BQE3;Q6PEY2;A0AAG2UW83;B7Z1K5;B4DDU2;F8VVB9;F8VQQ4;Q9NY65;C9J2C0;Q7Z3M3;Q8N532;B4DQK4;A0A7P0T945;Q9UQM3;A0A7P0TA31;F8VWV9;F8VX09;F8VS66;F8VRZ4;C9JDS9;B4DN58;C9JJQ8;C9JQ00;C9JEV8;C9JDL2;Q6QMJ5;C9K0S6;F8VRK0;Q15670;A6NHL2;V9GZ17	Tubulin alpha-1B chain;Tubulin alpha-1A chain;Tubulin alpha-4A chain;Tubulin alpha-1C chain;Tubulin alpha-3E chain;Tubulin alpha-8 chain	TUBA1B;TUBA1A;TUBA2;TUBA4A;TUBA1C;TUBA3E;TUBA8;DKFZp686L04275	B3KPS3_HUMAN Tubulin alpha chain OS=Homo sapiens OX=9606 PE=2 SV=1;B3KT06_HUMAN Tubulin alpha chain OS=Homo sapiens OX=9606 PE=2 SV=1;TBA1B_HUMAN Tubulin alpha-1B chain OS=Homo sapiens OX=9606 GN=TUBA1B PE=1 SV=1;TBA1A_HUMAN Tubulin alpha-1A chain OS=Homo	42	6	6	0	6	6	0	6	6	0	25.5	46.241	255590000	180540000	0	12171000	8597000	0	211580000	164000000	0
Q5TD05;Q59EN2;Q5TD07;B3KPX6;P16083	Ribosyldihydronicotinamide dehydrogenase [quinone]	NQO2	Q5TD05_HUMAN N-ribosyldihydronicotinamide:quinone dehydrogenase 2 (Fragment) OS=Homo sapiens OX=9606 GN=NQO2 PE=1 SV=1;Q59EN2_HUMAN NAD(P)H dehydrogenase, quinone 2 variant (Fragment) OS=Homo sapiens OX=9606 PE=2 SV=1;Q5TD07_HUMAN N-ribosyldihydronicotinam	5	0	1	0	0	1	0	0	1	0	8.6	15.645	0	0	0	0	0	0	0	0	0
Q6IAW5;B3KQF5;O43852;B3KNG6;H0Y875;B3KQK3	Calumenin	CALU	Q6IAW5_HUMAN Calumenin OS=Homo sapiens OX=9606 GN=CALU PE=2 SV=1;B3KQF5_HUMAN Calumenin OS=Homo sapiens OX=9606 PE=2 SV=1;CALU_HUMAN Calumenin OS=Homo sapiens OX=9606 GN=CALU PE=1 SV=2;B3KNG6_HUMAN cDNA FLJ14554 fis, clone NT2RM2001839, highly similar to C	6	3	7	0	3	7	0	3	7	0	24.4	37.106	159810000	150050000	0	9988400	9378000	0	134330000	125200000	0
B3KQK0;B3KQK5;B4DZ87;O94826	Mitochondrial import receptor subunit TOM70	TOMM70A	B3KQK0_HUMAN cDNA FLJ90599 fis, clone PLACE1001340, highly similar to Mitochondrial proteins importreceptor OS=Homo sapiens OX=9606 PE=2 SV=1;B3KQK5_HUMAN cDNA FLJ90621 fis, clone PLACE1002547, highly similar to Mitochondrial proteins import receptor OS=Ho	4	1	1	0	1	1	0	1	1	0	5.2	26.479	0	8668900	0	0	666840	0	0	5761400	0
B3KRX3;Q86TD5;P51815	Zinc finger protein 75D	DKFZp451F083;ZNF75D	B3KRX3_HUMAN cDNA FLJ35028 fis, clone OCBBF2015645, highly similar to Homo sapiens zinc finger protein 75 (D8C6) (ZNF75), mRNA OS=Homo sapiens OX=9606 PE=2 SV=1;Q86TD5_HUMAN Uncharacterized protein DKFZp451F083 OS=Homo sapiens OX=9606 GN=DKFZp451F083 PE=2	3	0	1	0	0	1	0	0	1	0	5.3	40.273	0	0	0	0	0	0	0	0	0
B4DN06;F8WCR1;H7C3M2;H7C422;B3KS36;Q96QL0;P39023	60S ribosomal protein L3	RPL3	B4DN06_HUMAN 60S ribosomal protein L3 OS=Homo sapiens OX=9606 GN=RPL3 PE=2 SV=1;F8WCR1_HUMAN 60S ribosomal protein L3 OS=Homo sapiens OX=9606 GN=RPL3 PE=1 SV=1;H7C3M2_HUMAN 60S ribosomal protein L3 (Fragment) OS=Homo sapiens OX=9606 GN=RPL3 PE=1 SV=1;H7C42	7	1	1	0	1	1	0	1	1	0	7.4	13.916	22875000	15383000	0	4575100	3076500	0	22875000	10223000	0
Q4G0Z0;B3KS81	Serine/arginine repetitive matrix protein 5	LOC100170229;SRRM5	Q4G0Z0_HUMAN LOC100170229 protein (Fragment) OS=Homo sapiens OX=9606 GN=LOC100170229 PE=2 SV=1;SRRM5_HUMAN Serine/arginine repetitive matrix protein 5 OS=Homo sapiens OX=9606 GN=SRRM5 PE=1 SV=3	2	0	1	0	0	1	0	0	1	0	1.2	66.53	0	0	0	0	0	0	0	0	0
B4DMT5;H0YDT6;B3KSH1;O00303;A0A1W2PP79;B4DEW9;A0A7I2YQA0	Eukaryotic translation initiation factor 3 subunit F	EIF3F	B4DMT5_HUMAN Eukaryotic translation initiation factor 3 subunit F OS=Homo sapiens OX=9606 GN=EIF3F PE=2 SV=1;H0YDT6_HUMAN Eukaryotic translation initiation factor 3 subunit F OS=Homo sapiens OX=9606 GN=EIF3F PE=1 SV=2;B3KSH1_HUMAN Eukaryotic translation in	7	2	0	0	2	0	0	2	0	0	9.1	33.24	4382900	0	0	292200	0	0	4382900	0	0
D6RCK3;B3KSH6;Q4W5E0;Q9H8S9;Q7L9L4	MOB kinase activator 1A;MOB kinase activator 1B	MOB1B;MOBKL1A;MOB4A;MOB1A	D6RCK3_HUMAN MOB kinase activator 1B (Fragment) OS=Homo sapiens OX=9606 GN=MOB1B PE=1 SV=1;B3KSH6_HUMAN MOB1, Mps One Binder kinase activator-like 1A (Yeast), isoform CRA_a OS=Homo sapiens OX=9606 GN=MOBKL1A PE=2 SV=1;Q4W5E0_HUMAN Uncharacterized protein M	5	1	1	0	1	1	0	1	1	0	9.2	14.631	4074800	8919100	0	814950	1783800	0	4074800	5927600	0
B3KSL5;Q9Y383;B8ZZ10;A8MYV2;Q1W6G4;B3KRR1;Q53G47;A0A0A6YYJ8;Q9NQ29;Q75M91;V9GZ75;F8WEU3;B8ZZ09	Putative RNA-binding protein Luc7-like 2;Putative RNA-binding protein Luc7-like 1	LUC7L2;LUC7L	B3KSL5_HUMAN RNA-binding protein Luc7-like OS=Homo sapiens OX=9606 PE=2 SV=1;LC7L2_HUMAN Putative RNA-binding protein Luc7-like 2 OS=Homo sapiens OX=9606 GN=LUC7L2 PE=1 SV=2;B8ZZ10_HUMAN LUC7 like (Fragment) OS=Homo sapiens OX=9606 GN=LUC7L PE=1 SV=1;A8MYV	13	2	1	0	2	1	0	2	1	0	8.4	46.483	6647300	25986000	0	369290	1443700	0	0	17270000	0
B3KU41			B3KU41_HUMAN cDNA FLJ39170 fis, clone OCBBF2003028, highly similar to Rattus norvegicus basic leucine zipper and W2 domains 1 (Bzw1), mRNA OS=Homo sapiens OX=9606 PE=2 SV=1	1	0	0	1	0	0	1	0	0	1	5.7	24.528	0	0	0	0	0	0	0	0	0
Q8TB95;B3KVE3;Q6IAT1;B4DLV7;P50395	Rab GDP dissociation inhibitor beta	GDI2	Q8TB95_HUMAN Rab GDP dissociation inhibitor (Fragment) OS=Homo sapiens OX=9606 PE=2 SV=1;B3KVE3_HUMAN cDNA FLJ16452 fis, clone BRAWH3002467, highly similar to RAB GDP DISSOCIATION INHIBITOR BETA OS=Homo sapiens OX=9606 PE=2 SV=1;Q6IAT1_HUMAN Rab GDP dissoc	5	0	1	0	0	1	0	0	1	0	5.9	21.273	0	15061000	0	0	1158500	0	0	10009000	0
B3KVL5;Q8TBK6	Zinc finger CCHC domain-containing protein 10	ZCCHC10	B3KVL5_HUMAN Zinc finger CCHC-type containing 10 OS=Homo sapiens OX=9606 GN=ZCCHC10 PE=1 SV=1;ZCH10_HUMAN Zinc finger CCHC domain-containing protein 10 OS=Homo sapiens OX=9606 GN=ZCCHC10 PE=1 SV=1	2	1	0	0	1	0	0	1	0	0	7.5	20.308	2380600	0	0	476120	0	0	2380600	0	0
B3KVT4;Q59EN9;Q14849	StAR-related lipid transfer protein 3	STARD3	B3KVT4_HUMAN cDNA FLJ41370 fis, clone BRCAN2006323, highly similar to MLN 64 PROTEIN OS=Homo sapiens OX=9606 PE=2 SV=1;Q59EN9_HUMAN Steroidogenic acute regulatory protein related variant (Fragment) OS=Homo sapiens OX=9606 PE=2 SV=1;STAR3_HUMAN StAR-related	3	1	1	0	1	1	0	1	1	0	5	15.571	3765900000	5346700000	0	537980000	763820000	0	3765900000	3553400000	0
B3KWW3;F5GZ06;B3KXY2;Q7Z745	Maestro heat-like repeat-containing protein family member 2B	MROH2B	B3KWW3_HUMAN cDNA FLJ44017 fis, clone TESTI4025920, weakly similar to Homo sapiens maestro (MRO), mRNA OS=Homo sapiens OX=9606 PE=2 SV=1;F5GZ06_HUMAN Maestro heat like repeat family member 2B OS=Homo sapiens OX=9606 GN=MROH2B PE=1 SV=1;B3KXY2_HUMAN cDNA FL	4	1	0	0	1	0	0	1	0	0	1.2	115.33	0	0	0	0	0	0	0	0	0
B3KX11;Q2TU64;Q59H77;P49368;B4DUR8;E9PM09;Q5SZX9;E9PRC8;Q5SZX6;Q5SZW8	T-complex protein 1 subunit gamma	CCT3	B3KX11_HUMAN T-complex protein 1 subunit gamma OS=Homo sapiens OX=9606 PE=2 SV=1;Q2TU64_HUMAN T-complex protein 1 subunit gamma OS=Homo sapiens OX=9606 PE=2 SV=1;Q59H77_HUMAN T-complex protein 1 subunit gamma (Fragment) OS=Homo sapiens OX=9606 PE=2 SV=1;TC	10	3	6	0	3	6	0	3	6	0	13.4	57.945	56491000	223970000	0	1765300	6999200	0	78399000	126940000	0
Q00839;B3KX72;A0A1W2PPS1;B4DLR3;A0A1X7SBS1;Q96BA7;Q9UEL2;A0A1W2PP35;A0A994J6V2;Q5RI18;A0A1W2PRI6;A0A1W2PP22;A0A1W2PPL4;A0A1W2PP34;A0A1W2PQL0;Q7Z4Q5;A0A1W2PQ74;A0A1W2PQD4;A0A1W2PRZ7;A0A1W2PPH7	Heterogeneous nuclear ribonucleoprotein U	HNRNPU	HNRPU_HUMAN Heterogeneous nuclear ribonucleoprotein U OS=Homo sapiens OX=9606 GN=HNRNPU PE=1 SV=6;B3KX72_HUMAN cDNA FLJ44920 fis, clone BRAMY3011501, highly similar to Heterogeneous nuclear ribonucleoprotein U OS=Homo sapiens OX=9606 PE=2 SV=1;A0A1W2PPS1_H	20	7	4	0	7	4	0	7	4	0	10.9	90.583	139990000	96486000	0	3783500	2607700	0	109330000	94781000	0
G3V153;B3KXU8;Q14444;E9PLA9;B4DSF8	Caprin-1	CAPRIN1	G3V153_HUMAN Cell cycle associated protein 1 OS=Homo sapiens OX=9606 GN=CAPRIN1 PE=1 SV=1;B3KXU8_HUMAN cDNA FLJ46087 fis, clone TESTI2009497, highly similar to GPI-anchored protein p137 OS=Homo sapiens OX=9606 PE=2 SV=1;CAPR1_HUMAN Caprin-1 OS=Homo sapiens	5	2	4	0	2	4	0	2	4	0	8.4	70.353	26480000	66747000	0	1471100	3708200	0	33607000	37233000	0
B4DSH1;B3KY60;Q99459	Cell division cycle 5-like protein	CDC5L	B4DSH1_HUMAN cDNA FLJ51295, highly similar to Cell division cycle 5-like protein OS=Homo sapiens OX=9606 PE=2 SV=1;B3KY60_HUMAN cDNA FLJ16777 fis, clone BRHIP2029567, highly similar to Cell division cycle 5-like protein OS=Homo sapiens OX=9606 PE=2 SV=1;CD	3	1	2	0	1	2	0	1	2	0	2.8	89.225	9747700	20517000	0	278510	586200	0	14419000	8963900	0
E9PID8;B4DUD5;E7EWR4;B3V096;P33240;A0A0A0MT56;Q9H0L4	Cleavage stimulation factor subunit 2	CSTF2	E9PID8_HUMAN Cleavage stimulation factor subunit 2 OS=Homo sapiens OX=9606 GN=CSTF2 PE=1 SV=1;B4DUD5_HUMAN cDNA FLJ58787, highly similar to Cleavage stimulation factor 64 kDa subunit OS=Homo sapiens OX=9606 PE=2 SV=1;E7EWR4_HUMAN Cleavage stimulation facto	7	3	2	0	3	2	0	3	2	0	8.7	46.665	25899000	22540000	0	1233300	1073400	0	22620000	18259000	0
B4DDH9;O43290	U4/U6.U5 tri-snRNP-associated protein 1	SART1	B4DDH9_HUMAN cDNA FLJ53820, highly similar to U4/U6.U5 tri-snRNP-associated protein 1 OS=Homo sapiens OX=9606 PE=2 SV=1;SNUT1_HUMAN U4/U6.U5 tri-snRNP-associated protein 1 OS=Homo sapiens OX=9606 GN=SART1 PE=1 SV=1	2	1	3	0	1	3	0	1	3	0	5	73.439	5109200	25012000	0	170310	833730	0	7255600	14476000	0
B4DDR3;Q9BZZ5	Apoptosis inhibitor 5	API5	B4DDR3_HUMAN cDNA FLJ52148, highly similar to Apoptosis inhibitor 5 OS=Homo sapiens OX=9606 PE=2 SV=1;API5_HUMAN Apoptosis inhibitor 5 OS=Homo sapiens OX=9606 GN=API5 PE=1 SV=3	2	1	1	0	1	1	0	1	1	0	3.9	37.507	21695000	25690000	0	1276200	1511200	0	21695000	17074000	0
Q96GI1;B4DE30;E7ENZ3;B4DYC8;B7ZAR1;B4DDU6;B4DZT5;B4DXI1;E9PCA1;B4DX08;Q9BU08;V9HW37;P48643;Q9HB74;B4DZY9	T-complex protein 1 subunit epsilon	CCT5;HEL-S-69	Q96GI1_HUMAN T-complex protein 1 subunit epsilon (Fragment) OS=Homo sapiens OX=9606 PE=2 SV=1;B4DE30_HUMAN T-complex protein 1 subunit epsilon OS=Homo sapiens OX=9606 PE=2 SV=1;E7ENZ3_HUMAN Chaperonin containing TCP1 subunit 5 OS=Homo sapiens OX=9606 GN=CC	15	2	2	0	2	2	0	2	2	0	7	43.032	32670000	69532000	0	1485000	3160600	0	34281000	44600000	0
B4DE27;M0QXM4;Q71UA6;Q59ES3;Q15758	Amino acid transporter;Neutral amino acid transporter B(0)	SLC1A5	B4DE27_HUMAN Amino acid transporter OS=Homo sapiens OX=9606 PE=2 SV=1;M0QXM4_HUMAN Amino acid transporter OS=Homo sapiens OX=9606 GN=SLC1A5 PE=1 SV=1;Q71UA6_HUMAN Amino acid transporter OS=Homo sapiens OX=9606 GN=SLC1A5 PE=2 SV=1;Q59ES3_HUMAN Amino acid tr	5	1	1	0	1	1	0	1	1	0	3.8	33.723	8757600	33624000	0	875760	3362400	0	8757600	22347000	0
B4DE59;C9JTX4;C9J826;C9JK18;C9JKY1			B4DE59_HUMAN Junction plakoglobin OS=Homo sapiens OX=9606 PE=2 SV=1	5	4	9	1	0	2	0	0	0	0	14.9	62.615	0	18442000	0	0	472860	0	0	12256000	0
M0R019;B4DEG4;P52272;M0R2T0;Q7KYM9;Q59ES8;M0QYQ7;M0R0Y6;M0R0N3	Heterogeneous nuclear ribonucleoprotein M	HNRNPM;ORF	M0R019_HUMAN Heterogeneous nuclear ribonucleoprotein M (Fragment) OS=Homo sapiens OX=9606 GN=HNRNPM PE=1 SV=8;B4DEG4_HUMAN cDNA FLJ60435, highly similar to Heterogeneous nuclear ribonucleoprotein M OS=Homo sapiens OX=9606 PE=2 SV=1;HNRPM_HUMAN Heterogeneou	9	4	3	0	4	3	0	4	3	0	15.3	37.627	124430000	158650000	0	6912600	8814100	0	122770000	107100000	0
B7Z9X2;B4DY36;G3V3A4;B4DEG7;Q13573;G3V4X8;Q6I9S2;Q9ULA6;Q0D2M5;Q6P151	SNW domain-containing protein 1	SNW1	B7Z9X2_HUMAN SNW domain-containing protein 1 OS=Homo sapiens OX=9606 PE=2 SV=1;B4DY36_HUMAN SNW domain-containing protein 1 OS=Homo sapiens OX=9606 PE=2 SV=1;G3V3A4_HUMAN SNW domain-containing protein 1 OS=Homo sapiens OX=9606 GN=SNW1 PE=1 SV=1;B4DEG7_HUMA	10	4	1	0	4	1	0	4	1	0	10.2	53.022	32743000	13756000	0	1559200	655040	0	23431000	18454000	0
Q7Z5Y0;B4DS01;B4DEP6;E7EX17;B4DRM3;P23588;F8VX11	Eukaryotic translation initiation factor 4B	EIF4B	Q7Z5Y0_HUMAN eIF4B protein (Fragment) OS=Homo sapiens OX=9606 GN=EIF4B PE=2 SV=1;B4DS01_HUMAN cDNA FLJ59402, highly similar to Eukaryotic translation initiation factor 4B OS=Homo sapiens OX=9606 PE=2 SV=1;B4DEP6_HUMAN cDNA FLJ59206, highly similar to Eukar	7	4	1	0	4	1	0	4	1	0	16.3	39.217	69096000	16633000	0	4064500	978400	0	65523000	14627000	0
R4GMY6;V9GY43;V9GYS9;B4DEW5;B4E3H8;Q9H8L6	Multimerin-2	MMRN2	R4GMY6_HUMAN Multimerin 2 (Fragment) OS=Homo sapiens OX=9606 GN=MMRN2 PE=1 SV=1;V9GY43_HUMAN Multimerin 2 (Fragment) OS=Homo sapiens OX=9606 GN=MMRN2 PE=1 SV=1;V9GYS9_HUMAN Multimerin 2 (Fragment) OS=Homo sapiens OX=9606 GN=MMRN2 PE=1 SV=1;B4DEW5_HUMAN cDN	6	1	0	0	1	0	0	1	0	0	8.1	13.683	0	0	0	0	0	0	0	0	0
B4DYF9;B4DYQ1;B4DF22;Q58EY4;Q59G16;F8VXC8;Q92922;Q8TAQ2	SWI/SNF complex subunit SMARCC1;SWI/SNF complex subunit SMARCC2	SMARCC1;SMARCC2	B4DYF9_HUMAN cDNA FLJ57669, highly similar to SWI/SNF-related matrix-associatedactin-dependent regulator of chromatin subfamily C member 1 OS=Homo sapiens OX=9606 PE=2 SV=1;B4DYQ1_HUMAN cDNA FLJ57671, highly similar to SWI/SNF-related matrix-associated act	8	0	1	0	0	1	0	0	1	0	2	67.011	0	10959000	0	0	421490	0	0	7283200	0
B4DF62;B4DS22;Q9P215	Pogo transposable element with KRAB domain	POGK	B4DF62_HUMAN cDNA FLJ58794, highly similar to Pogo transposable element with KRAB domain OS=Homo sapiens OX=9606 PE=2 SV=1;B4DS22_HUMAN cDNA FLJ58256, highly similar to Pogo transposable element with KRAB domain OS=Homo sapiens OX=9606 PE=2 SV=1;POGK_HUMAN	3	1	0	0	1	0	0	1	0	0	2.2	55.732	0	0	0	0	0	0	0	0	0
B4DF70;V9HW12;P32119;A6NIW5	Peroxiredoxin-2	HEL-S-2a;PRDX2	B4DF70_HUMAN Peroxiredoxin-2 OS=Homo sapiens OX=9606 PE=2 SV=1;V9HW12_HUMAN Peroxiredoxin-2 OS=Homo sapiens OX=9606 GN=HEL-S-2a PE=2 SV=1;PRDX2_HUMAN Peroxiredoxin-2 OS=Homo sapiens OX=9606 GN=PRDX2 PE=1 SV=5;A6NIW5_HUMAN Peroxiredoxin-2 OS=Homo sapiens OX	4	2	3	0	1	2	0	1	2	0	21.3	20.107	0	37447000	0	0	3120600	0	0	24887000	0
B8ZZQ4;B4DF73;Q96EY7	Pentatricopeptide repeat domain-containing protein 3, mitochondrial	PTCD3	B8ZZQ4_HUMAN Pentatricopeptide repeat domain 3 (Fragment) OS=Homo sapiens OX=9606 GN=PTCD3 PE=1 SV=3;B4DF73_HUMAN cDNA FLJ57349 OS=Homo sapiens OX=9606 PE=2 SV=1;PTCD3_HUMAN Small ribosomal subunit protein mS39 OS=Homo sapiens OX=9606 GN=PTCD3 PE=1 SV=3	3	1	1	0	1	1	0	1	1	0	7	21.075	10237000	14237000	0	853060	1186400	0	10237000	9462100	0
B4DFE6;B4DL14;Q8TAS0;P36542	ATP synthase subunit gamma;ATP synthase subunit gamma, mitochondrial	ATP5C1	B4DFE6_HUMAN ATP synthase subunit gamma, mitochondrial OS=Homo sapiens OX=9606 PE=2 SV=1;B4DL14_HUMAN ATP synthase subunit gamma OS=Homo sapiens OX=9606 PE=2 SV=1;Q8TAS0_HUMAN ATP synthase subunit gamma (Fragment) OS=Homo sapiens OX=9606 PE=2 SV=1;ATPG_HUM	4	1	0	0	1	0	0	1	0	0	7	15.726	10442000	0	0	1740300	0	0	10442000	0	0
B4DFV1;Q05655	Protein kinase C;Protein kinase C delta type;Protein kinase C delta type regulatory subunit;Protein kinase C delta type catalytic subunit	PRKCD	B4DFV1_HUMAN protein kinase C OS=Homo sapiens OX=9606 PE=2 SV=1;KPCD_HUMAN Protein kinase C delta type OS=Homo sapiens OX=9606 GN=PRKCD PE=1 SV=2	2	0	1	0	0	1	0	0	1	0	2.5	69.156	0	0	0	0	0	0	0	0	0
B4DG57;O94880	PHD finger protein 14	PHF14	B4DG57_HUMAN PHD finger protein 14 OS=Homo sapiens OX=9606 GN=PHF14 PE=1 SV=1;PHF14_HUMAN PHD finger protein 14 OS=Homo sapiens OX=9606 GN=PHF14 PE=1 SV=3	2	0	1	0	0	1	0	0	1	0	3	68.571	0	248350000	0	0	8563700	0	0	165050000	0
B4DGK4		SYT7	B4DGK4_HUMAN Alternative protein SYT7 OS=Homo sapiens OX=9606 GN=SYT7 PE=2 SV=1	1	1	1	0	1	1	0	1	1	0	6.6	13.173	41344000	59682000	0	13781000	19894000	0	41344000	39664000	0
E9PJV7;B4DGR7		SNX19	E9PJV7_HUMAN Sorting nexin 19 OS=Homo sapiens OX=9606 GN=SNX19 PE=1 SV=1;B4DGR7_HUMAN cDNA FLJ52577, highly similar to Sorting nexin-19 OS=Homo sapiens OX=9606 PE=2 SV=1	2	1	1	0	1	1	0	1	1	0	4.3	25.826	0	0	0	0	0	0	0	0	0
Q8N359;B4DH04;O75151	Lysine-specific demethylase PHF2	PHF2	Q8N359_HUMAN PHF2 protein (Fragment) OS=Homo sapiens OX=9606 GN=PHF2 PE=2 SV=3;B4DH04_HUMAN cDNA FLJ59019, highly similar to PHD finger protein 2 OS=Homo sapiens OX=9606 PE=2 SV=1;PHF2_HUMAN Lysine-specific demethylase PHF2 OS=Homo sapiens OX=9606 GN=PHF2	3	0	1	0	0	1	0	0	1	0	2	49.784	0	0	0	0	0	0	0	0	0
B7Z5C1;B4DHD2;Q4W4Y1;Q8WUM4	Programmed cell death 6-interacting protein	DRIP4;PDCD6IP	B7Z5C1_HUMAN cDNA FLJ56126, highly similar to Programmed cell death 6-interacting protein OS=Homo sapiens OX=9606 PE=2 SV=1;B4DHD2_HUMAN cDNA FLJ55458, highly similar to Programmed cell death 6-interacting protein OS=Homo sapiens OX=9606 PE=2 SV=1;Q4W4Y1_H	4	1	2	0	1	2	0	1	2	0	3.4	71.819	3665100	17438000	0	107800	512880	0	7096800	8157500	0
B4DHQ3;Q9Y617;A9LS35;B4DHX7	Phosphoserine aminotransferase	PSAT1	B4DHQ3_HUMAN Phosphoserine aminotransferase OS=Homo sapiens OX=9606 PE=2 SV=1;SERC_HUMAN Phosphoserine aminotransferase OS=Homo sapiens OX=9606 GN=PSAT1 PE=1 SV=2	4	2	2	0	2	2	0	2	2	0	8.7	45.355	13598000	9102000	0	618090	413730	0	11490000	8156800	0
K7EIW1;B4DI43;B4DRP8;Q8TAF7	Zinc finger protein 461	ZNF461	K7EIW1_HUMAN Zinc finger protein 461 (Fragment) OS=Homo sapiens OX=9606 GN=ZNF461 PE=4 SV=1;B4DI43_HUMAN cDNA FLJ60262, weakly similar to Zinc finger protein 81 OS=Homo sapiens OX=9606 PE=2 SV=1;B4DRP8_HUMAN Zinc finger protein 461 OS=Homo sapiens OX=9606	4	0	1	0	0	1	0	0	1	0	15.5	8.1873	0	0	0	0	0	0	0	0	0
V9HWJ0;B4DJ30;Q14697;Q9BS14;B4DIW2;F5H6X6;B4DSM6;E9PKU7;B4DZ53	Neutral alpha-glucosidase AB	HEL-S-164nA;GANAB	V9HWJ0_HUMAN Epididymis secretory sperm binding protein Li 164nA OS=Homo sapiens OX=9606 GN=HEL-S-164nA PE=2 SV=1;B4DJ30_HUMAN cDNA FLJ61290, highly similar to Neutral alpha-glucosidase AB OS=Homo sapiens OX=9606 PE=2 SV=1;GANAB_HUMAN Neutral alpha-glucosi	9	2	2	0	2	2	0	2	2	0	2.2	106.87	41048000	34741000	0	954600	807920	0	40952000	23185000	0
B4DJB4;H0YL72;B4DSY4;Q53GF8;P50213;H0YM64;H0YM46;H0YNF5;H0YKD0;H0YLI6;H0YMU3;B7Z9J8	Isocitrate dehydrogenase [NAD] subunit, mitochondrial;Isocitrate dehydrogenase [NAD] subunit alpha, mitochondrial	IDH3A	B4DJB4_HUMAN Isocitrate dehydrogenase [NAD] subunit, mitochondrial OS=Homo sapiens OX=9606 PE=2 SV=1;H0YL72_HUMAN Isocitrate dehydrogenase [NAD] subunit alpha, mitochondrial OS=Homo sapiens OX=9606 GN=IDH3A PE=1 SV=1;B4DSY4_HUMAN Isocitrate dehydrogenase [	12	1	1	0	1	1	0	1	1	0	6.6	34.505	5227200	19160000	0	290400	1064500	0	0	12734000	0
K7EMR1;K7EKL3;B4DJI2;P28799	Granulins;Acrogranin;Paragranulin;Granulin-1;Granulin-2;Granulin-3;Granulin-4;Granulin-5;Granulin-6;Granulin-7	GRN	K7EMR1_HUMAN Granulin precursor (Fragment) OS=Homo sapiens OX=9606 GN=GRN PE=1 SV=1;K7EKL3_HUMAN Granulin precursor (Fragment) OS=Homo sapiens OX=9606 GN=GRN PE=1 SV=1;B4DJI2_HUMAN cDNA FLJ53342, highly similar to Granulins OS=Homo sapiens OX=9606 PE=2 SV=	4	1	0	0	1	0	0	1	0	0	8.1	18.07	11298000	0	0	1412300	0	0	11298000	0	0
M0QYL9;B4DJK4;B4E0Q4;B4DZJ7;O00267	Transcription elongation factor SPT5	SUPT5H	M0QYL9_HUMAN SPT5 homolog, DSIF elongation factor subunit (Fragment) OS=Homo sapiens OX=9606 GN=SUPT5H PE=1 SV=1;B4DJK4_HUMAN cDNA FLJ54005, highly similar to Transcription elongation factor SPT5 OS=Homo sapiens OX=9606 PE=2 SV=1;B4E0Q4_HUMAN Transcription	5	1	0	0	1	0	0	1	0	0	6.7	19.202	0	0	0	0	0	0	0	0	0
P34897;V9HW06;Q53ET4;B4DJQ3;Q5HYG8;B4E1G2;B4DW25;B4DLV4;Q5BJF5;B4DP88;B4DJ63;B4DWA7;H0YIZ0;G3V2Y4;G3V5L0;G3V3Y8;G3V4W5;G3V540;G3V2E4;G3V2W0;G3V4X0;G3V4T0;G3V241	Serine hydroxymethyltransferase, mitochondrial;Serine hydroxymethyltransferase	SHMT2;HEL-S-51e;DKFZp686P09201	GLYM_HUMAN Serine hydroxymethyltransferase, mitochondrial OS=Homo sapiens OX=9606 GN=SHMT2 PE=1 SV=3;V9HW06_HUMAN Serine hydroxymethyltransferase OS=Homo sapiens OX=9606 GN=HEL-S-51e PE=2 SV=1;Q53ET4_HUMAN Serine hydroxymethyltransferase (Fragment) OS=Homo	23	5	6	0	5	6	0	5	6	0	16.5	55.992	85980000	94191000	0	2964800	3248000	0	44546000	104030000	0
C9JTK6;Q53SW9;B4DK14;J3KQ32;Q9NTK5	Obg-like ATPase 1	OLA1;PTD004	C9JTK6_HUMAN Obg like ATPase 1 (Fragment) OS=Homo sapiens OX=9606 GN=OLA1 PE=1 SV=1;Q53SW9_HUMAN Uncharacterized protein PTD004 (Fragment) OS=Homo sapiens OX=9606 GN=PTD004 PE=4 SV=1;B4DK14_HUMAN cDNA FLJ58890, highly similar to GTP-binding protein PTD004	5	0	1	0	0	1	0	0	1	0	12.9	12.302	0	13011000	0	0	1858700	0	0	8646800	0
Q5TCJ7;Q5TCI6;B4DKS5;Q6MZT6;Q5TCJ5;Q9H3S1	Semaphorin-4A	SEMA4A;DKFZp686D04248	Q5TCJ7_HUMAN Semaphorin 4A (Fragment) OS=Homo sapiens OX=9606 GN=SEMA4A PE=1 SV=1;Q5TCI6_HUMAN Semaphorin 4A (Fragment) OS=Homo sapiens OX=9606 GN=SEMA4A PE=1 SV=1;B4DKS5_HUMAN cDNA FLJ55702, highly similar to Semaphorin-4A OS=Homo sapiens OX=9606 PE=2 SV=	6	1	0	0	1	0	0	1	0	0	5	24.87	0	0	0	0	0	0	0	0	0
H6WCP5;V9GYZ6;Q3KQZ8;B4DKX5;P07814	Bifunctional glutamate/proline--tRNA ligase;Glutamate--tRNA ligase;Proline--tRNA ligase	EPRS	H6WCP5_HUMAN glutamate--tRNA ligase OS=Homo sapiens OX=9606 PE=2 SV=1;V9GYZ6_HUMAN glutamate--tRNA ligase (Fragment) OS=Homo sapiens OX=9606 GN=EPRS1 PE=1 SV=1;Q3KQZ8_HUMAN glutamate--tRNA ligase (Fragment) OS=Homo sapiens OX=9606 GN=EPRS PE=2 SV=1;B4DKX5_	5	1	1	0	1	1	0	1	1	0	2.7	97.569	2737300	0	0	58240	0	0	2737300	0	0
B4DL46			B4DL46_HUMAN cDNA FLJ60406, highly similar to Pleckstrin homology-like domain family B member 2 (Fragment) OS=Homo sapiens OX=9606 PE=2 SV=1	1	0	1	0	0	1	0	0	1	0	1.3	96.671	0	0	0	0	0	0	0	0	0
B4DL69		hCG_1998531	B4DL69_HUMAN RNA helicase OS=Homo sapiens OX=9606 GN=hCG_1998531 PE=2 SV=1	1	1	0	0	1	0	0	1	0	0	2.7	37.356	0	0	0	0	0	0	0	0	0
P52815;B4DLN1;Q96Q74	39S ribosomal protein L12, mitochondrial	MRPL12;MRPL7/L12	RM12_HUMAN Large ribosomal subunit protein bL12m OS=Homo sapiens OX=9606 GN=MRPL12 PE=1 SV=2;B4DLN1_HUMAN cDNA FLJ60124, highly similar to Mitochondrial dicarboxylate carrier OS=Homo sapiens OX=9606 PE=2 SV=1;Q96Q74_HUMAN Mitochondrial ribosomal protein L7	3	3	3	0	3	3	0	3	3	0	16.2	21.348	38070000	73285000	0	4758800	9160600	0	43870000	42906000	0
G3XAM5;E5RH73;E5RHS6;B4DLX1;E5RGE8;Q7Z4X6;Q6IAL2;Q9Y328	Neuron-specific protein family member 2	HMP19;NSG2	G3XAM5_HUMAN HMP19 protein, isoform CRA_c OS=Homo sapiens OX=9606 GN=NSG2 PE=1 SV=1;E5RH73_HUMAN Neuronal vesicle trafficking associated 2 OS=Homo sapiens OX=9606 GN=NSG2 PE=1 SV=1;E5RHS6_HUMAN Neuronal vesicle trafficking associated 2 (Fragment) OS=Homo s	8	0	1	0	0	1	0	0	1	0	13.8	10.541	0	0	0	0	0	0	0	0	0
Q13041;B4DM22;Q59EG8;Q13200	26S proteasome non-ATPase regulatory subunit 2	PSMD2	Q13041_HUMAN p67 OS=Homo sapiens OX=9606 PE=2 SV=1;B4DM22_HUMAN 26S proteasome non-ATPase regulatory subunit 2 OS=Homo sapiens OX=9606 PE=2 SV=1;Q59EG8_HUMAN 26S proteasome non-ATPase regulatory subunit 2 (Fragment) OS=Homo sapiens OX=9606 PE=2 SV=1;PSMD2_	4	1	1	0	1	1	0	1	1	0	2.5	64.587	0	0	0	0	0	0	0	0	0
B4DMJ6;Q59GY2;P36578;H3BM89;Q53G74;H3BU31;B4DFI6;B4DMJ2;B4DP82;H3BTP7	60S ribosomal protein L4	RPL4	B4DMJ6_HUMAN Large ribosomal subunit protein uL4 OS=Homo sapiens OX=9606 PE=2 SV=1;Q59GY2_HUMAN Large ribosomal subunit protein uL4 (Fragment) OS=Homo sapiens OX=9606 PE=2 SV=1;RL4_HUMAN Large ribosomal subunit protein uL4 OS=Homo sapiens OX=9606 GN=RPL4 P	10	7	6	3	7	6	3	7	6	3	21.7	46.012	528610000	404200000	28497000	35241000	26946000	1899800	285750000	170660000	1232900000
D6R9P3;D6RD18;B4DMY3;D6RBZ0;Q53F64;Q99729	Heterogeneous nuclear ribonucleoprotein A/B	HNRNPAB	D6R9P3_HUMAN Heterogeneous nuclear ribonucleoprotein A/B OS=Homo sapiens OX=9606 GN=HNRNPAB PE=1 SV=1;D6RD18_HUMAN Heterogeneous nuclear ribonucleoprotein A/B OS=Homo sapiens OX=9606 GN=HNRNPAB PE=1 SV=1;B4DMY3_HUMAN cDNA FLJ60713, highly similar to Homo s	6	2	1	0	2	1	0	2	1	0	9.6	30.302	86611000	39295000	0	6662400	3022700	0	62927000	49799000	0
P17844;B5BUE6;J3KTA4;B4DN41;Q7Z2V5;B4DNG2;Q59E92;A0A7I2V2S0;A0A7I2V507;A0A0G2JLI4;A0A7I2V5F5;J3QRQ7;J3KTQ4;C1IK54;J3KRZ1;J3QR02;X6RLV5;J3QSF1;A0A0U1RQJ0	Probable ATP-dependent RNA helicase DDX5	DDX5;DKFZp686J01190	DDX5_HUMAN Probable ATP-dependent RNA helicase DDX5 OS=Homo sapiens OX=9606 GN=DDX5 PE=1 SV=1;B5BUE6_HUMAN Probable ATP-dependent RNA helicase DDX5 (Fragment) OS=Homo sapiens OX=9606 GN=DDX5 PE=2 SV=1;J3KTA4_HUMAN Probable ATP-dependent RNA helicase DDX5 O	19	5	5	0	5	5	0	2	2	0	10.4	69.147	62399000	59635000	0	1950000	1863600	0	67809000	34224000	0
F2Z2E7;B4DNL7;Q5QP19;Q53FP3;Q9Y697	Cysteine desulfurase, mitochondrial	NFS1	F2Z2E7_HUMAN NFS1 cysteine desulfurase OS=Homo sapiens OX=9606 GN=NFS1 PE=1 SV=1;B4DNL7_HUMAN cDNA FLJ60737, highly similar to Cysteine desulfurase, mitochondrial OS=Homo sapiens OX=9606 PE=2 SV=1;Q5QP19_HUMAN cysteine desulfurase OS=Homo sapiens OX=9606 G	5	1	0	0	1	0	0	1	0	0	4.4	22.604	0	0	0	0	0	0	0	0	0
B4DNZ0;Q15678	Tyrosine-protein phosphatase non-receptor type 14	PTPN14	B4DNZ0_HUMAN protein-tyrosine-phosphatase (Fragment) OS=Homo sapiens OX=9606 PE=2 SV=1;PTN14_HUMAN Tyrosine-protein phosphatase non-receptor type 14 OS=Homo sapiens OX=9606 GN=PTPN14 PE=1 SV=2	2	1	0	0	1	0	0	1	0	0	1.4	90.614	0	0	0	0	0	0	0	0	0
F5GZC9;H0YFD5;F5H067;J3KMW0;B4DW04;B4DNZ5;Q8TB40	Abhydrolase domain-containing protein 4	ABHD4	F5GZC9_HUMAN Abhydrolase domain containing 4, N-acyl phospholipase B (Fragment) OS=Homo sapiens OX=9606 GN=ABHD4 PE=4 SV=1;H0YFD5_HUMAN Abhydrolase domain containing 4, N-acyl phospholipase B (Fragment) OS=Homo sapiens OX=9606 GN=ABHD4 PE=1 SV=1;F5H067_HUM	7	1	1	0	1	1	0	1	1	0	18.2	5.2211	0	0	0	0	0	0	0	0	0
B4DPV2;H0Y4U7;Q8WWZ4;Q8IUA7	ATP-binding cassette sub-family A member 10;ATP-binding cassette sub-family A member 9	ABCA9;ABCA10	B4DPV2_HUMAN cDNA FLJ51271, highly similar to Homo sapiens ATP-binding cassette, sub-family A (ABC1), member 10 (ABCA10), mRNA OS=Homo sapiens OX=9606 PE=2 SV=1;H0Y4U7_HUMAN ATP binding cassette subfamily A member 9 OS=Homo sapiens OX=9606 GN=ABCA9 PE=1 SV	4	1	1	0	1	1	0	1	1	0	2.1	60.889	0	0	0	0	0	0	0	0	0
Q96HI1;B4DPW9;Q53GY0;P13797;A7E2S2;H7C4N2;B4DI60;C9JAM8;B4DG31;Q14651	Plastin-3	PLS3	Q96HI1_HUMAN Plastin-3 (Fragment) OS=Homo sapiens OX=9606 PE=2 SV=1;B4DPW9_HUMAN Plastin-3 OS=Homo sapiens OX=9606 PE=2 SV=1;Q53GY0_HUMAN Plastin-3 (Fragment) OS=Homo sapiens OX=9606 PE=2 SV=1;PLST_HUMAN Plastin-3 OS=Homo sapiens OX=9606 GN=PLS3 PE=1 SV=4	10	4	2	0	4	2	0	3	2	0	11.2	46.003	41469000	33633000	0	1658800	1345300	0	35403000	28419000	0
B4DQ50;B4DRV8			B4DQ50_HUMAN cDNA FLJ56823, highly similar to Protein-glutamine gamma-glutamyltransferase E OS=Homo sapiens OX=9606 PE=2 SV=1	2	0	3	0	0	3	0	0	1	0	7.7	58.794	0	35427000	0	0	1180900	0	0	23545000	0
B4DQ75		DAP	B4DQ75_HUMAN Death associated protein OS=Homo sapiens OX=9606 GN=DAP PE=1 SV=1	1	1	1	1	1	1	1	1	1	1	3.4	23.223	0	0	0	0	0	0	0	0	0
Q96AF9;B4DQR8;Q28617;B4DY85;H0Y2Y8;Q9BUS0;Q15942;C9JJK5;H7C3D3	Zyxin	ZYX	Q96AF9_HUMAN Zyxin (Fragment) OS=Homo sapiens OX=9606 GN=ZYX PE=2 SV=2;B4DQR8_HUMAN Zyxin OS=Homo sapiens OX=9606 PE=2 SV=1;Q28617_HUMAN Zyxin (Fragment) OS=Homo sapiens OX=9606 PE=2 SV=1;B4DY85_HUMAN Zyxin OS=Homo sapiens OX=9606 PE=2 SV=1;H0Y2Y8_HUMAN Zy	9	3	3	0	3	3	0	3	3	0	10.5	50.472	28833000	63577000	0	1373000	3027500	0	32839000	38247000	0
Q8N395;J3KS31;B4DQT7;J3QRS9;Q59G94;X6R4W8;O43670	BUB3-interacting and GLEBS motif-containing protein ZNF207	DKFZp761N202;ZNF207	Q8N395_HUMAN Uncharacterized protein DKFZp761N202 (Fragment) OS=Homo sapiens OX=9606 GN=DKFZp761N202 PE=2 SV=1;J3KS31_HUMAN Zinc finger protein 207 (Fragment) OS=Homo sapiens OX=9606 GN=ZNF207 PE=1 SV=1;B4DQT7_HUMAN cDNA FLJ58272, highly similar to Zinc fi	7	1	1	0	1	1	0	1	1	0	3.5	34.987	20979000	33954000	0	2331000	3772600	0	20979000	22566000	0
B4DQX5;M0R2S2;A5PKY0;M0R165;A8K5P4;B4DME4;A0AAQ5BI61;Q9UBC2	Epidermal growth factor receptor substrate 15-like 1	EPS15L1	B4DQX5_HUMAN cDNA FLJ56132, highly similar to Epidermal growth factor receptor substrate 15-like 1 OS=Homo sapiens OX=9606 PE=2 SV=1;M0R2S2_HUMAN Epidermal growth factor receptor pathway substrate 15 like 1 OS=Homo sapiens OX=9606 GN=EPS15L1 PE=1 SV=1;A5PK	8	1	1	0	1	1	0	1	1	0	3.9	71.371	0	0	0	0	0	0	0	0	0
G3V3B0;Q69YJ6;B4DQZ7;S4R3H4;E7EQT4;Q9UKV3;G3V3T3	Apoptotic chromatin condensation inducer in the nucleus	ACIN1;DKFZp667N107	G3V3B0_HUMAN Apoptotic chromatin condensation inducer 1 OS=Homo sapiens OX=9606 GN=ACIN1 PE=1 SV=1;Q69YJ6_HUMAN Uncharacterized protein DKFZp667N107 (Fragment) OS=Homo sapiens OX=9606 GN=DKFZp667N107 PE=2 SV=1;B4DQZ7_HUMAN cDNA FLJ50838, highly similar to	7	6	3	0	6	3	0	6	3	0	11.2	67.494	48143000	19573000	0	1604800	652440	0	35349000	25802000	0
Q5QNW6;B4DR52;O60814;U3KQK0;I6L9F7;Q0D2M2;B2R4S9;A8K9J7;P57053;P58876;P62807;Q93079;Q99877;Q99879;Q99880;Q96A08;A0A2R8Y619;L0R4T3	Histone H2B type 2-F;Histone H2B;Histone H2B type 1-K;Histone H2B type F-S;Histone H2B type 1-D;Histone H2B type 1-C/E/F/G/I;Histone H2B type 1-H;Histone H2B type 1-N;Histone H2B type 1-M;Histone H2B type 1-L	HIST2H2BF;HIST1H2BK;HIST1H2BN;HIST1H2BM;HIST1H2BC;HIST1H2BI;H2BFS;HIST1H2BD;HIST1H2BH;HIST1H2BL	H2B2F_HUMAN Histone H2B type 2-F OS=Homo sapiens OX=9606 GN=H2BC18 PE=1 SV=3;B4DR52_HUMAN Histone H2B OS=Homo sapiens OX=9606 PE=1 SV=1;H2B1K_HUMAN Histone H2B type 1-K OS=Homo sapiens OX=9606 GN=H2BC12 PE=1 SV=3;U3KQK0_HUMAN Histone H2B OS=Homo sapiens OX	18	4	6	2	4	6	2	0	2	1	46.8	13.92	2122200000	3899600000	5565900	303170000	557080000	795130	2128100000	2537800000	190670000
B4DRT4;D9IAI1;P30086;A0A0K0K1J6	Phosphatidylethanolamine-binding protein 1;Hippocampal cholinergic neurostimulating peptide	HEL-S-34;PEBP1	B4DRT4_HUMAN Phosphatidylethanolamine-binding protein 1 OS=Homo sapiens OX=9606 PE=2 SV=1;D9IAI1_HUMAN Phosphatidylethanolamine-binding protein 1 OS=Homo sapiens OX=9606 GN=HEL-S-34 PE=2 SV=1;PEBP1_HUMAN Phosphatidylethanolamine-binding protein 1 OS=Homo s	4	1	1	0	1	1	0	1	1	0	14.8	17.326	4653800	74774000	0	581730	9346800	0	0	49695000	0
B4DS50;C9J7S5;Q92685	Dol-P-Man:Man(5)GlcNAc(2)-PP-Dol alpha-1,3-mannosyltransferase	ALG3	B4DS50_HUMAN Dol-P-Man:Man(5)GlcNAc(2)-PP-Dol alpha-1,3-mannosyltransferase OS=Homo sapiens OX=9606 PE=2 SV=1;C9J7S5_HUMAN Dol-P-Man:Man(5)GlcNAc(2)-PP-Dol alpha-1,3-mannosyltransferase OS=Homo sapiens OX=9606 GN=ALG3 PE=1 SV=1;ALG3_HUMAN Dol-P-Man:Man(5)G	3	0	1	0	0	1	0	0	1	0	1.8	42.901	0	0	0	0	0	0	0	0	0
B4DSH9;Q6R954;Q8WUT1;F8WCX5;Q659C6;Q96DI9;F6VRR5;B4E0L0;Q9BY77	Polymerase delta-interacting protein 3	PDIP46;POLDIP3;DKFZp434G0310	B4DSH9_HUMAN cDNA FLJ60857, highly similar to Polymerase delta-interacting protein 3 OS=Homo sapiens OX=9606 PE=2 SV=1;Q6R954_HUMAN DNA polymerase delta interacting protein 3 OS=Homo sapiens OX=9606 GN=POLDIP3 PE=1 SV=1;Q8WUT1_HUMAN POLDIP3 protein OS=Homo	9	0	1	0	0	1	0	0	1	0	7.1	20.574	0	5142100	0	0	571340	0	0	3417400	0
Q2F838;B4DSR4;B4DUK7;Q53YD7;P26641	Elongation factor 1-gamma	EEF1G	Q2F838_HUMAN Eukaryotic translation elongation factor 1 gamma (Fragment) OS=Homo sapiens OX=9606 PE=2 SV=1;B4DSR4_HUMAN cDNA FLJ59973, highly similar to Elongation factor 1-gamma OS=Homo sapiens OX=9606 PE=2 SV=1;B4DUK7_HUMAN cDNA FLJ59991, highly similar	5	1	1	0	1	1	0	1	1	0	14.9	9.6306	13117000	11481000	0	2623400	2296300	0	13117000	7630500	0
B4DT66;E7EW05;Q9NVU7	Protein SDA1 homolog	SDAD1	B4DT66_HUMAN Protein SDA1 OS=Homo sapiens OX=9606 PE=2 SV=1;E7EW05_HUMAN Protein SDA1 OS=Homo sapiens OX=9606 GN=SDAD1 PE=1 SV=1;SDA1_HUMAN Protein SDA1 homolog OS=Homo sapiens OX=9606 GN=SDAD1 PE=1 SV=3	3	0	1	0	0	1	0	0	1	0	1.2	75.539	0	11102000	0	0	326520	0	0	7378200	0
C9JGV3;C9JYD0;C9J3G7;F2Z3P3;B5MEC4;B4DTN5;Q3KNV8	Polycomb group RING finger protein 3	PCGF3	C9JGV3_HUMAN Polycomb group ring finger 3 (Fragment) OS=Homo sapiens OX=9606 GN=PCGF3 PE=1 SV=1;C9JYD0_HUMAN Polycomb group ring finger 3 (Fragment) OS=Homo sapiens OX=9606 GN=PCGF3 PE=1 SV=1;C9J3G7_HUMAN Polycomb group ring finger 3 (Fragment) OS=Homo sap	7	1	0	0	1	0	0	1	0	0	17.5	4.6284	0	0	0	0	0	0	0	0	0
J3QRY4;B4DTS5;O00231	26S proteasome non-ATPase regulatory subunit 11	PSMD11	J3QRY4_HUMAN Proteasome 26S subunit, non-ATPase 11 (Fragment) OS=Homo sapiens OX=9606 GN=PSMD11 PE=1 SV=8;B4DTS5_HUMAN cDNA FLJ58882, highly similar to 26S proteasome non-ATPase regulatory subunit 11 OS=Homo sapiens OX=9606 PE=2 SV=1;PSD11_HUMAN 26S protea	3	1	0	0	1	0	0	1	0	0	5.3	21.109	4850100	0	0	538900	0	0	4850100	0	0
B4DTT8;Q96GA3	Protein LTV1 homolog	LTV1	B4DTT8_HUMAN Protein LTV1 homolog OS=Homo sapiens OX=9606 PE=2 SV=1;LTV1_HUMAN Protein LTV1 homolog OS=Homo sapiens OX=9606 GN=LTV1 PE=1 SV=1	2	0	1	0	0	1	0	0	1	0	6.3	21.634	0	5135100	0	0	570570	0	0	3412800	0
B4DV78;Q53F91;P09327	Villin-1	VIL1	B4DV78_HUMAN Villin-1 OS=Homo sapiens OX=9606 GN=VIL1 PE=1 SV=1;Q53F91_HUMAN Villin-1 (Fragment) OS=Homo sapiens OX=9606 PE=2 SV=1;VILI_HUMAN Villin-1 OS=Homo sapiens OX=9606 GN=VIL1 PE=1 SV=4	3	0	0	1	0	0	1	0	0	1	2.1	57.983	0	0	0	0	0	0	0	0	0
P63261;B4E3A4;I3L4N8;B4DVQ0;Q8WVW5;A0A804GS07;I3L1U9;A0A6Q8PFE4;I3L3I0;K7EM38;I3L3R2;J3KT65;A1E282;A5A3E0;Q6S8J3;Q6PJ43;B7ZAP6;B3KWQ3;Q96FU6;P0CG38;Q96DE1;A4UCT3;F1BXA6;A5GZ75;L0R5C4;A0A2R8YFE2;P0CG39;Q9BYX7;Q562N6;Q9UE89;Q562P9;Q562L6;Q562N4;Q562N0;Q562N8;Q562L5;Q562S0;Q562Z7;Q562U2;Q562Y6;Q562X9;A0A2R8YEA7;A0A7P0TBL1;Q562V5;Q562L9;Q562R8;Q562P0;Q562Z4	Actin, cytoplasmic 2;Actin, cytoplasmic 2, N-terminally processed	ACTG1	ACTG_HUMAN Actin, cytoplasmic 2 OS=Homo sapiens OX=9606 GN=ACTG1 PE=1 SV=1;B4E3A4_HUMAN Actin, cytoplasmic 2 OS=Homo sapiens OX=9606 PE=2 SV=1;I3L4N8_HUMAN Actin gamma 1 OS=Homo sapiens OX=9606 GN=ACTG1 PE=1 SV=9;B4DVQ0_HUMAN cDNA FLJ58286, highly similar	48	15	13	2	15	13	2	1	1	0	44.8	41.792	3448000000	5662500000	39978000	172400000	283130000	1998900	3175500000	3810400000	1288800000
Q8WXF1;B4DWI8;X6RDA4	Paraspeckle component 1	PSPC1	PSPC1_HUMAN Paraspeckle component 1 OS=Homo sapiens OX=9606 GN=PSPC1 PE=1 SV=1;B4DWI8_HUMAN Paraspeckle component 1 OS=Homo sapiens OX=9606 PE=2 SV=1	3	1	3	0	1	3	0	1	3	0	7.5	58.743	18600000	36739000	0	929980	1836900	0	24106000	18910000	0
B4DWL1;B4E0X8;A0A1Z1G4M2;A0A384MDX9;E9PEB5;A0A994J3Q8;Q96AE4;Q6PJY1;B4DT31;C9JSZ1;Q59FU3	Far upstream element-binding protein 1	FUBP1	B4DWL1_HUMAN cDNA FLJ59240, highly similar to Far upstream element-binding protein 1 OS=Homo sapiens OX=9606 PE=2 SV=1;B4E0X8_HUMAN cDNA FLJ61021, highly similar to Far upstream element-binding protein 1 OS=Homo sapiens OX=9606 PE=2 SV=1;A0A1Z1G4M2_HUMAN F	11	7	4	0	7	4	0	7	4	0	13.7	69.85	151030000	155620000	0	4081900	4205800	0	137650000	116800000	0
B4DWV5;Q9HAV7	GrpE protein homolog;GrpE protein homolog 1, mitochondrial	GRPEL1	B4DWV5_HUMAN GrpE protein homolog OS=Homo sapiens OX=9606 PE=2 SV=1;GRPE1_HUMAN GrpE protein homolog 1, mitochondrial OS=Homo sapiens OX=9606 GN=GRPEL1 PE=1 SV=2	2	1	1	0	1	1	0	1	1	0	5.6	21.9	5001500	3202700	0	357250	228770	0	5001500	2128500	0
K7ESE8;J3KSD8;K7ES02;B4DXF3;Q13867	Bleomycin hydrolase	BLMH	K7ESE8_HUMAN Bleomycin hydrolase (Fragment) OS=Homo sapiens OX=9606 GN=BLMH PE=1 SV=1;J3KSD8_HUMAN Bleomycin hydrolase (Fragment) OS=Homo sapiens OX=9606 GN=BLMH PE=1 SV=8;K7ES02_HUMAN Bleomycin hydrolase (Fragment) OS=Homo sapiens OX=9606 GN=BLMH PE=1 SV=	5	0	1	0	0	1	0	0	1	0	4.8	26.738	0	36624000	0	0	2441600	0	0	24340000	0
Q15785;B4DXU3;Q6ZPD0	Mitochondrial import receptor subunit TOM34	TOMM34	TOM34_HUMAN Mitochondrial import receptor subunit TOM34 OS=Homo sapiens OX=9606 GN=TOMM34 PE=1 SV=2;B4DXU3_HUMAN cDNA FLJ54989, highly similar to Mitochondrial import receptor subunit TOM34 OS=Homo sapiens OX=9606 PE=2 SV=1;Q6ZPD0_HUMAN cDNA FLJ26027 fis,	3	2	0	0	2	0	0	2	0	0	9.1	34.559	5440900	0	0	302270	0	0	5440900	0	0
X6R6Z1;B4DY09;Q53FG3;F4ZW63;F4ZW62;Q12905	Interleukin enhancer-binding factor 2	ILF2	X6R6Z1_HUMAN Interleukin enhancer binding factor 2 (Fragment) OS=Homo sapiens OX=9606 GN=ILF2 PE=1 SV=1;B4DY09_HUMAN Interleukin enhancer binding factor 2 OS=Homo sapiens OX=9606 GN=ILF2 PE=1 SV=1;Q53FG3_HUMAN Interleukin enhancer binding factor 2 variant	6	1	1	0	1	1	0	1	1	0	12.2	12.382	6244100	14052000	0	1248800	2810400	0	6244100	9339000	0
B4DYG5;Q4LE69;P42356	Phosphatidylinositol 4-kinase alpha	PIK4CA variant protein;PI4KA	B4DYG5_HUMAN 1-phosphatidylinositol 4-kinase OS=Homo sapiens OX=9606 PE=2 SV=1;Q4LE69_HUMAN 1-phosphatidylinositol 4-kinase (Fragment) OS=Homo sapiens OX=9606 GN=PIK4CA variant protein PE=2 SV=1;PI4KA_HUMAN Phosphatidylinositol 4-kinase alpha OS=Homo sapie	3	0	1	0	0	1	0	0	1	0	0.6	236.75	0	0	0	0	0	0	0	0	0
B4DYM4;B4DZJ3;Q9UBS9	SUN domain-containing ossification factor	SUCO	B4DYM4_HUMAN SUN domain containing ossification factor OS=Homo sapiens OX=9606 GN=SUCO PE=1 SV=1;B4DZJ3_HUMAN cDNA FLJ60200 OS=Homo sapiens OX=9606 PE=2 SV=1;SUCO_HUMAN SUN domain-containing ossification factor OS=Homo sapiens OX=9606 GN=SUCO PE=1 SV=1	3	0	1	0	0	1	0	0	1	0	1	98.283	0	0	0	0	0	0	0	0	0
Q5JYG5;B4E015;Q96I76	G patch domain-containing protein 3	GPATCH3	Q5JYG5_HUMAN G-patch domain containing 3 (Fragment) OS=Homo sapiens OX=9606 GN=GPATCH3 PE=1 SV=1;B4E015_HUMAN cDNA FLJ53947, highly similar to G patch domain-containing protein 3 OS=Homo sapiens OX=9606 PE=2 SV=1;GPTC3_HUMAN G patch domain-containing prote	3	0	1	0	0	1	0	0	1	0	5.5	14.549	0	0	0	0	0	0	0	0	0
B4E091;Q15459	Splicing factor 3A subunit 1	SF3A1	B4E091_HUMAN cDNA FLJ55438, highly similar to Splicing factor 3 subunit 1 OS=Homo sapiens OX=9606 PE=2 SV=1;SF3A1_HUMAN Splicing factor 3A subunit 1 OS=Homo sapiens OX=9606 GN=SF3A1 PE=1 SV=1	2	1	3	0	1	3	0	1	3	0	5.5	77.406	5746300	35463000	0	174130	1074600	0	13932000	15383000	0
B4E1H9;V9HWF4;P00558;B4DHM5;B4DHB3;B4DWQ3;V9HW85;A0A140VJR3;P07205	Phosphoglycerate kinase;Phosphoglycerate kinase 1	HEL-S-68p;PGK1	B4E1H9_HUMAN Phosphoglycerate kinase OS=Homo sapiens OX=9606 PE=2 SV=1;V9HWF4_HUMAN Phosphoglycerate kinase OS=Homo sapiens OX=9606 GN=HEL-S-68p PE=2 SV=1;PGK1_HUMAN Phosphoglycerate kinase 1 OS=Homo sapiens OX=9606 GN=PGK1 PE=1 SV=3;B4DHM5_HUMAN Phosphogl	9	0	4	0	0	4	0	0	4	0	13.1	35.045	0	56449000	0	0	2971000	0	0	37516000	0
B7ZAA5;B4E1Z9		PSTPIP1	B7ZAA5_HUMAN cDNA, FLJ79119, highly similar to Proline-serine-threonine phosphatase-interacting protein 1 OS=Homo sapiens OX=9606 PE=2 SV=1;B4E1Z9_HUMAN Proline-serine-threonine phosphatase interacting protein 1 OS=Homo sapiens OX=9606 GN=PSTPIP1 PE=1 SV=1	2	0	1	0	0	1	0	0	1	0	5.1	15.799	0	0	0	0	0	0	0	0	0
B4E246;Q9ULD2	Microtubule-associated tumor suppressor 1	MTUS1	B4E246_HUMAN cDNA FLJ53273, highly similar to Homo sapiens mitochondrial tumor suppressor 1 (MTUS1), transcript variant 2, mRNA OS=Homo sapiens OX=9606 PE=2 SV=1;MTUS1_HUMAN Microtubule-associated tumor suppressor 1 OS=Homo sapiens OX=9606 GN=MTUS1 PE=1 SV	2	1	0	0	1	0	0	1	0	0	2.8	65.231	0	0	0	0	0	0	0	0	0
C9JBL0;B4E2B9;E9PHV6;Q53TD0;P23497	Nuclear autoantigen Sp-100	SP100	C9JBL0_HUMAN SP100 nuclear antigen (Fragment) OS=Homo sapiens OX=9606 GN=SP100 PE=1 SV=8;B4E2B9_HUMAN cDNA FLJ61544, highly similar to Nuclear autoantigen Sp-100 OS=Homo sapiens OX=9606 PE=2 SV=1;E9PHV6_HUMAN SP100 nuclear antigen OS=Homo sapiens OX=9606 G	5	0	1	0	0	1	0	0	1	0	18.8	21.866	0	0	0	0	0	0	0	0	0
B4E335;Q53GK6;Q53G99;Q53G76;Q1KLZ0;P60709;E7EVS6;A0A2R8Y793;B4DW52;G5E9R0;A0A6Q8PH58;A0A2R8YGF8;C9JUM1;C9JZR7;C9JTX5;A0A6Q8PGD7	Actin, cytoplasmic 1;Actin, cytoplasmic 1, N-terminally processed	PS1TP5BP1;ACTB	B4E335_HUMAN Actin, cytoplasmic 1 OS=Homo sapiens OX=9606 PE=2 SV=1;Q53GK6_HUMAN Actin, cytoplasmic 1 (Fragment) OS=Homo sapiens OX=9606 PE=2 SV=1;Q53G99_HUMAN Actin, cytoplasmic 1 (Fragment) OS=Homo sapiens OX=9606 PE=2 SV=1;Q53G76_HUMAN Actin, cytoplasmi	16	14	13	2	0	1	0	0	1	0	47.9	39.226	0	78497000	0	0	4131400	0	0	52169000	0
B4E3F0			B4E3F0_HUMAN cDNA FLJ61572, highly similar to Homo sapiens myotubularin related protein 11 (MTMR11), mRNA OS=Homo sapiens OX=9606 PE=2 SV=1	1	0	1	0	0	1	0	0	1	0	6.3	28.206	0	0	0	0	0	0	0	0	0
Q05BU7;B4E3J5;Q9Y6W5	Wiskott-Aldrich syndrome protein family member 2	WASF2	Q05BU7_HUMAN WASF2 protein (Fragment) OS=Homo sapiens OX=9606 GN=WASF2 PE=2 SV=1;B4E3J5_HUMAN cDNA FLJ55445, highly similar to Wiskott-Aldrich syndrome protein family member 2 OS=Homo sapiens OX=9606 PE=2 SV=1;WASF2_HUMAN Actin-binding protein WASF2 OS=Hom	3	1	1	0	1	1	0	1	1	0	6.5	21.409	0	0	0	0	0	0	0	0	0
P08579;B5BTZ8;Q86YK2	U2 small nuclear ribonucleoprotein B	SNRPB2	RU2B_HUMAN U2 small nuclear ribonucleoprotein B OS=Homo sapiens OX=9606 GN=SNRPB2 PE=1 SV=1;B5BTZ8_HUMAN Small nuclear ribonucleoprotein polypeptide B OS=Homo sapiens OX=9606 GN=SNRPB2 PE=2 SV=1;Q86YK2_HUMAN Similar to small nuclear ribonucleoprotein p	3	1	2	0	1	2	0	1	2	0	9.3	25.486	19338000	53852000	0	1933800	5385200	0	24840000	30288000	0
B5BU08;Q01081;K7EJH3;A0A1B0GW87;K7EJM7;M0QYK5;Q69YM7;M0R2N4;Q8WU68	Splicing factor U2AF 35 kDa subunit;Splicing factor U2AF 26 kDa subunit	U2AF1;U2AF1L4;DKFZp313J1712	B5BU08_HUMAN U2 small nuclear RNA auxillary factor 1 isoform a OS=Homo sapiens OX=9606 GN=U2AF1 PE=2 SV=1;U2AF1_HUMAN Splicing factor U2AF 35 kDa subunit OS=Homo sapiens OX=9606 GN=U2AF1 PE=1 SV=3;K7EJH3_HUMAN U2 small nuclear RNA auxiliary factor 1 like 4	9	1	1	0	1	1	0	1	1	0	10.4	27.873	2935600	9871400	0	266870	897400	0	0	6560500	0
V9HWD6;B5BU24;P31946;Q4VY20;Q4VY19;A0A0J9YWE8;Q59EQ2;A0A0J9YWZ2;B4DY04	14-3-3 protein beta/alpha;14-3-3 protein beta/alpha, N-terminally processed	HEL-S-1;YWHAB	V9HWD6_HUMAN 14-3-3 protein beta/alpha OS=Homo sapiens OX=9606 GN=HEL-S-1 PE=2 SV=1;B5BU24_HUMAN 14-3-3 protein beta/alpha OS=Homo sapiens OX=9606 GN=YWHAB PE=2 SV=1;1433B_HUMAN 14-3-3 protein beta/alpha OS=Homo sapiens OX=9606 GN=YWHAB PE=1 SV=3;Q4VY20_HU	9	5	6	0	1	2	0	1	2	0	24	28.082	22104000	79907000	0	1578800	5707700	0	27970000	47240000	0
B7Z3M7;Q7Z2I8;B7Z588;D3DSR9;Q6FH58;B5BU36;O14763	Tumor necrosis factor receptor superfamily member 10B	DKFZp686A24188;TNFRSF10B	B7Z3M7_HUMAN cDNA FLJ59908, highly similar to Tumor necrosis factor receptor superfamily member 10B OS=Homo sapiens OX=9606 PE=2 SV=1;Q7Z2I8_HUMAN Uncharacterized protein DKFZp686A24188 OS=Homo sapiens OX=9606 GN=DKFZp686A24188 PE=2 SV=1;B7Z588_HUMAN cDNA	7	1	0	0	1	0	0	1	0	0	12.5	17.025	0	0	0	0	0	0	0	0	0
S4R3V3;B5BU99;Q9Y5A9	YTH domain-containing family protein 2	YTHDF2	S4R3V3_HUMAN YTH N6-methyladenosine RNA binding protein F2 (Fragment) OS=Homo sapiens OX=9606 GN=YTHDF2 PE=1 SV=1;B5BU99_HUMAN YTH domain-containing family protein OS=Homo sapiens OX=9606 GN=YTHDF2 PE=2 SV=1;YTHD2_HUMAN YTH domain-containing family protein	3	0	1	0	0	1	0	0	1	0	5	24.908	0	19285000	0	0	3214200	0	0	12817000	0
B5BUB5;P05455;E7ERC4;Q14730;E9PGX9;E9PFL9;Q9UMH5;Q9UMH7;Q9UMH6	Lupus La protein	SSB	B5BUB5_HUMAN Autoantigen La (Fragment) OS=Homo sapiens OX=9606 GN=SSB PE=2 SV=1;LA_HUMAN Lupus La protein OS=Homo sapiens OX=9606 GN=SSB PE=1 SV=2;E7ERC4_HUMAN Small RNA binding exonuclease protection factor La (Fragment) OS=Homo sapiens OX=9606 GN=SSB PE=	9	7	8	0	7	8	0	7	8	0	31.9	46.867	105110000	253480000	0	4777800	11522000	0	163350000	110220000	0
B5BUQ8		IL1B	B5BUQ8_HUMAN Multifunctional fusion protein (Fragment) OS=Homo sapiens OX=9606 GN=IL1B PE=2 SV=1	1	0	1	0	0	1	0	0	1	0	7.2	17.377	0	0	0	0	0	0	0	0	0
B5MDF5;P62826;F5H018;J3KQE5;H0YFC6;B4DV51;A0A087X0W0	GTP-binding nuclear protein Ran	RAN	B5MDF5_HUMAN GTP-binding nuclear protein Ran OS=Homo sapiens OX=9606 GN=RAN PE=1 SV=1;RAN_HUMAN GTP-binding nuclear protein Ran OS=Homo sapiens OX=9606 GN=RAN PE=1 SV=3;F5H018_HUMAN GTP-binding nuclear protein Ran (Fragment) OS=Homo sapiens OX=9606 GN=RAN	7	5	4	0	5	4	0	5	4	0	22.7	26.224	109340000	119320000	0	10934000	11932000	0	111180000	77462000	0
B7Z1C9		CCT7	B7Z1C9_HUMAN T-complex protein 1 subunit eta OS=Homo sapiens OX=9606 GN=CCT7 PE=2 SV=1	1	2	4	0	0	1	0	0	1	0	15.7	46.095	0	0	0	0	0	0	0	0	0
B7Z7W3;Q3V639;Q8IZ09;Q7Z376;B7Z7M7;B7Z1K6;Q99962	Endophilin-A1	SH3GL2;DKFZp686B23205	B7Z7W3_HUMAN cDNA FLJ52909, highly similar to SH3-containing GRB2-like protein 2 OS=Homo sapiens OX=9606 PE=2 SV=1;Q3V639_HUMAN Endophilin A1 BAR domain OS=Homo sapiens OX=9606 GN=SH3GL2 PE=2 SV=1;Q8IZ09_HUMAN SH3GL2 protein OS=Homo sapiens OX=9606 GN=SH3G	7	1	1	0	1	1	0	1	1	0	5.8	21.774	0	0	0	0	0	0	0	0	0
B7Z1V9;B7Z1H4;B7Z4B2;A0A7I2V389;E9PLK3;B7Z899;A0A7I2V3W8;P55786;H0YDG0;A0A8V8TQ95;B3KU93	Puromycin-sensitive aminopeptidase	NPEPPS	B7Z1V9_HUMAN cDNA FLJ53310, highly similar to Puromycin-sensitive aminopeptidase OS=Homo sapiens OX=9606 PE=2 SV=1;B7Z1H4_HUMAN cDNA FLJ56052, highly similar to Puromycin-sensitive aminopeptidase OS=Homo sapiens OX=9606 PE=2 SV=1;B7Z4B2_HUMAN Aminopeptidas	11	2	1	0	2	1	0	2	1	0	7.8	53.152	4729200	7565000	0	175160	280190	0	0	5027700	0
B7Z220			B7Z220_HUMAN GATOR complex protein NPRL3 OS=Homo sapiens OX=9606 PE=2 SV=1	1	1	0	0	1	0	0	1	0	0	2.9	55.025	0	0	0	0	0	0	0	0	0
B7Z2D3;H0YA09;E9PFI4;B7Z6D0;G5E9Y7;O43679	LIM domain-binding protein 2	LDB2	B7Z2D3_HUMAN cDNA FLJ52487, highly similar to LIM domain-binding protein 2 OS=Homo sapiens OX=9606 PE=2 SV=1;H0YA09_HUMAN LIM domain binding 2 (Fragment) OS=Homo sapiens OX=9606 GN=LDB2 PE=1 SV=1;E9PFI4_HUMAN LIM domain binding 2 OS=Homo sapiens OX=9606 GN	6	0	1	0	0	1	0	0	1	0	4.8	21.445	0	0	0	0	0	0	0	0	0
B7Z2F4	T-complex protein 1 subunit delta		B7Z2F4_HUMAN T-complex protein 1 subunit delta OS=Homo sapiens OX=9606 PE=2 SV=1	1	5	4	0	1	0	0	1	0	0	16.7	42.299	0	0	0	0	0	0	0	0	0
B7Z340			B7Z340_HUMAN G protein-coupled receptor kinase OS=Homo sapiens OX=9606 PE=2 SV=1	1	1	1	0	1	1	0	1	1	0	4.6	22.29	0	0	0	0	0	0	0	0	0
B7Z3V1;P05023;Q58I23;Q5TC02;Q5TC01;B7Z1N5;B3KX35;H0Y7C1;B4DIQ8;B3KW93;B3KRI1;B1AKY9;B2RAQ4;A0A0S2Z3W6;P50993	Sodium/potassium-transporting ATPase subunit alpha-1;Sodium/potassium-transporting ATPase subunit alpha-2	ATP1A1;ATP1A2	B7Z3V1_HUMAN Sodium/potassium-transporting ATPase subunit alpha (Fragment) OS=Homo sapiens OX=9606 PE=2 SV=1;AT1A1_HUMAN Sodium/potassium-transporting ATPase subunit alpha-1 OS=Homo sapiens OX=9606 GN=ATP1A1 PE=1 SV=1;Q58I23_HUMAN Na+/K+ transporting ATPas	15	0	2	0	0	2	0	0	2	0	1.8	112.44	0	12584000	0	0	279640	0	0	8363000	0
E5RGX5;B7Z4N6;Q93045;B7Z4K3	Stathmin;Stathmin-2	STMN2	E5RGX5_HUMAN Stathmin OS=Homo sapiens OX=9606 GN=STMN2 PE=1 SV=1;B7Z4N6_HUMAN Stathmin OS=Homo sapiens OX=9606 PE=2 SV=1;STMN2_HUMAN Stathmin-2 OS=Homo sapiens OX=9606 GN=STMN2 PE=1 SV=3;B7Z4K3_HUMAN Stathmin OS=Homo sapiens OX=9606 PE=2 SV=1	4	1	2	0	1	1	0	1	1	0	11.3	19.574	23608000	35195000	0	2360800	3519500	0	23608000	23390000	0
B7Z5C9			B7Z5C9_HUMAN cDNA FLJ51048, highly similar to Bestrophin-1 OS=Homo sapiens OX=9606 PE=2 SV=1	1	0	1	0	0	1	0	0	1	0	3.4	32.708	0	0	0	0	0	0	0	0	0
B7Z5Q5;Q69YH5	Cell division cycle-associated protein 2	CDCA2	B7Z5Q5_HUMAN cDNA FLJ61606, highly similar to Homo sapiens cell division cycle associated 2 (CDCA2), mRNA OS=Homo sapiens OX=9606 PE=2 SV=1;CDCA2_HUMAN Cell division cycle-associated protein 2 OS=Homo sapiens OX=9606 GN=CDCA2 PE=1 SV=2	2	1	1	0	1	1	0	1	1	0	1.9	69.795	0	0	0	0	0	0	0	0	0
B7Z6J1;Q86TW7;Q86SW4;Q86TQ8;Q16187;Q6IBS5;P36957	Dihydrolipoyllysine-residue succinyltransferase component of 2-oxoglutarate dehydrogenase complex, mitochondrial	DLST;E2k	B7Z6J1_HUMAN cDNA FLJ55035, highly similar to Dihydrolipoyllysine-residue succinyltransferase component of 2- oxoglutarate dehydrogenase complex, mitochondrial OS=Homo sapiens OX=9606 PE=2 SV=1;Q86TW7_HUMAN Dihydrolipoamide acetyltransferase component of p	7	1	1	0	1	1	0	1	1	0	6.6	17.876	11005000	37413000	0	1000400	3401200	0	11005000	24865000	0
F8W1R7;P60660;B7Z6Z4;J3KND3;G8JLA2;G3V1V0;F8VPF3;G3V1Y7;Q6IBG5;F8W180;F8VZU9;B4E368;A0A8Q3SIC5;P14649;F8W1I5;H0YI43;A0A8Q3SI90;F8VXL3	Myosin light polypeptide 6	MYL6	F8W1R7_HUMAN Myosin light chain 6 OS=Homo sapiens OX=9606 GN=MYL6 PE=1 SV=1;MYL6_HUMAN Myosin light polypeptide 6 OS=Homo sapiens OX=9606 GN=MYL6 PE=1 SV=2;B7Z6Z4_HUMAN Myosin light chain 6 OS=Homo sapiens OX=9606 GN=MYL6 PE=1 SV=1;J3KND3_HUMAN Myosin ligh	18	6	6	1	6	6	1	6	6	1	48.3	16.29	727380000	1000400000	16014000	72738000	100040000	1601400	717340000	570160000	606030000
B7Z768;P51970	NADH dehydrogenase [ubiquinone] 1 alpha subcomplex subunit 8	NDUFA8	B7Z768_HUMAN NADH dehydrogenase [ubiquinone] 1 alpha subcomplex subunit 8 OS=Homo sapiens OX=9606 PE=2 SV=1;NDUA8_HUMAN NADH dehydrogenase [ubiquinone] 1 alpha subcomplex subunit 8 OS=Homo sapiens OX=9606 GN=NDUFA8 PE=1 SV=3	2	0	1	0	0	1	0	0	1	0	10.2	14.963	0	0	0	0	0	0	0	0	0
B7Z7B7			B7Z7B7_HUMAN cDNA FLJ53547 OS=Homo sapiens OX=9606 PE=2 SV=1	1	0	1	0	0	1	0	0	1	0	9	13.205	0	0	0	0	0	0	0	0	0
B7Z7E6			B7Z7E6_HUMAN cDNA FLJ58704, weakly similar to Cysteinyl-tRNA synthetase OS=Homo sapiens OX=9606 PE=2 SV=1	1	1	0	0	1	0	0	1	0	0	4.1	37.923	0	0	0	0	0	0	0	0	0
E9PBP6;B7Z7X3;P55157	Microsomal triglyceride transfer protein large subunit	MTTP	E9PBP6_HUMAN Microsomal triglyceride transfer protein large subunit OS=Homo sapiens OX=9606 GN=MTTP PE=1 SV=2;B7Z7X3_HUMAN Microsomal triglyceride transfer protein large subunit OS=Homo sapiens OX=9606 PE=2 SV=1;MTP_HUMAN Microsomal triglyceride transfer p	3	0	1	0	0	1	0	0	1	0	1.6	90.131	0	0	0	0	0	0	0	0	0
B7Z885;F5GY04;Q01954	Zinc finger protein basonuclin-1	BNC1	B7Z885_HUMAN cDNA FLJ50932, highly similar to Zinc finger protein basonuclin-1 OS=Homo sapiens OX=9606 PE=2 SV=1;F5GY04_HUMAN Basonuclin zinc finger protein 1 OS=Homo sapiens OX=9606 GN=BNC1 PE=1 SV=1;BNC1_HUMAN Zinc finger protein basonuclin-1 OS=Homo sap	3	0	1	0	0	1	0	0	1	0	1	109.83	0	0	0	0	0	0	0	0	0
B7Z8J7			B7Z8J7_HUMAN cDNA FLJ57466 OS=Homo sapiens OX=9606 PE=2 SV=1	1	0	1	0	0	1	0	0	1	0	2.7	28.65	0	0	0	0	0	0	0	0	0
Q6IS01;B7Z8W9;O14490	Disks large-associated protein 1	DLGAP1	Q6IS01_HUMAN DLGAP1 protein OS=Homo sapiens OX=9606 GN=DLGAP1 PE=2 SV=1;B7Z8W9_HUMAN cDNA FLJ56525, highly similar to Disks large-associated protein 1 OS=Homo sapiens OX=9606 PE=2 SV=1;DLGP1_HUMAN Disks large-associated protein 1 OS=Homo sapiens OX=9606 GN	3	1	0	0	1	0	0	1	0	0	2.4	60.418	0	0	0	0	0	0	0	0	0
B7Z8Z8;O60318	Germinal-center associated nuclear protein	MCM3AP	B7Z8Z8_HUMAN cDNA FLJ61702, highly similar to 80 kDa MCM3-associated protein OS=Homo sapiens OX=9606 PE=2 SV=1;GANP_HUMAN Germinal-center associated nuclear protein OS=Homo sapiens OX=9606 GN=MCM3AP PE=1 SV=2	2	1	0	0	1	0	0	1	0	0	0.5	179.04	0	0	0	0	0	0	0	0	0
B7Z922	Phosphomannomutase		B7Z922_HUMAN Phosphomannomutase OS=Homo sapiens OX=9606 PE=2 SV=1	1	1	1	0	1	1	0	1	1	0	7.1	11.456	0	0	0	0	0	0	0	0	0
Q5T7C4;B7Z965;Q59GW1;P09429;B3KQ05;B2RPK0;Q9NYD7;A0A286R9D9;Q75MM1	High mobility group protein B1;Putative high mobility group protein B1-like 1	HMGB1;HMGB1P1	Q5T7C4_HUMAN High mobility group protein B1 OS=Homo sapiens OX=9606 GN=HMGB1 PE=1 SV=1;B7Z965_HUMAN High mobility group protein B1 OS=Homo sapiens OX=9606 PE=2 SV=1;Q59GW1_HUMAN High mobility group protein B1 (Fragment) OS=Homo sapiens OX=9606 PE=2 SV=1;HM	9	3	1	0	3	1	0	3	1	0	18.4	18.311	17283000	7162400	0	3456600	1432500	0	15756000	6287500	0
F5H1Y9;B7ZB68		SPARCL1	F5H1Y9_HUMAN SPARC like 1 (Fragment) OS=Homo sapiens OX=9606 GN=SPARCL1 PE=1 SV=8;B7ZB68_HUMAN cDNA, FLJ79432, highly similar to SPARC-like protein 1 OS=Homo sapiens OX=9606 PE=2 SV=1	2	0	1	0	0	1	0	0	1	0	38.9	2.0643	0	0	0	0	0	0	0	0	0
E9PDR5;B7ZLD4;E7EPI0;B7ZLE0;Q9P2D0	Inhibitor of Bruton tyrosine kinase	IBTK	E9PDR5_HUMAN Inhibitor of Bruton tyrosine kinase OS=Homo sapiens OX=9606 GN=IBTK PE=1 SV=1;B7ZLD4_HUMAN IBTK protein OS=Homo sapiens OX=9606 GN=IBTK PE=2 SV=1;E7EPI0_HUMAN Inhibitor of Bruton tyrosine kinase OS=Homo sapiens OX=9606 GN=IBTK PE=1 SV=1;B7ZLE0	5	1	0	0	1	0	0	1	0	0	1	127.23	0	0	0	0	0	0	0	0	0
B7ZM91		C14orf182	B7ZM91_HUMAN C14orf182 protein OS=Homo sapiens OX=9606 GN=C14orf182 PE=2 SV=1	1	0	1	0	0	1	0	0	1	0	6	16.74	0	0	0	0	0	0	0	0	0
B7ZMJ0;Q5T0U0	Coiled-coil domain-containing protein 122	CCDC122	B7ZMJ0_HUMAN Coiled-coil domain containing 122 OS=Homo sapiens OX=9606 GN=CCDC122 PE=2 SV=1;CC122_HUMAN Coiled-coil domain-containing protein 122 OS=Homo sapiens OX=9606 GN=CCDC122 PE=1 SV=1	2	0	1	0	0	1	0	0	1	0	3.9	32.269	0	0	0	0	0	0	0	0	0
Q15203;Q15202;Q86YS2;Q8TBK9;Q53S24;Q7KZ52;V9HVW6;Q15204;B8ZZQ6;P06454;Q15254;Q9NYD3;Q9UMZ1;H7C2N1;Q15200;V9HVW7;B8ZZA1;B8ZZW7	Prothymosin alpha;Prothymosin alpha, N-terminally processed;Thymosin alpha-1	PTMA;PTMAP7	Q15203_HUMAN Prothymosin alpha OS=Homo sapiens OX=9606 PE=3 SV=2;Q15202_HUMAN Prothymosin alpha OS=Homo sapiens OX=9606 PE=3 SV=2;Q86YS2_HUMAN Prothymosin alpha OS=Homo sapiens OX=9606 PE=2 SV=1;Q8TBK9_HUMAN Prothymosin alpha OS=Homo sapiens OX=9606 GN=PTM	18	2	2	0	2	2	0	2	2	0	34.2	8.1611	94909000	75901000	0	47454000	37951000	0	73528000	71825000	0
H0YAZ4;B9EK43;Q9NQW8	Cyclic nucleotide-gated cation channel beta-3	CNGB3	H0YAZ4_HUMAN Cyclic nucleotide gated channel subunit beta 3 (Fragment) OS=Homo sapiens OX=9606 GN=CNGB3 PE=1 SV=1;B9EK43_HUMAN Cyclic nucleotide gated channel beta 3 OS=Homo sapiens OX=9606 GN=CNGB3 PE=2 SV=1;CNGB3_HUMAN Cyclic nucleotide-gated channel bet	3	0	1	0	0	1	0	0	1	0	14.4	12.342	0	0	0	0	0	0	0	0	0
K7EPT9;B9EKV1;Q2MJR0	Sprouty-related, EVH1 domain-containing protein 3	SPRED3	K7EPT9_HUMAN Sprouty related EVH1 domain containing 3 (Fragment) OS=Homo sapiens OX=9606 GN=SPRED3 PE=1 SV=1;B9EKV1_HUMAN Sprouty-related, EVH1 domain containing 3 OS=Homo sapiens OX=9606 GN=SPRED3 PE=2 SV=1;SPRE3_HUMAN Sprouty-related, EVH1 domain-contain	3	1	1	0	1	1	0	1	1	0	4.4	18.931	0	0	0	0	0	0	0	0	0
P68871;D9YZU5;C8C504;Q9UK54;A0A481SHK9;A0N071;Q6J1Z7;P02042;Q9BWV6;Q9GZL9;Q14473;Q8IUL9;Q670S4;A0A2R8Y7R2;Q0Z944;B3VL86;Q4TWB7;B3VL31;Q4F786;A0A1B4WRL5;A0A3G5AXY7;Q4JLR8;B2M1S6;Q8IZI0;E9PFT6;B3VL05;E9NGZ5;Q52MT0;Q6V0K9;B2M1S8;D1MGQ0;Q3LR79;A1YZ08;B3VL17;Q3Y9I8;F8W6P5;B5ANL9;Q9BWU5;E9PEW8;Q14477;Q4TZM4;A0A2R3Z0D6;B2M0Y1;D5FZW3;A9YUX2;B2M1S7;Q6VFQ5;E9M263;Q9UP81;Q9BXA2;Q14484;Q14474;A0A2R8Y7X9;A0AA…	Hemoglobin subunit beta;LVV-hemorphin-7;Spinorphin;Hemoglobin subunit delta	HBB;HBD	HBB_HUMAN Hemoglobin subunit beta OS=Homo sapiens OX=9606 GN=HBB PE=1 SV=2;D9YZU5_HUMAN Beta-globin OS=Homo sapiens OX=9606 GN=HBB PE=3 SV=1;C8C504_HUMAN Beta-globin OS=Homo sapiens OX=9606 GN=HBB PE=3 SV=1;Q9UK54_HUMAN Hemoglobin beta subunit variant (Fra	94	5	6	0	5	6	0	5	6	0	54.4	15.998	60792000	355610000	0	5526600	32328000	0	69226000	227900000	0
C9IZS8;V9HVY7;Q03936	Zinc finger protein 92	ZNF92;HEL-203	C9IZS8_HUMAN Zinc finger protein 92 OS=Homo sapiens OX=9606 GN=ZNF92 PE=1 SV=1;V9HVY7_HUMAN Epididymis luminal protein 203 OS=Homo sapiens OX=9606 GN=HEL-203 PE=2 SV=1;ZNF92_HUMAN Zinc finger protein 92 OS=Homo sapiens OX=9606 GN=ZNF92 PE=1 SV=2	3	0	0	1	0	0	1	0	0	1	2.4	59.438	0	0	0	0	0	0	0	0	0
C9J0E4;P01040	Cystatin-A;Cystatin-A, N-terminally processed	CSTA	C9J0E4_HUMAN Cystatin A OS=Homo sapiens OX=9606 GN=CSTA PE=1 SV=1;CYTA_HUMAN Cystatin-A OS=Homo sapiens OX=9606 GN=CSTA PE=1 SV=1	2	1	4	0	1	4	0	1	4	0	57.1	7.0861	54452000	327450000	0	10890000	65491000	0	78370000	193710000	0
C9J0K6;P30626;B4DHQ6	Sorcin	SRI	C9J0K6_HUMAN Sorcin OS=Homo sapiens OX=9606 GN=SRI PE=1 SV=1;SORCN_HUMAN Sorcin OS=Homo sapiens OX=9606 GN=SRI PE=1 SV=1	3	1	2	0	1	2	0	1	2	0	18.1	17.605	8196700	67919000	0	630510	5224500	0	0	45138000	0
C9JMD7;C9JSP1;C9JQ75;C9J0M4;Q53HT6;Q53G72;P51572	B-cell receptor-associated protein 31	BCAP31	C9JMD7_HUMAN B-cell receptor-associated protein (Fragment) OS=Homo sapiens OX=9606 GN=BCAP31 PE=1 SV=1;C9JSP1_HUMAN B-cell receptor-associated protein (Fragment) OS=Homo sapiens OX=9606 GN=BCAP31 PE=1 SV=1;C9JQ75_HUMAN B-cell receptor-associated protein (F	7	0	1	0	0	1	0	0	1	0	5.1	20.184	0	18789000	0	0	1878900	0	0	12487000	0
C9J1B9		LYSMD4	C9J1B9_HUMAN LysM domain containing 4 (Fragment) OS=Homo sapiens OX=9606 GN=LYSMD4 PE=4 SV=1	1	1	0	0	1	0	0	1	0	0	9.8	13.661	0	0	0	0	0	0	0	0	0
C9J2P0;P51965	Ubiquitin-conjugating enzyme E2 E1	UBE2E1	C9J2P0_HUMAN E2 ubiquitin-conjugating enzyme (Fragment) OS=Homo sapiens OX=9606 GN=UBE2E1 PE=1 SV=1;UB2E1_HUMAN Ubiquitin-conjugating enzyme E2 E1 OS=Homo sapiens OX=9606 GN=UBE2E1 PE=1 SV=1	2	1	0	0	1	0	0	1	0	0	4.8	16.21	0	0	0	0	0	0	0	0	0
F8WCJ1;C9J7B5;C9J4W5;I3L397;I3L504;Q9GZV4;Q6IS14;P63241	Eukaryotic translation initiation factor 5A;Eukaryotic translation initiation factor 5A-2;Eukaryotic translation initiation factor 5A-1-like;Eukaryotic translation initiation factor 5A-1	EIF5A2;EIF5A;EIF5AL1	F8WCJ1_HUMAN Eukaryotic translation initiation factor 5A OS=Homo sapiens OX=9606 GN=EIF5A2 PE=1 SV=1;C9J7B5_HUMAN Eukaryotic translation initiation factor 5A OS=Homo sapiens OX=9606 GN=EIF5A2 PE=1 SV=1;C9J4W5_HUMAN Eukaryotic translation initiation factor	8	1	1	0	1	1	0	1	1	0	11.4	11.687	17986000	44570000	0	3597200	8914000	0	0	29621000	0
K7ENW8;C9J532;Q9H808	Transducin-like enhancer protein 6	TLE6	K7ENW8_HUMAN TLE family member 6, subcortical maternal complex member OS=Homo sapiens OX=9606 GN=TLE6 PE=1 SV=1;C9J532_HUMAN TLE family member 6, subcortical maternal complex member (Fragment) OS=Homo sapiens OX=9606 GN=TLE6 PE=1 SV=1;TLE6_HUMAN Transducin	3	0	1	0	0	1	0	0	1	0	15.6	4.9696	0	0	0	0	0	0	0	0	0
C9J8R9;P12757	Ski-like protein	SKIL	C9J8R9_HUMAN SKI like proto-oncogene (Fragment) OS=Homo sapiens OX=9606 GN=SKIL PE=1 SV=1;SKIL_HUMAN Ski-like protein OS=Homo sapiens OX=9606 GN=SKIL PE=1 SV=2	2	0	1	0	0	1	0	0	1	0	13	13.279	0	14155000	0	0	2022100	0	0	9407100	0
H7C4E5;C9J8T6;Q14061	Cytochrome c oxidase copper chaperone	COX17	H7C4E5_HUMAN Cytochrome c oxidase copper chaperone COX17 (Fragment) OS=Homo sapiens OX=9606 GN=COX17 PE=1 SV=1;C9J8T6_HUMAN Cytochrome c oxidase copper chaperone COX17 OS=Homo sapiens OX=9606 GN=COX17 PE=1 SV=1;COX17_HUMAN Cytochrome c oxidase copper chape	3	1	1	0	1	1	0	1	1	0	22.4	6.3023	9560000	18029000	0	3186700	6009700	0	9560000	11982000	0
C9JG08;Q68DN1	Uncharacterized protein C2orf16	C2orf16	C9JG08_HUMAN SPATA31 subfamily H member 1 OS=Homo sapiens OX=9606 GN=SPATA31H1 PE=1 SV=2;S31H1_HUMAN Spermatogenesis-associated protein 31H1 OS=Homo sapiens OX=9606 GN=SPATA31H1 PE=1 SV=3	2	0	1	0	0	1	0	0	1	0	0.1	598.49	0	0	0	0	0	0	0	0	0
C9JIG9;O95747	Serine/threonine-protein kinase OSR1	OXSR1	C9JIG9_HUMAN Serine/threonine-protein kinase OSR1 OS=Homo sapiens OX=9606 GN=OXSR1 PE=1 SV=1;OXSR1_HUMAN Serine/threonine-protein kinase OSR1 OS=Homo sapiens OX=9606 GN=OXSR1 PE=1 SV=1	2	1	0	0	1	0	0	1	0	0	3.2	51.856	0	0	0	0	0	0	0	0	0
F8WDS4;F8WAK7;F8WBB9;F8WCS3;C9JJG2;C9JS83;Q9NVC2;Q9H9Y6	DNA-directed RNA polymerase I subunit RPA2	POLR1B	F8WDS4_HUMAN RNA polymerase I subunit B OS=Homo sapiens OX=9606 GN=POLR1B PE=1 SV=1;F8WAK7_HUMAN RNA polymerase I subunit B OS=Homo sapiens OX=9606 GN=POLR1B PE=1 SV=1;F8WBB9_HUMAN RNA polymerase I subunit B OS=Homo sapiens OX=9606 GN=POLR1B PE=1 SV=1;F8WC	8	1	0	0	1	0	0	1	0	0	16.9	7.2631	0	0	0	0	0	0	0	0	0
J3QL22;J3QS85;J3KTQ1;J3QKR0;C9JLV5;Q9UNS2	COP9 signalosome complex subunit 3	COPS3	J3QL22_HUMAN COP9 signalosome subunit 3 OS=Homo sapiens OX=9606 GN=COPS3 PE=1 SV=1;J3QS85_HUMAN COP9 signalosome subunit 3 OS=Homo sapiens OX=9606 GN=COPS3 PE=1 SV=1;J3KTQ1_HUMAN COP9 signalosome subunit 3 OS=Homo sapiens OX=9606 GN=COPS3 PE=1 SV=1;J3QKR0_	6	0	1	0	0	1	0	0	1	0	60	2.1494	0	7487800	0	0	3743900	0	0	4976400	0
Q8N9V6;C9JZ61;C9JQK2	Ankyrin repeat domain-containing protein 53	ANKRD53	ANR53_HUMAN Ankyrin repeat domain-containing protein 53 OS=Homo sapiens OX=9606 GN=ANKRD53 PE=1 SV=3;C9JZ61_HUMAN Ankyrin repeat domain 53 OS=Homo sapiens OX=9606 GN=ANKRD53 PE=1 SV=1;C9JQK2_HUMAN Ankyrin repeat domain 53 OS=Homo sapiens OX=9606 GN=ANKRD53	3	0	2	0	0	2	0	0	2	0	3.2	59.57	0	0	0	0	0	0	0	0	0
D0PNI1;P63104;E7EX29;E7ESK7;B0AZS6;E5RIR4;E9PD24;E7EVZ2;B7Z2E6;H0YB80;E5RGE1;Q6LD62;Q2F831	14-3-3 protein zeta/delta	YWHAZ	D0PNI1_HUMAN 14-3-3 protein zeta/delta OS=Homo sapiens OX=9606 GN=YWHAZ PE=2 SV=1;1433Z_HUMAN 14-3-3 protein zeta/delta OS=Homo sapiens OX=9606 GN=YWHAZ PE=1 SV=1;E7EX29_HUMAN 14-3-3 protein zeta/delta (Fragment) OS=Homo sapiens OX=9606 GN=YWHAZ PE=1 SV=1;	13	9	11	0	6	8	0	5	7	0	43.7	27.745	122950000	349780000	0	8781900	24984000	0	171850000	183560000	0
D3DTW3;Q9NZI8	Insulin-like growth factor 2 mRNA-binding protein 1	IGF2BP1	D3DTW3_HUMAN Insulin-like growth factor 2 mRNA binding protein 1 deltaN CRDBP OS=Homo sapiens OX=9606 GN=IGF2BP1 PE=2 SV=1;IF2B1_HUMAN Insulin-like growth factor 2 mRNA-binding protein 1 OS=Homo sapiens OX=9606 GN=IGF2BP1 PE=1 SV=2	2	1	0	0	1	0	0	1	0	0	3.2	47.912	11338000	0	0	472430	0	0	11338000	0	0
H3BV80;H3BMM9;H3BTC0;D3DU92;Q15287;H3BPG5;H3BMS0	RNA-binding protein with serine-rich domain 1	RNPS1	H3BV80_HUMAN RNA-binding protein with serine-rich domain 1 OS=Homo sapiens OX=9606 GN=RNPS1 PE=1 SV=2;H3BMM9_HUMAN RNA-binding protein with serine-rich domain 1 (Fragment) OS=Homo sapiens OX=9606 GN=RNPS1 PE=1 SV=1;H3BTC0_HUMAN RNA-binding protein with ser	7	3	1	0	3	1	0	3	1	0	25.6	24.561	44135000	14027000	0	4903800	1558500	0	32913000	20544000	0
D3YTB1;F8W727;P62910	60S ribosomal protein L32	RPL32	D3YTB1_HUMAN Ribosomal protein L32 (Fragment) OS=Homo sapiens OX=9606 GN=RPL32 PE=1 SV=1;F8W727_HUMAN Ribosomal protein L32 OS=Homo sapiens OX=9606 GN=RPL32 PE=1 SV=1;RL32_HUMAN Large ribosomal subunit protein eL32 OS=Homo sapiens OX=9606 GN=RPL32 PE=1 SV=	3	1	1	0	1	1	0	1	1	0	17.3	15.616	5552700	11942000	0	793250	1706000	0	5552700	0	0
D3YTC1;Q9NZE8	39S ribosomal protein L35, mitochondrial	MRPL35	D3YTC1_HUMAN Large ribosomal subunit protein bL35m OS=Homo sapiens OX=9606 GN=MRPL35 PE=1 SV=1;RM35_HUMAN Large ribosomal subunit protein bL35m OS=Homo sapiens OX=9606 GN=MRPL35 PE=1 SV=3	2	0	2	0	0	2	0	0	2	0	9.6	20.072	0	0	0	0	0	0	0	0	0
D6R9A6;Q5U071;P26583	High mobility group protein B2	HMGB2	D6R9A6_HUMAN High mobility group protein B2 (Fragment) OS=Homo sapiens OX=9606 GN=HMGB2 PE=1 SV=1;Q5U071_HUMAN High mobility group protein B2 OS=Homo sapiens OX=9606 PE=2 SV=1;HMGB2_HUMAN High mobility group protein B2 OS=Homo sapiens OX=9606 GN=HMGB2 PE=1	3	1	0	0	1	0	0	1	0	0	10.4	15.404	6317400	0	0	1579300	0	0	6317400	0	0
H0Y992;H0YAD3;D6RBC8;D6R9Q3;Q8N799;Q86W54	Spermatogenesis-associated protein 24	SPATA24	H0Y992_HUMAN Spermatogenesis associated 24 (Fragment) OS=Homo sapiens OX=9606 GN=SPATA24 PE=1 SV=1;H0YAD3_HUMAN Spermatogenesis associated 24 (Fragment) OS=Homo sapiens OX=9606 GN=SPATA24 PE=1 SV=1;D6RBC8_HUMAN Spermatogenesis associated 24 OS=Homo sapiens	6	1	0	0	1	0	0	1	0	0	6.7	16.79	0	0	0	0	0	0	0	0	0
D6RAA0;Q13029	PR domain zinc finger protein 2	PRDM2	D6RAA0_HUMAN PR/SET domain 2 (Fragment) OS=Homo sapiens OX=9606 GN=PRDM2 PE=1 SV=1;PRDM2_HUMAN PR domain zinc finger protein 2 OS=Homo sapiens OX=9606 GN=PRDM2 PE=1 SV=3	2	0	1	0	0	1	0	0	1	0	5.2	17.322	0	0	0	0	0	0	0	0	0
D6RAJ7		KIAA1191	D6RAJ7_HUMAN Putative monooxygenase p33MONOX (Fragment) OS=Homo sapiens OX=9606 GN=KIAA1191 PE=1 SV=1	1	1	0	0	1	0	0	1	0	0	16.8	10.329	0	0	0	0	0	0	0	0	0
D6RC27;Q59FW6;O00472	RNA polymerase II elongation factor ELL2	ELL2	D6RC27_HUMAN Elongation factor for RNA polymerase II 2 (Fragment) OS=Homo sapiens OX=9606 GN=ELL2 PE=1 SV=1;Q59FW6_HUMAN Elongation factor, RNA polymerase II, 2 variant (Fragment) OS=Homo sapiens OX=9606 PE=2 SV=1;ELL2_HUMAN RNA polymerase II elongation fa	3	1	0	0	1	0	0	1	0	0	6	16.856	0	0	0	0	0	0	0	0	0
D6RCM9;Q86VV4	Ran-binding protein 3-like	RANBP3L	D6RCM9_HUMAN RAN binding protein 3 like (Fragment) OS=Homo sapiens OX=9606 GN=RANBP3L PE=1 SV=1;RNB3L_HUMAN Ran-binding protein 3-like OS=Homo sapiens OX=9606 GN=RANBP3L PE=1 SV=2	2	0	1	0	0	1	0	0	1	0	14.8	12.188	0	0	0	0	0	0	0	0	0
D6RHJ6;D6RD17;P01591;C9JA05	Immunoglobulin J chain	JCHAIN;IGJ	D6RHJ6_HUMAN Joining chain of multimeric IgA and IgM (Fragment) OS=Homo sapiens OX=9606 GN=JCHAIN PE=1 SV=1;D6RD17_HUMAN Joining chain of multimeric IgA and IgM (Fragment) OS=Homo sapiens OX=9606 GN=JCHAIN PE=1 SV=8;IGJ_HUMAN Immunoglobulin J chain OS=Homo	4	3	1	0	3	1	0	3	1	0	19.1	17.679	56383000	18217000	0	6264800	2024100	0	38444000	30046000	0
D6REB3		HES4	D6REB3_HUMAN Hes family bHLH transcription factor 4 OS=Homo sapiens OX=9606 GN=HES4 PE=1 SV=1	1	0	1	0	0	1	0	0	1	0	4.8	19.79	0	0	0	0	0	0	0	0	0
D6RHI0;E9PC90;H1UBN2;P14635	G2/mitotic-specific cyclin-B1	CCNB1;CCNB1V	D6RHI0_HUMAN Cyclin B1 (Fragment) OS=Homo sapiens OX=9606 GN=CCNB1 PE=1 SV=1;E9PC90_HUMAN G2/mitotic-specific cyclin-B1 (Fragment) OS=Homo sapiens OX=9606 GN=CCNB1 PE=1 SV=1;H1UBN2_HUMAN G2/mitotic-specific cyclin-B1 OS=Homo sapiens OX=9606 GN=CCNB1V PE=2	4	2	3	0	2	3	0	2	3	0	7.8	26.76	33538000	97606000	0	3726500	10845000	0	40722000	57685000	0
E5KS15;E5KS22;Q9UHN1	DNA polymerase subunit gamma-2, mitochondrial	POLG2	E5KS15_HUMAN Mitochondrial DNA polymerase subunit gamma-2 OS=Homo sapiens OX=9606 GN=POLG2 PE=4 SV=1;E5KS22_HUMAN Mitochondrial DNA polymerase subunit gamma-2 OS=Homo sapiens OX=9606 PE=4 SV=1;DPOG2_HUMAN DNA polymerase subunit gamma-2 OS=Homo sapiens OX=9	3	1	0	0	1	0	0	1	0	0	2.9	54.91	0	0	0	0	0	0	0	0	0
E5RK27;E5RFP6;E5RJN6;E5RHZ6;Q9Y277	Voltage-dependent anion-selective channel protein 3	VDAC3	E5RK27_HUMAN Voltage-dependent anion-selective channel protein 3 (Fragment) OS=Homo sapiens OX=9606 GN=VDAC3 PE=1 SV=1;E5RFP6_HUMAN Voltage-dependent anion-selective channel protein 3 OS=Homo sapiens OX=9606 GN=VDAC3 PE=1 SV=1;E5RJN6_HUMAN Voltage-dependen	5	1	1	0	1	1	0	1	1	0	12	11.854	10585000	8890700	0	1764100	1481800	0	10585000	5908700	0
E5RGS4;O60925	Prefoldin subunit 1	PFDN1	E5RGS4_HUMAN Prefoldin subunit 1 OS=Homo sapiens OX=9606 GN=PFDN1 PE=1 SV=1;PFD1_HUMAN Prefoldin subunit 1 OS=Homo sapiens OX=9606 GN=PFDN1 PE=1 SV=2	2	0	1	0	0	1	0	0	1	0	9.4	13.466	0	3911800	0	0	488970	0	0	2599800	0
E5RIW3;Q6FGD7;E5RJD8;E5RHG6;O75347;E5RIX8	Tubulin-specific chaperone A	TBCA	E5RIW3_HUMAN Tubulin-specific chaperone A OS=Homo sapiens OX=9606 GN=TBCA PE=1 SV=1;Q6FGD7_HUMAN Tubulin-specific chaperone A OS=Homo sapiens OX=9606 GN=TBCA PE=2 SV=1;E5RJD8_HUMAN Tubulin-specific chaperone A OS=Homo sapiens OX=9606 GN=TBCA PE=1 SV=1;E5RH	6	2	1	0	2	1	0	2	1	0	21.4	10.08	63035000	2848700	0	10506000	474780	0	36954000	27975000	0
E5RHL9		CNOT8	E5RHL9_HUMAN poly(A)-specific ribonuclease OS=Homo sapiens OX=9606 GN=CNOT8 PE=1 SV=1	1	1	0	0	1	0	0	1	0	0	7.7	13.567	0	0	0	0	0	0	0	0	0
E5RI94;E7EWW7;E7ERK7;Q96DN5	TBC1 domain family member 31	TBC1D31	E5RI94_HUMAN TBC1 domain family member 31 OS=Homo sapiens OX=9606 GN=TBC1D31 PE=1 SV=1;E7EWW7_HUMAN TBC1 domain family member 31 OS=Homo sapiens OX=9606 GN=TBC1D31 PE=1 SV=1;E7ERK7_HUMAN TBC1 domain family member 31 OS=Homo sapiens OX=9606 GN=TBC1D31 PE=1	4	0	1	0	0	1	0	0	1	0	1.5	73.395	0	0	0	0	0	0	0	0	0
E5RI99;P62888;A0A0B4J213;E5RJH3;A0A0C4DH44	60S ribosomal protein L30	RPL30	E5RI99_HUMAN Large ribosomal subunit protein eL30 (Fragment) OS=Homo sapiens OX=9606 GN=RPL30 PE=1 SV=1;RL30_HUMAN Large ribosomal subunit protein eL30 OS=Homo sapiens OX=9606 GN=RPL30 PE=1 SV=2;A0A0B4J213_HUMAN Large ribosomal subunit protein eL30 OS=Homo	5	2	2	0	2	2	0	2	2	0	24.6	12.656	58274000	97984000	0	9712300	16331000	0	60562000	62832000	0
E5RIA2;E7EUF1;Q13822	Ectonucleotide pyrophosphatase/phosphodiesterase family member 2	ENPP2	E5RIA2_HUMAN Ectonucleotide pyrophosphatase/phosphodiesterase 2 OS=Homo sapiens OX=9606 GN=ENPP2 PE=1 SV=1;E7EUF1_HUMAN Ectonucleotide pyrophosphatase/phosphodiesterase 2 OS=Homo sapiens OX=9606 GN=ENPP2 PE=1 SV=1;ENPP2_HUMAN Autotaxin OS=Homo sapiens OX=9	3	0	1	0	0	1	0	0	1	0	3.2	57.724	0	0	0	0	0	0	0	0	0
E5RIJ0;I1WZN9;E7EW18;Q53EV2;P06746	DNA polymerase beta	POLB	E5RIJ0_HUMAN DNA polymerase OS=Homo sapiens OX=9606 GN=POLB PE=1 SV=1;I1WZN9_HUMAN DNA polymerase (Fragment) OS=Homo sapiens OX=9606 PE=2 SV=1;E7EW18_HUMAN DNA-directed DNA polymerase (Fragment) OS=Homo sapiens OX=9606 GN=POLB PE=1 SV=1;Q53EV2_HUMAN DNA po	5	0	0	1	0	0	1	0	0	1	6.7	21.816	0	0	0	0	0	0	0	0	0
E5RJN9;Q9Y6D6	Brefeldin A-inhibited guanine nucleotide-exchange protein 1	ARFGEF1	E5RJN9_HUMAN ADP ribosylation factor guanine nucleotide exchange factor 1 (Fragment) OS=Homo sapiens OX=9606 GN=ARFGEF1 PE=1 SV=1;BIG1_HUMAN Brefeldin A-inhibited guanine nucleotide-exchange protein 1 OS=Homo sapiens OX=9606 GN=ARFGEF1 PE=1 SV=2	2	1	0	0	1	0	0	1	0	0	8.5	13.117	0	0	0	0	0	0	0	0	0
E5RJS1		EFR3A	E5RJS1_HUMAN EFR3 homolog A (Fragment) OS=Homo sapiens OX=9606 GN=EFR3A PE=1 SV=1	1	1	1	0	1	1	0	1	1	0	9.8	15.227	0	0	0	0	0	0	0	0	0
H0YB56;E5RJU9;Q86UE4	Protein LYRIC	MTDH	H0YB56_HUMAN Metadherin (Fragment) OS=Homo sapiens OX=9606 GN=MTDH PE=1 SV=1;E5RJU9_HUMAN Metadherin OS=Homo sapiens OX=9606 GN=MTDH PE=1 SV=1;LYRIC_HUMAN Protein LYRIC OS=Homo sapiens OX=9606 GN=MTDH PE=1 SV=2	3	0	2	0	0	2	0	0	2	0	9.8	24.406	0	40959000	0	0	4551000	0	0	27221000	0
E7DVW5;Q01469;I6L8B7;A8MUU1	Fatty acid-binding protein, epidermal	FABP5	E7DVW5_HUMAN Fatty acid-binding protein 5 OS=Homo sapiens OX=9606 GN=FABP5 PE=3 SV=1;FABP5_HUMAN Fatty acid-binding protein 5 OS=Homo sapiens OX=9606 GN=FABP5 PE=1 SV=3;I6L8B7_HUMAN Fatty acid-binding protein 5 OS=Homo sapiens OX=9606 GN=FABP5 PE=1 SV=1	4	6	5	0	6	5	0	6	5	0	54.1	15.164	177930000	635650000	0	22242000	79456000	0	227230000	373160000	0
E7EPN9;Q9Y520;B4DQN8;B4DM27;H7C5N8	Protein PRRC2C	PRRC2C	E7EPN9_HUMAN Proline rich coiled-coil 2C OS=Homo sapiens OX=9606 GN=PRRC2C PE=1 SV=1;PRC2C_HUMAN Protein PRRC2C OS=Homo sapiens OX=9606 GN=PRRC2C PE=1 SV=4;B4DQN8_HUMAN cDNA FLJ50056, highly similar to Homo sapiens BAT2 domain containing 1 (BAT2D1), mRNA (	5	5	1	0	5	1	0	5	1	0	2.2	308.77	20610000	21580000	0	206100	215800	0	20610000	0	0
P07477;E7EQ64;Q53ZX9;Q53ZX8;Q7Z5F3;A6XMV9;Q5NV56;Q3SY19;Q3SY20;A0A0J9YYC8;A6XMV8;H0Y8D1;Q6PK75;A0A0J9YY49;Q86W17;Q45KI0;Q53ZX7;P07478;Q8NHM4	Trypsin-1;Alpha-trypsin chain 1;Alpha-trypsin chain 2;Trypsin-2;Putative trypsin-6	PRSS1;TRY8;PRSS2;PRSS3P2	TRY1_HUMAN Serine protease 1 OS=Homo sapiens OX=9606 GN=PRSS1 PE=1 SV=1;E7EQ64_HUMAN Serine protease 1 OS=Homo sapiens OX=9606 GN=PRSS1 PE=1 SV=1;Q53ZX9_HUMAN Protease serine 1 (Fragment) OS=Homo sapiens OX=9606 GN=PRSS1 PE=4 SV=1;Q53ZX8_HUMAN Protease ser	19	1	2	0	0	1	0	0	1	0	11.3	26.558	0	39107000	0	0	4888400	0	0	25990000	0
E9PES6;E7ES08;E7EQU1;O15347	High mobility group protein B3	HMGB3	E9PES6_HUMAN High mobility group box 3 (Fragment) OS=Homo sapiens OX=9606 GN=HMGB3 PE=1 SV=1;E7ES08_HUMAN High mobility group box 3 (Fragment) OS=Homo sapiens OX=9606 GN=HMGB3 PE=1 SV=1;E7EQU1_HUMAN High mobility group box 3 (Fragment) OS=Homo sapiens OX=9	4	0	1	0	0	1	0	0	1	0	11.1	17.522	0	0	0	0	0	0	0	0	0
E7ET15;O15042;H7C4V2;U3KPT1;C9JDJ7;C9J5L1;B4DK81;E7EW00;H0Y8D9	U2 snRNP-associated SURP motif-containing protein	U2SURP	E7ET15_HUMAN U2 snRNP associated SURP domain containing OS=Homo sapiens OX=9606 GN=U2SURP PE=1 SV=1;SR140_HUMAN U2 snRNP-associated SURP motif-containing protein OS=Homo sapiens OX=9606 GN=U2SURP PE=1 SV=2;H7C4V2_HUMAN U2 snRNP associated SURP domain conta	9	3	2	0	3	2	0	3	2	0	3.3	118.25	35016000	83374000	0	897850	2137800	0	34743000	55683000	0
Q6ZN29;E7EVZ1;Q86UP3	Zinc finger homeobox protein 4	ZFHX4	Q6ZN29_HUMAN cDNA FLJ16492 fis, clone CTONG2028758, highly similar to Mus musculus zfh-4 zinc-finger homeodomain protein 4 (Fragment) OS=Homo sapiens OX=9606 PE=2 SV=1;E7EVZ1_HUMAN Zinc finger homeobox 4 OS=Homo sapiens OX=9606 GN=ZFHX4 PE=1 SV=1;ZFHX4_HUM	3	0	1	0	0	1	0	0	1	0	0.8	99.376	0	1927400	0	0	50720	0	0	1280900	0
Q53S07;H7C4D0;E9LCZ3;E9LCZ2;Q9HCR9	Dual 3,5-cyclic-AMP and -GMP phosphodiesterase 11A	PDE11A	Q53S07_HUMAN Uncharacterized protein PDE11A (Fragment) OS=Homo sapiens OX=9606 GN=PDE11A PE=4 SV=1;H7C4D0_HUMAN Phosphodiesterase (Fragment) OS=Homo sapiens OX=9606 GN=PDE11A PE=1 SV=1;E9LCZ3_HUMAN Phosphodiesterase OS=Homo sapiens OX=9606 GN=PDE11A PE=2 S	5	1	0	0	1	0	0	1	0	0	11.2	11.231	0	0	0	0	0	0	0	0	0
E9PB51;Q9BWF3;A8K9U0;Q9BQ04;D6R9K7;J3QRR5;E9PLB0;E9PM61;U3KQD5	RNA-binding protein 4;RNA-binding protein 4B	RBM4;RBM4B	E9PB51_HUMAN RNA binding motif protein 4 (Fragment) OS=Homo sapiens OX=9606 GN=RBM4 PE=1 SV=1;RBM4_HUMAN RNA-binding protein 4 OS=Homo sapiens OX=9606 GN=RBM4 PE=1 SV=1;A8K9U0_HUMAN cDNA FLJ78260, highly similar to Homo sapiens RNA binding motif protein 4,	9	3	4	0	3	4	0	3	4	0	20	26.286	14653000	41599000	0	915840	2599900	0	21572000	20727000	0
E9PBS1;P22234;B4DGX3;D6RF62	Multifunctional protein ADE2;Phosphoribosylaminoimidazole-succinocarboxamide synthase;Phosphoribosylaminoimidazole carboxylase	PAICS	E9PBS1_HUMAN Bifunctional phosphoribosylaminoimidazole carboxylase/phosphoribosylaminoimidazole succinocarboxamide synthetase (Fragment) OS=Homo sapiens OX=9606 GN=PAICS PE=1 SV=1;PUR6_HUMAN Bifunctional phosphoribosylaminoimidazole carboxylase/phosphoribo	4	1	7	0	1	7	0	1	7	0	17.9	45.651	0	95485000	0	0	5025500	0	0	63459000	0
H0YF10;E9PC52;Q6FHQ0;Q16576;Q09028;Q5JNZ6;H0YEU5;B4DRT0;Q5JP02;H0YCT5;H0YDK2;A8K6A2	Histone-binding protein RBBP7;Histone-binding protein RBBP4	RBBP4;RBBP7	H0YF10_HUMAN RB binding protein 4, chromatin remodeling factor (Fragment) OS=Homo sapiens OX=9606 GN=RBBP4 PE=1 SV=1;E9PC52_HUMAN Histone-binding protein RBBP7 OS=Homo sapiens OX=9606 GN=RBBP7 PE=1 SV=1;Q6FHQ0_HUMAN Histone-binding protein RBBP7 (Fragment)	12	1	1	0	1	1	0	1	0	0	10.1	23.194	0	14794000	0	0	1643800	0	0	9832400	0
Q15417;E9PDU6;Q9BWY6	Calponin-3;Calponin	CNN3	CNN3_HUMAN Calponin-3 OS=Homo sapiens OX=9606 GN=CNN3 PE=1 SV=1;E9PDU6_HUMAN Calponin (Fragment) OS=Homo sapiens OX=9606 GN=CNN3 PE=1 SV=1;Q9BWY6_HUMAN DJ639P13.2.2 (Acidic calponin 3) (Fragment) OS=Homo sapiens OX=9606 GN=CNN3 PE=4 SV=1	3	1	2	0	1	2	0	1	2	0	7.3	36.413	8616400	40470000	0	574430	2698000	0	19800000	15713000	0
Q8N4U6;E9PEM3		KIAA0226	Q8N4U6_HUMAN KIAA0226 protein OS=Homo sapiens OX=9606 GN=KIAA0226 PE=2 SV=1;E9PEM3_HUMAN Rubicon autophagy regulator OS=Homo sapiens OX=9606 GN=RUBCN PE=1 SV=1	2	1	0	0	1	0	0	1	0	0	2.4	40.798	0	0	0	0	0	0	0	0	0
Q6P534;E9PFM6		TPO	Q6P534_HUMAN TPO protein OS=Homo sapiens OX=9606 GN=TPO PE=2 SV=1;E9PFM6_HUMAN Thyroid peroxidase OS=Homo sapiens OX=9606 GN=TPO PE=1 SV=1	2	0	1	0	0	1	0	0	1	0	5.7	19.307	0	0	0	0	0	0	0	0	0
E9PGC8;P78559	Microtubule-associated protein 1A;MAP1A heavy chain;MAP1 light chain LC2	MAP1A	E9PGC8_HUMAN Microtubule associated protein 1A OS=Homo sapiens OX=9606 GN=MAP1A PE=1 SV=1;MAP1A_HUMAN Microtubule-associated protein 1A OS=Homo sapiens OX=9606 GN=MAP1A PE=1 SV=6	2	0	1	0	0	1	0	0	1	0	0.3	331.25	0	0	0	0	0	0	0	0	0
E9PJL0;E9PJ91;E9PQZ0;E9PKF1;E9PI70;E9PIP0;E9PRL3;E9PPH0;E9PPA0;Q9BWS9	Chitinase domain-containing protein 1	CHID1	E9PJL0_HUMAN Chitinase domain containing 1 (Fragment) OS=Homo sapiens OX=9606 GN=CHID1 PE=4 SV=1;E9PJ91_HUMAN Chitinase domain containing 1 (Fragment) OS=Homo sapiens OX=9606 GN=CHID1 PE=1 SV=1;E9PQZ0_HUMAN Chitinase domain containing 1 OS=Homo sapiens OX=	10	1	0	0	1	0	0	1	0	0	88.5	2.8894	0	0	0	0	0	0	0	0	0
E9PJX0		TMEM135	E9PJX0_HUMAN Transmembrane protein 135 (Fragment) OS=Homo sapiens OX=9606 GN=TMEM135 PE=1 SV=8	1	1	0	0	1	0	0	1	0	0	12.2	13.839	0	0	0	0	0	0	0	0	0
P11142;E9PKE3;Q53GZ6;V9HW22;E9PNE6;B3KTV0;Q96IS6;Q53HF2;E9PQK7;E9PK54;E9PLF4;E9PQQ4;E9PPY6;A8K7Q2;B4E1Q1;B4DTX2;Q96H53;E9PS65;Q96BE0;E9PN89;E9PN25;A4D111;E9PI65;E9PM13;Q9NWW3;Q9NZ87	Heat shock cognate 71 kDa protein	HSPA8;HEL-S-72p	HSP7C_HUMAN Heat shock cognate 71 kDa protein OS=Homo sapiens OX=9606 GN=HSPA8 PE=1 SV=1;E9PKE3_HUMAN Heat shock cognate 71 kDa protein OS=Homo sapiens OX=9606 GN=HSPA8 PE=1 SV=1;Q53GZ6_HUMAN Heat shock cognate 71 kDa protein (Fragment) OS=Homo sapiens OX=	26	7	4	0	5	2	0	5	2	0	13.6	70.897	113210000	16514000	0	3430500	500410	0	113210000	10975000	0
E9PKG6;P80303;H0YD18;E9PJP3;A7LNF5;E9PM22;E9PLR0;E9PLE9;A0A2R8Y6G7;Q2L696	Nucleobindin-2;Nesfatin-1	NUCB2	E9PKG6_HUMAN Nucleobindin 2 OS=Homo sapiens OX=9606 GN=NUCB2 PE=1 SV=2;NUCB2_HUMAN Nucleobindin-2 OS=Homo sapiens OX=9606 GN=NUCB2 PE=1 SV=3;H0YD18_HUMAN Nucleobindin 2 (Fragment) OS=Homo sapiens OX=9606 GN=NUCB2 PE=1 SV=2	10	0	3	0	0	3	0	0	3	0	7.4	40.368	0	24768000	0	0	1456900	0	0	16461000	0
H0YEA6;E9PN39;Q6P444	Mitochondrial fission regulator 2	MTFR2	H0YEA6_HUMAN Mitochondrial fission regulator (Fragment) OS=Homo sapiens OX=9606 GN=MTFR2 PE=1 SV=1;E9PN39_HUMAN Mitochondrial fission regulator (Fragment) OS=Homo sapiens OX=9606 GN=MTFR2 PE=1 SV=1;MTFR2_HUMAN Mitochondrial fission regulator 2 OS=Homo sapi	3	0	1	0	0	1	0	0	1	0	13.9	13.395	0	0	0	0	0	0	0	0	0
Q8J014;E9PQD7;Q8N5L9;Q3KQT6;P15880;O60249;Q8NI62;Q9BSW5;H0YEN5;Q6IPX5;H3BNG3;I3L404;A4D0Y7;E9PPT0;Q8NI61;E9PMM9	40S ribosomal protein S2	rps2;RPS2;OK/KNS-cl.6	Q8J014_HUMAN Small ribosomal subunit protein uS5 OS=Homo sapiens OX=9606 GN=rps2 PE=2 SV=1;E9PQD7_HUMAN Ribosomal protein S2 OS=Homo sapiens OX=9606 GN=RPS2 PE=1 SV=1;Q8N5L9_HUMAN Small ribosomal subunit protein uS5 OS=Homo sapiens OX=9606 GN=RPS2 PE=2 SV=	16	2	1	0	2	1	0	2	1	0	15.9	25.605	10308000	11196000	0	687220	746400	0	10308000	0	0
F2Z311		TMEM150A	F2Z311_HUMAN Transmembrane protein 150A OS=Homo sapiens OX=9606 GN=TMEM150A PE=4 SV=1	1	1	0	0	1	0	0	1	0	0	22.2	4.7064	0	0	0	0	0	0	0	0	0
F2Z388;P42766	60S ribosomal protein L35	RPL35	F2Z388_HUMAN Large ribosomal subunit protein uL29 OS=Homo sapiens OX=9606 GN=RPL35 PE=1 SV=1;RL35_HUMAN Large ribosomal subunit protein uL29 OS=Homo sapiens OX=9606 GN=RPL35 PE=1 SV=2	2	1	1	0	1	1	0	1	1	0	10.4	10.645	18140000	40770000	0	3627900	8154000	0	18140000	27096000	0
F4MHG9		UTY	F4MHG9_HUMAN [histone H3]-trimethyl-L-lysine(27) demethylase OS=Homo sapiens OX=9606 GN=UTY PE=2 SV=1	1	1	0	0	1	0	0	1	0	0	1.8	79.314	0	0	0	0	0	0	0	0	0
F8VQ14;F5GWF6;V9HW96;P78371;B7Z4R3	T-complex protein 1 subunit beta	CCT2;HEL-S-100n	F8VQ14_HUMAN T-complex protein 1 subunit beta OS=Homo sapiens OX=9606 GN=CCT2 PE=1 SV=1;F5GWF6_HUMAN T-complex protein 1 subunit beta OS=Homo sapiens OX=9606 GN=CCT2 PE=1 SV=2;V9HW96_HUMAN T-complex protein 1 subunit beta OS=Homo sapiens OX=9606 GN=HEL-S-1	5	4	5	0	4	5	0	4	5	0	20	44.812	102400000	171760000	0	3938500	6606100	0	106580000	109970000	0
F5H169;F5H5V4;F5GX23;J3KN29;O00233	26S proteasome non-ATPase regulatory subunit 9	PSMD9	F5H169_HUMAN Proteasome 26S subunit, non-ATPase 9 OS=Homo sapiens OX=9606 GN=PSMD9 PE=1 SV=1;F5H5V4_HUMAN Proteasome 26S subunit, non-ATPase 9 (Fragment) OS=Homo sapiens OX=9606 GN=PSMD9 PE=1 SV=1;F5GX23_HUMAN Proteasome 26S subunit, non-ATPase 9 OS=Homo s	5	3	2	0	3	2	0	3	2	0	18	14.317	34675000	44817000	0	4953500	6402400	0	30110000	34350000	0
F5GXZ7		CCDC53	F5GXZ7_HUMAN WASH complex subunit 3 OS=Homo sapiens OX=9606 GN=WASHC3 PE=1 SV=1	1	1	0	0	1	0	0	1	0	0	7.5	19.089	0	0	0	0	0	0	0	0	0
F5H3X6;F5GY37;Q99623;B4DW05;A0A976LZI3;A0A7I2V5F0;J3KPX7;F5GWA7;F5H2D2;A0A3G2KQ93;F5H0C5	Prohibitin-2	PHB2	F5H3X6_HUMAN Prohibitin (Fragment) OS=Homo sapiens OX=9606 GN=PHB2 PE=1 SV=3;F5GY37_HUMAN Prohibitin OS=Homo sapiens OX=9606 GN=PHB2 PE=1 SV=1;PHB2_HUMAN Prohibitin-2 OS=Homo sapiens OX=9606 GN=PHB2 PE=1 SV=2;B4DW05_HUMAN Prohibitin OS=Homo sapiens OX=9606	11	0	3	0	0	3	0	0	3	0	14.2	27.437	0	42456000	0	0	2497400	0	0	28216000	0
F5GYT7		QKI	F5GYT7_HUMAN QKI, KH domain containing RNA binding OS=Homo sapiens OX=9606 GN=QKI PE=1 SV=1	1	1	0	0	1	0	0	1	0	0	26.8	4.6222	0	0	0	0	0	0	0	0	0
Q4G0I1;F5GZT0;Q5TIA1	Meiosis inhibitor protein 1	MEI1	Q4G0I1_HUMAN MEI1 protein OS=Homo sapiens OX=9606 GN=MEI1 PE=2 SV=1;F5GZT0_HUMAN Meiotic double-stranded break formation protein 1 OS=Homo sapiens OX=9606 GN=MEI1 PE=1 SV=1;MEI1_HUMAN Meiosis inhibitor protein 1 OS=Homo sapiens OX=9606 GN=MEI1 PE=1 SV=2	3	1	0	0	1	0	0	1	0	0	2	45.237	0	0	0	0	0	0	0	0	0
F5H0A1;S4R3G4;Q1RLM6;Q8NHM5	Lysine-specific demethylase 2B	KDM2B;FBXL10	F5H0A1_HUMAN Lysine demethylase 2B OS=Homo sapiens OX=9606 GN=KDM2B PE=1 SV=1;S4R3G4_HUMAN Lysine demethylase 2B OS=Homo sapiens OX=9606 GN=KDM2B PE=1 SV=1;Q1RLM6_HUMAN FBXL10 protein OS=Homo sapiens OX=9606 GN=FBXL10 PE=2 SV=1;KDM2B_HUMAN Lysine-specific	4	0	1	0	0	1	0	0	1	0	6.7	11.809	0	0	0	0	0	0	0	0	0
F6RFD5;V9HWA6;P60981;B7Z9M9	Destrin	DSTN;HEL32	F6RFD5_HUMAN Destrin OS=Homo sapiens OX=9606 GN=DSTN PE=1 SV=1;V9HWA6_HUMAN Destrin OS=Homo sapiens OX=9606 GN=HEL32 PE=2 SV=1;DEST_HUMAN Destrin OS=Homo sapiens OX=9606 GN=DSTN PE=1 SV=3;B7Z9M9_HUMAN Destrin OS=Homo sapiens OX=9606 PE=2 SV=1	4	2	1	0	2	1	0	2	1	0	17	15.397	7846000	6521200	0	871780	724570	0	6301100	5878800	0
F8VVD6;F8VRW0;F8VRI7;Q9H0E7	Ubiquitinyl hydrolase 1;Ubiquitin carboxyl-terminal hydrolase 44	USP44	F8VVD6_HUMAN Ubiquitin specific peptidase 44 (Fragment) OS=Homo sapiens OX=9606 GN=USP44 PE=1 SV=1;F8VRW0_HUMAN Ubiquitin specific peptidase 44 (Fragment) OS=Homo sapiens OX=9606 GN=USP44 PE=1 SV=1;F8VRI7_HUMAN ubiquitinyl hydrolase 1 OS=Homo sapiens OX=96	4	0	1	0	0	1	0	0	1	0	7.2	12.717	0	0	0	0	0	0	0	0	0
F8VV13;Q96DR8	Mucin-like protein 1	MUCL1	F8VV13_HUMAN Mucin like 1 OS=Homo sapiens OX=9606 GN=MUCL1 PE=1 SV=1;MUCL1_HUMAN Mucin-like protein 1 OS=Homo sapiens OX=9606 GN=MUCL1 PE=1 SV=1	2	0	0	1	0	0	1	0	0	1	9.4	8.4672	0	0	0	0	0	0	0	0	0
F8VZH8;F8W0P6;F8W059;Q9UPW8	Protein unc-13 homolog A	UNC13A	F8VZH8_HUMAN Unc-13 homolog A OS=Homo sapiens OX=9606 GN=UNC13A PE=1 SV=1;F8W0P6_HUMAN Unc-13 homolog A OS=Homo sapiens OX=9606 GN=UNC13A PE=1 SV=1;F8W059_HUMAN Unc-13 homolog A OS=Homo sapiens OX=9606 GN=UNC13A PE=1 SV=1;UN13A_HUMAN Protein unc-13 homolog	4	0	1	0	0	1	0	0	1	0	0.7	190.06	0	0	0	0	0	0	0	0	0
F8W1S1;Q7RTS7;Q86Y46;Q14CN4;H0YIG3	Keratin, type II cytoskeletal 74;Keratin, type II cytoskeletal 73;Keratin, type II cytoskeletal 72	KRT74;KRT73;KRT72	F8W1S1_HUMAN Keratin 74 OS=Homo sapiens OX=9606 GN=KRT74 PE=1 SV=1;K2C74_HUMAN Keratin, type II cytoskeletal 74 OS=Homo sapiens OX=9606 GN=KRT74 PE=1 SV=2;K2C73_HUMAN Keratin, type II cytoskeletal 73 OS=Homo sapiens OX=9606 GN=KRT73 PE=1 SV=1;K2C72_HUMAN K	5	4	3	0	1	0	0	0	0	0	5.5	59.406	12739000	0	0	410940	0	0	7775100	0	0
F8W7R4;Q8NEM8	Cytosolic carboxypeptidase 3	AGBL3	F8W7R4_HUMAN AGBL carboxypeptidase 3 OS=Homo sapiens OX=9606 GN=AGBL3 PE=3 SV=1;CBPC3_HUMAN Cytosolic carboxypeptidase 3 OS=Homo sapiens OX=9606 GN=AGBL3 PE=2 SV=2	2	0	1	0	0	1	0	0	1	0	1.3	82.105	0	26001000	0	0	565250	0	0	17280000	0
F8W7U8;P49959	Double-strand break repair protein MRE11A	MRE11A	F8W7U8_HUMAN Double-strand break repair protein OS=Homo sapiens OX=9606 GN=MRE11 PE=1 SV=1;MRE11_HUMAN Double-strand break repair protein MRE11 OS=Homo sapiens OX=9606 GN=MRE11 PE=1 SV=3	2	1	0	0	1	0	0	1	0	0	1.1	80.521	0	0	0	0	0	0	0	0	0
F8W881;Q9NX05	Constitutive coactivator of PPAR-gamma-like protein 2	FAM120C	F8W881_HUMAN Family with sequence similarity 120 member C OS=Homo sapiens OX=9606 GN=FAM120C PE=1 SV=2;F120C_HUMAN Constitutive coactivator of PPAR-gamma-like protein 2 OS=Homo sapiens OX=9606 GN=FAM120C PE=1 SV=4	2	1	0	0	1	0	0	1	0	0	1.3	99.351	0	0	0	0	0	0	0	0	0
F8W8I6;Q59G98;P31483;F8WE16;E5RGV5;B4DHS3;Q59G49;Q49AS9;O15187;C9JTN7;Q2TSD2;A8K5C4;Q01085	Nucleolysin TIA-1 isoform p40;Nucleolysin TIAR	TIA1;TIAL1	F8W8I6_HUMAN TIA1 cytotoxic granule associated RNA binding protein OS=Homo sapiens OX=9606 GN=TIA1 PE=1 SV=1;Q59G98_HUMAN TIA1 protein variant (Fragment) OS=Homo sapiens OX=9606 PE=4 SV=1;TIA1_HUMAN Cytotoxic granule associated RNA binding protein TIA1 OS=	13	1	1	0	1	1	0	1	1	0	6.5	42.835	3276000	8846400	0	218400	589760	0	0	5879300	0
F8W9U4	Microtubule-associated protein	MAP4	F8W9U4_HUMAN Microtubule-associated protein OS=Homo sapiens OX=9606 GN=MAP4 PE=1 SV=1	1	3	3	0	1	1	0	1	1	0	7	88.276	48787000	73593000	0	975750	1471900	0	32047000	34481000	0
H0Y6B2;H3BLV4;F8WAQ1;Q6UWL2	Sushi domain-containing protein 1	SUSD1	H0Y6B2_HUMAN Sushi domain containing 1 (Fragment) OS=Homo sapiens OX=9606 GN=SUSD1 PE=1 SV=1;H3BLV4_HUMAN Sushi domain containing 1 (Fragment) OS=Homo sapiens OX=9606 GN=SUSD1 PE=1 SV=1;F8WAQ1_HUMAN Sushi domain containing 1 OS=Homo sapiens OX=9606 GN=SUSD	4	0	1	0	0	1	0	0	1	0	4.3	31.352	0	0	0	0	0	0	0	0	0
F8WB16;Q20BG7;Q2I0A6;Q2I096;Q20BI7;Q20BG9;Q8WZ74	Cortactin-binding protein 2	CTTNBP2	F8WB16_HUMAN Cortactin binding protein 2 OS=Homo sapiens OX=9606 GN=CTTNBP2 PE=1 SV=1;Q20BG7_HUMAN Cortactin-binding protein 2 (Fragment) OS=Homo sapiens OX=9606 GN=CTTNBP2 PE=4 SV=1;Q2I0A6_HUMAN Cortactin-binding protein 2 OS=Homo sapiens OX=9606 GN=CTTNB	7	0	1	0	0	1	0	0	1	0	1.9	69.052	0	0	0	0	0	0	0	0	0
F8WBB7		SPOPL	F8WBB7_HUMAN Speckle type BTB/POZ protein like OS=Homo sapiens OX=9606 GN=SPOPL PE=1 SV=1	1	1	0	0	1	0	0	1	0	0	26.4	8.1583	0	0	0	0	0	0	0	0	0
F8WBL2;Q13895	Bystin	BYSL	F8WBL2_HUMAN Bystin like OS=Homo sapiens OX=9606 GN=BYSL PE=1 SV=1;BYST_HUMAN Bystin OS=Homo sapiens OX=9606 GN=BYSL PE=1 SV=3	2	0	1	0	0	1	0	0	1	0	6.7	21.394	0	9803500	0	0	816960	0	0	6515400	0
F8WF32;Q6IBR0;Q53EP4;P04843;Q96HX3;B4DL99	Dolichyl-diphosphooligosaccharide--protein glycosyltransferase subunit 1	RPN1	F8WF32_HUMAN Dolichyl-diphosphooligosaccharide--protein glycosyltransferase subunit 1 OS=Homo sapiens OX=9606 GN=RPN1 PE=1 SV=1;Q6IBR0_HUMAN Dolichyl-diphosphooligosaccharide--protein glycosyltransferase subunit 1 OS=Homo sapiens OX=9606 GN=RPN1 PE=2 SV=1;	6	0	2	0	0	2	0	0	2	0	22.3	12.695	0	20879000	0	0	3479900	0	0	13876000	0
P09496;F8WF69;C9J8P9	Clathrin light chain A	CLTA	CLCA_HUMAN Clathrin light chain A OS=Homo sapiens OX=9606 GN=CLTA PE=1 SV=1;F8WF69_HUMAN Clathrin light chain OS=Homo sapiens OX=9606 GN=CLTA PE=1 SV=1	3	3	3	0	3	3	0	3	3	0	10.5	27.076	117090000	237180000	0	16727000	33882000	0	117200000	157510000	0
G3V0H7	Putative solute carrier organic anion transporter family member 1B7	SLCO1B7	SO1B7_HUMAN Putative solute carrier organic anion transporter family member 1B7 OS=Homo sapiens OX=9606 GN=SLCO1B7 PE=5 SV=1	1	0	1	0	0	1	0	0	1	0	1.6	71.247	0	0	0	0	0	0	0	0	0
G3V1B3;M0R181;Q6IAX2;Q59GK9;P46778	60S ribosomal protein L21	RPL21	G3V1B3_HUMAN 60S ribosomal protein L21 OS=Homo sapiens OX=9606 GN=RPL21 PE=1 SV=1;M0R181_HUMAN Large ribosomal subunit protein eL21 (Fragment) OS=Homo sapiens OX=9606 GN=RPL21 PE=1 SV=1;Q6IAX2_HUMAN Large ribosomal subunit protein eL21 OS=Homo sapiens OX=9	5	1	0	0	1	0	0	1	0	0	17.2	9.8864	4939600	0	0	987910	0	0	4939600	0	0
G3V1D4;Q53FX5;Q9NUP9	Protein lin-7 homolog C	LIN7C	G3V1D4_HUMAN Protein lin-7 homolog C OS=Homo sapiens OX=9606 GN=LIN7C PE=1 SV=1;Q53FX5_HUMAN Protein lin-7 homolog C (Fragment) OS=Homo sapiens OX=9606 PE=2 SV=1;LIN7C_HUMAN Protein lin-7 homolog C OS=Homo sapiens OX=9606 GN=LIN7C PE=1 SV=1	3	1	0	0	1	0	0	1	0	0	6.4	19.186	3043400	0	0	304340	0	0	3043400	0	0
Q0QEW2;G3V203;H0YHA7;J3QQ67;Q07020;F8VUA6;F8VYV2;B4DDY5;A0A075B7A0	60S ribosomal protein L18	RPL18	Q0QEW2_HUMAN Ribosomal protein L18 (Fragment) OS=Homo sapiens OX=9606 GN=RPL18 PE=2 SV=1;G3V203_HUMAN Ribosomal protein L18 OS=Homo sapiens OX=9606 GN=RPL18 PE=1 SV=1;H0YHA7_HUMAN Ribosomal protein L18 (Fragment) OS=Homo sapiens OX=9606 GN=RPL18 PE=1 SV=1;	9	3	2	0	3	2	0	3	2	0	22.6	18.732	120140000	64413000	0	20023000	10735000	0	114910000	48035000	0
G3V279;P84090	Enhancer of rudimentary homolog	ERH	G3V279_HUMAN Enhancer of rudimentary homolog OS=Homo sapiens OX=9606 GN=ERH PE=1 SV=1;ERH_HUMAN Enhancer of rudimentary homolog OS=Homo sapiens OX=9606 GN=ERH PE=1 SV=1	2	1	1	0	1	1	0	1	1	0	15.5	8.2033	51028000	46135000	0	12757000	11534000	0	51028000	30661000	0
G3V2U9		FBXO34	G3V2U9_HUMAN F-box protein 34 OS=Homo sapiens OX=9606 GN=FBXO34 PE=1 SV=1	1	1	1	0	1	1	0	1	1	0	2.1	64.035	0	0	0	0	0	0	0	0	0
H0YJB9;G3V4C6;Q5RLJ0;Q549M8;Q9Y224	UPF0568 protein C14orf166	C14orf166	H0YJB9_HUMAN RNA transcription, translation and transport factor (Fragment) OS=Homo sapiens OX=9606 GN=RTRAF PE=1 SV=1;G3V4C6_HUMAN RNA transcription, translation and transport factor protein OS=Homo sapiens OX=9606 GN=RTRAF PE=1 SV=1;Q5RLJ0_HUMAN RNA tran	5	0	1	0	0	1	0	0	1	0	10.1	14.726	0	8782000	0	0	878200	0	0	5836500	0
Q6PKI6;H0Y449;P67809;Q7KZ24;A0A0D9SEI8;Q59EB5;A0JLU4;C9J5V9;Q96GD7;Q2VIK8;B2RCC2;A0A384MDP4;Q9Y2T7;P16989	Nuclease-sensitive element-binding protein 1	YBX1	Q6PKI6_HUMAN Y-box-binding protein 1 (Fragment) OS=Homo sapiens OX=9606 GN=YBX1 PE=2 SV=1;H0Y449_HUMAN Y-box-binding protein 1 (Fragment) OS=Homo sapiens OX=9606 GN=YBX1 PE=1 SV=1;YBOX1_HUMAN Y-box-binding protein 1 OS=Homo sapiens OX=9606 GN=YBX1 PE=1 SV=	14	2	3	0	2	3	0	2	3	0	16.9	29.374	36765000	27621000	0	3676500	2762100	0	42467000	12655000	0
H0Y624		ATP11A	H0Y624_HUMAN ATPase phospholipid transporting 11A (Fragment) OS=Homo sapiens OX=9606 GN=ATP11A PE=1 SV=2	1	0	1	0	0	1	0	0	1	0	6.6	33.818	0	0	0	0	0	0	0	0	0
H0Y8C6;B3KWG6;B4E0R6;O00410	Importin-5	IPO5	H0Y8C6_HUMAN Importin 5 (Fragment) OS=Homo sapiens OX=9606 GN=IPO5 PE=1 SV=1;B3KWG6_HUMAN cDNA FLJ43041 fis, clone BRTHA3003339, highly similar to Importin beta-3 OS=Homo sapiens OX=9606 PE=2 SV=1;B4E0R6_HUMAN cDNA FLJ54573, highly similar to Importin beta	4	3	2	0	3	2	0	3	2	0	3.5	123.75	22994000	57377000	0	410610	1024600	0	24290000	36837000	0
H0Y8J2;Q03188	Centromere protein C	CENPC	H0Y8J2_HUMAN Centromere protein C (Fragment) OS=Homo sapiens OX=9606 GN=CENPC PE=1 SV=1;CENPC_HUMAN Centromere protein C OS=Homo sapiens OX=9606 GN=CENPC PE=1 SV=2	2	1	0	0	1	0	0	1	0	0	1.2	82.556	0	0	0	0	0	0	0	0	0
H0Y9H0		COL4A5	H0Y9H0_HUMAN Collagen type IV alpha 5 chain (Fragment) OS=Homo sapiens OX=9606 GN=COL4A5 PE=1 SV=1	1	1	0	0	1	0	0	1	0	0	8	16.423	0	0	0	0	0	0	0	0	0
H0Y9P1;Q9NSY1	BMP-2-inducible protein kinase	BMP2K	H0Y9P1_HUMAN BMP-2-inducible protein kinase (Fragment) OS=Homo sapiens OX=9606 GN=BMP2K PE=1 SV=1;BMP2K_HUMAN BMP-2-inducible protein kinase OS=Homo sapiens OX=9606 GN=BMP2K PE=1 SV=2	2	1	0	0	1	0	0	1	0	0	1.1	95.533	0	0	0	0	0	0	0	0	0
H0YAT1;Q9H788	SH2 domain-containing protein 4A	SH2D4A	H0YAT1_HUMAN SH2 domain containing 4A (Fragment) OS=Homo sapiens OX=9606 GN=SH2D4A PE=1 SV=1;SH24A_HUMAN SH2 domain-containing protein 4A OS=Homo sapiens OX=9606 GN=SH2D4A PE=1 SV=1	2	1	0	0	1	0	0	1	0	0	5.8	22.649	0	0	0	0	0	0	0	0	0
H0YBM7		LARP1	H0YBM7_HUMAN La ribonucleoprotein 1, translational regulator (Fragment) OS=Homo sapiens OX=9606 GN=LARP1 PE=1 SV=1	1	0	1	0	0	1	0	0	1	0	6.6	17.466	0	0	0	0	0	0	0	0	0
H0YBN0;Q8NEZ2	Vacuolar protein sorting-associated protein 37A	VPS37A	H0YBN0_HUMAN VPS37A subunit of ESCRT-I (Fragment) OS=Homo sapiens OX=9606 GN=VPS37A PE=1 SV=1;VP37A_HUMAN Vacuolar protein sorting-associated protein 37A OS=Homo sapiens OX=9606 GN=VPS37A PE=1 SV=1	2	0	1	0	0	1	0	0	1	0	11.2	19.607	0	0	0	0	0	0	0	0	0
J3KNJ2;H0YCQ8;Q7L2H7	Eukaryotic translation initiation factor 3 subunit M	EIF3M	J3KNJ2_HUMAN Eukaryotic translation initiation factor 3 subunit M (Fragment) OS=Homo sapiens OX=9606 GN=EIF3M PE=1 SV=1;H0YCQ8_HUMAN Eukaryotic translation initiation factor 3 subunit M (Fragment) OS=Homo sapiens OX=9606 GN=EIF3M PE=1 SV=8;EIF3M_HUMAN Euka	3	0	1	0	0	1	0	0	1	0	8.9	21.692	0	7242800	0	0	724280	0	0	4813500	0
H0YDW7		CD44	H0YDW7_HUMAN CD44 antigen (Fragment) OS=Homo sapiens OX=9606 GN=CD44 PE=1 SV=2	1	1	0	0	1	0	0	1	0	0	6.2	25.906	0	0	0	0	0	0	0	0	0
H0YEA9		ABCC8	H0YEA9_HUMAN ATP binding cassette subfamily C member 8 (Fragment) OS=Homo sapiens OX=9606 GN=ABCC8 PE=4 SV=1	1	0	1	0	0	1	0	0	1	0	22.6	6.3381	0	0	0	0	0	0	0	0	0
H0YEE1;Q9UID3	Vacuolar protein sorting-associated protein 51 homolog	VPS51	H0YEE1_HUMAN Vacuolar protein sorting-associated protein 51 homolog (Fragment) OS=Homo sapiens OX=9606 GN=VPS51 PE=1 SV=1;VPS51_HUMAN Vacuolar protein sorting-associated protein 51 homolog OS=Homo sapiens OX=9606 GN=VPS51 PE=1 SV=2	2	0	1	0	0	1	0	0	1	0	9	22.186	0	0	0	0	0	0	0	0	0
Q7Z3P8;H0YGG3;Q6IMN6	Caprin-2	DKFZp686D159;CAPRIN2	Q7Z3P8_HUMAN Uncharacterized protein DKFZp686D159 (Fragment) OS=Homo sapiens OX=9606 GN=DKFZp686D159 PE=2 SV=1;H0YGG3_HUMAN Caprin family member 2 (Fragment) OS=Homo sapiens OX=9606 GN=CAPRIN2 PE=1 SV=1;CAPR2_HUMAN Caprin-2 OS=Homo sapiens OX=9606 GN=CAPRI	3	1	0	0	1	0	0	1	0	0	4.6	19.043	0	0	0	0	0	0	0	0	0
H0YH96;H0YI26;Q9Y4E8	Ubiquitin carboxyl-terminal hydrolase 15	USP15	H0YH96_HUMAN ubiquitinyl hydrolase 1 (Fragment) OS=Homo sapiens OX=9606 GN=USP15 PE=1 SV=1;H0YI26_HUMAN ubiquitinyl hydrolase 1 (Fragment) OS=Homo sapiens OX=9606 GN=USP15 PE=1 SV=1;UBP15_HUMAN Ubiquitin carboxyl-terminal hydrolase 15 OS=Homo sapiens OX=96	3	0	1	0	0	1	0	0	1	0	20.4	5.957	0	0	0	0	0	0	0	0	0
H0YIA2		SDSL	H0YIA2_HUMAN Serine dehydratase like (Fragment) OS=Homo sapiens OX=9606 GN=SDSL PE=1 SV=1	1	0	1	0	0	1	0	0	1	0	33.3	6.1801	0	0	0	0	0	0	0	0	0
H0YID5		NDUFA12	H0YID5_HUMAN NADH dehydrogenase [ubiquinone] 1 alpha subcomplex subunit 12 OS=Homo sapiens OX=9606 GN=NDUFA12 PE=1 SV=2	1	1	0	0	1	0	0	1	0	0	11.8	18.413	0	0	0	0	0	0	0	0	0
H0YJ97;Q15643	Thyroid receptor-interacting protein 11	TRIP11	H0YJ97_HUMAN Thyroid hormone receptor interactor 11 (Fragment) OS=Homo sapiens OX=9606 GN=TRIP11 PE=1 SV=1;TRIPB_HUMAN Thyroid receptor-interacting protein 11 OS=Homo sapiens OX=9606 GN=TRIP11 PE=1 SV=3	2	0	0	1	0	0	1	0	0	1	0.6	195.7	0	0	0	0	0	0	0	0	0
H0YKY7		EFTUD1	H0YKY7_HUMAN Elongation factor like GTPase 1 (Fragment) OS=Homo sapiens OX=9606 GN=EFL1 PE=1 SV=8	1	0	1	0	0	1	0	0	1	0	93.8	1.8762	0	0	0	0	0	0	0	0	0
H0YLR3;H0YMA0;Q53G61;Q53G21;P09661	U2 small nuclear ribonucleoprotein A	SNRPA1	H0YLR3_HUMAN Small nuclear ribonucleoprotein polypeptide A (Fragment) OS=Homo sapiens OX=9606 GN=SNRPA1 PE=1 SV=1;H0YMA0_HUMAN Small nuclear ribonucleoprotein polypeptide A (Fragment) OS=Homo sapiens OX=9606 GN=SNRPA1 PE=1 SV=1;Q53G61_HUMAN Small nuclear	5	1	2	0	1	2	0	1	2	0	29.2	9.4775	2692100	19944000	0	538420	3988700	0	7888200	8058400	0
H0YLS3		USP8	H0YLS3_HUMAN Ubiquitin specific peptidase 8 OS=Homo sapiens OX=9606 GN=USP8 PE=1 SV=1	1	1	0	0	1	0	0	1	0	0	11.3	6.9892	0	0	0	0	0	0	0	0	0
H0YMX9;H0YNN2;H0YLX5;Q96M60	Protein FAM227B	FAM227B	H0YMX9_HUMAN Family with sequence similarity 227 member B (Fragment) OS=Homo sapiens OX=9606 GN=FAM227B PE=1 SV=1;H0YNN2_HUMAN Family with sequence similarity 227 member B OS=Homo sapiens OX=9606 GN=FAM227B PE=1 SV=1;H0YLX5_HUMAN Family with sequence simil	4	1	0	0	1	0	0	1	0	0	8.2	15.955	0	0	0	0	0	0	0	0	0
H0YM74;Q92610	Zinc finger protein 592	ZNF592	H0YM74_HUMAN Zinc finger protein 592 OS=Homo sapiens OX=9606 GN=ZNF592 PE=1 SV=1;ZN592_HUMAN Zinc finger protein 592 OS=Homo sapiens OX=9606 GN=ZNF592 PE=1 SV=2	2	1	0	0	1	0	0	1	0	0	1.3	91.981	0	0	0	0	0	0	0	0	0
H0YNI9		FRMD5	H0YNI9_HUMAN FERM domain containing 5 (Fragment) OS=Homo sapiens OX=9606 GN=FRMD5 PE=1 SV=2	1	0	1	0	0	1	0	0	1	0	8.4	20.198	0	0	0	0	0	0	0	0	0
H3BNC9;P08708;H0YN73;H0YN88;A0A075B716	40S ribosomal protein S17	RPS17	H3BNC9_HUMAN Small ribosomal subunit protein eS17 OS=Homo sapiens OX=9606 PE=3 SV=2;RS17_HUMAN Small ribosomal subunit protein eS17 OS=Homo sapiens OX=9606 GN=RPS17 PE=1 SV=2;H0YN73_HUMAN Ribosomal protein S17 (Fragment) OS=Homo sapiens OX=9606 GN=RPS17 PE	5	2	1	0	2	1	0	2	1	0	5.7	64.532	72380000	17190000	0	2895200	687590	0	56708000	27096000	0
H3BNU8;Q1ED39	Lysine-rich nucleolar protein 1	KNOP1	H3BNU8_HUMAN Lysine rich nucleolar protein 1 OS=Homo sapiens OX=9606 GN=KNOP1 PE=1 SV=1;KNOP1_HUMAN Lysine-rich nucleolar protein 1 OS=Homo sapiens OX=9606 GN=KNOP1 PE=1 SV=1	2	1	1	0	1	1	0	1	1	0	8	15.568	0	4802700	0	0	533640	0	0	3191900	0
H6VRG3;H6VRG0;H6VRG1;P04264;H6VRF8;H6VRF9	Keratin, type II cytoskeletal 1	KRT1	H6VRG3_HUMAN Keratin, type II cytoskeletal 1 OS=Homo sapiens OX=9606 GN=KRT1 PE=3 SV=1;H6VRG0_HUMAN Keratin, type II cytoskeletal 1 OS=Homo sapiens OX=9606 GN=KRT1 PE=3 SV=1;H6VRG1_HUMAN Keratin, type II cytoskeletal 1 OS=Homo sapiens OX=9606 GN=KRT1 PE=1	6	31	47	13	31	47	13	1	3	1	59	66.11	17623000000	41202000000	366080000	568480000	1329100000	11809000	18691000000	25352000000	12204000000
H6VRG2		KRT1	H6VRG2_HUMAN Keratin, type II cytoskeletal 1 OS=Homo sapiens OX=9606 GN=KRT1 PE=3 SV=1	1	30	45	12	0	1	0	0	0	0	59	66.065	0	591360000	0	0	19076000	0	0	393020000	0
X5D5A9;H7BYH4;V9HWC9;P00441	Superoxide dismutase [Cu-Zn]	SOD1;HEL-S-44	X5D5A9_HUMAN Superoxide dismutase (Fragment) OS=Homo sapiens OX=9606 GN=SOD1 PE=4 SV=1;H7BYH4_HUMAN Superoxide dismutase [Cu-Zn] OS=Homo sapiens OX=9606 GN=SOD1 PE=1 SV=1;V9HWC9_HUMAN Superoxide dismutase [Cu-Zn] OS=Homo sapiens OX=9606 GN=HEL-S-44 PE=2 SV	4	1	1	0	1	1	0	1	1	0	92.3	3.9784	17778000	90685000	0	8889000	45342000	0	17778000	0	0
H7BZC4		MRPS9	H7BZC4_HUMAN Mitochondrial ribosomal protein S9 (Fragment) OS=Homo sapiens OX=9606 GN=MRPS9 PE=1 SV=1	1	0	1	0	0	1	0	0	1	0	19.3	6.5535	0	0	0	0	0	0	0	0	0
H7C0S2;Q8WVF1	Protein OSCP1	OSCP1	H7C0S2_HUMAN Organic solute carrier partner 1 (Fragment) OS=Homo sapiens OX=9606 GN=OSCP1 PE=1 SV=1;OSCP1_HUMAN Protein OSCP1 OS=Homo sapiens OX=9606 GN=OSCP1 PE=1 SV=4	2	0	1	0	0	1	0	0	1	0	5.1	29.145	0	0	0	0	0	0	0	0	0
Q7Z4Y3;H7C3A1;Q9BXP5;A0A0A0MSP6	Serrate RNA effector molecule homolog	SRRT	Q7Z4Y3_HUMAN Arsenite-resistance protein 2 OS=Homo sapiens OX=9606 PE=2 SV=1;H7C3A1_HUMAN Arsenite-resistance protein 2 (Fragment) OS=Homo sapiens OX=9606 GN=SRRT PE=1 SV=1;SRRT_HUMAN Serrate RNA effector molecule homolog OS=Homo sapiens OX=9606 GN=SRRT PE	4	2	1	0	2	1	0	2	1	0	10.6	25.514	35460000	23298000	0	2532900	1664200	0	27316000	23629000	0
H7C459;O43283	Mitogen-activated protein kinase kinase kinase 13	MAP3K13	H7C459_HUMAN Mitogen-activated protein kinase kinase kinase 13 (Fragment) OS=Homo sapiens OX=9606 GN=MAP3K13 PE=1 SV=1;M3K13_HUMAN Mitogen-activated protein kinase kinase kinase 13 OS=Homo sapiens OX=9606 GN=MAP3K13 PE=1 SV=1	2	0	1	0	0	1	0	0	1	0	4.9	28.62	0	0	0	0	0	0	0	0	0
H7C5L0;Q59FV9;Q13308	Inactive tyrosine-protein kinase 7	PTK7	H7C5L0_HUMAN Protein tyrosine kinase 7 (inactive) (Fragment) OS=Homo sapiens OX=9606 GN=PTK7 PE=1 SV=1;Q59FV9_HUMAN PTK7 protein tyrosine kinase 7 isoform a variant (Fragment) OS=Homo sapiens OX=9606 PE=2 SV=1;PTK7_HUMAN Inactive tyrosine-protein kinase 7	3	0	1	0	0	1	0	0	1	0	4.8	29.855	0	0	0	0	0	0	0	0	0
Q53ER8;H8Y6P7;P0CAP2	DNA-directed RNA polymerase II subunit GRINL1A	GCOM1;POLR2M	Q53ER8_HUMAN DNA-directed RNA polymerase II subunit GRINL1A (Fragment) OS=Homo sapiens OX=9606 PE=2 SV=1;H8Y6P7_HUMAN GCOM1, MYZAP-POLR2M combined locus OS=Homo sapiens OX=9606 GN=GCOM1 PE=2 SV=1;GRL1A_HUMAN DNA-directed RNA polymerase II subunit GRINL1A O	3	1	0	0	1	0	0	1	0	0	3	41.691	0	0	0	0	0	0	0	0	0
H9ZYJ2;P10599	Thioredoxin	TXN	H9ZYJ2_HUMAN Thioredoxin OS=Homo sapiens OX=9606 GN=TXN PE=2 SV=1;THIO_HUMAN Thioredoxin OS=Homo sapiens OX=9606 GN=TXN PE=1 SV=3	2	3	2	0	3	2	0	3	2	0	31.4	11.737	382210000	643260000	0	54602000	91894000	0	371380000	438340000	0
I0B0K6;I0B0K7;I0B0K8;P20930;I0B0K5;I0B0K4;Q05331;I0B0K3;Q59H78;Q16824;Q15206;Q01212;Q4JFL9;Q03838	Filaggrin	FLG	I0B0K6_HUMAN Truncated profilaggrin OS=Homo sapiens OX=9606 GN=FLG PE=3 SV=1;I0B0K7_HUMAN Truncated profilaggrin OS=Homo sapiens OX=9606 GN=FLG PE=3 SV=1;I0B0K8_HUMAN Truncated profilaggrin OS=Homo sapiens OX=9606 GN=FLG PE=3 SV=1;FILA_HUMAN Filaggrin OS=H	14	5	6	0	5	6	0	5	6	0	5.4	277.26	56118000	225820000	0	406650	1636400	0	76838000	129360000	0
I3L1P8;Q6IBH0;Q02978	Mitochondrial 2-oxoglutarate/malate carrier protein	SLC25A11	I3L1P8_HUMAN Mitochondrial 2-oxoglutarate/malate carrier protein (Fragment) OS=Homo sapiens OX=9606 GN=SLC25A11 PE=1 SV=1;Q6IBH0_HUMAN Mitochondrial 2-oxoglutarate/malate carrier protein OS=Homo sapiens OX=9606 GN=SLC25A11 PE=2 SV=1;M2OM_HUMAN Mitochondria	3	1	0	0	1	0	0	1	0	0	5.4	32.182	4695500	0	0	276210	0	0	4695500	0	0
I3L3H2;P38919	Eukaryotic initiation factor 4A-III;Eukaryotic initiation factor 4A-III, N-terminally processed	EIF4A3	I3L3H2_HUMAN Eukaryotic initiation factor 4A-III OS=Homo sapiens OX=9606 GN=EIF4A3 PE=1 SV=2;IF4A3_HUMAN Eukaryotic initiation factor 4A-III OS=Homo sapiens OX=9606 GN=EIF4A3 PE=1 SV=4	2	2	3	0	2	3	0	2	3	0	9	44.511	15795000	54622000	0	831320	2874800	0	11314000	40783000	0
I3L4G3		NDC80	I3L4G3_HUMAN NDC80 kinetochore complex component (Fragment) OS=Homo sapiens OX=9606 GN=NDC80 PE=1 SV=1	1	0	1	0	0	1	0	0	1	0	7.1	15.361	0	0	0	0	0	0	0	0	0
I3L4J2;I3L4V3;Q8N370	Large neutral amino acids transporter small subunit 4	SLC43A2	I3L4J2_HUMAN Solute carrier family 43 member 2 OS=Homo sapiens OX=9606 GN=SLC43A2 PE=1 SV=1;I3L4V3_HUMAN Solute carrier family 43 member 2 OS=Homo sapiens OX=9606 GN=SLC43A2 PE=1 SV=1;LAT4_HUMAN Large neutral amino acids transporter small subunit 4 OS=Homo	3	1	1	0	1	1	0	1	1	0	16.1	6.9211	0	0	0	0	0	0	0	0	0
I4AY87;P14174	Macrophage migration inhibitory factor	MIF	I4AY87_HUMAN Macrophage migration inhibitory factor (Fragment) OS=Homo sapiens OX=9606 GN=MIF PE=2 SV=1;MIF_HUMAN Macrophage migration inhibitory factor OS=Homo sapiens OX=9606 GN=MIF PE=1 SV=4	2	2	0	0	2	0	0	2	0	0	17.4	12.476	152820000	0	0	30565000	0	0	152820000	0	0
J3KNL2;Q8WYJ6	Septin-1	2025-09-01	J3KNL2_HUMAN Septin OS=Homo sapiens OX=9606 GN=SEPTIN1 PE=1 SV=2;SEPT1_HUMAN Septin-1 OS=Homo sapiens OX=9606 GN=SEPTIN1 PE=1 SV=3	2	1	0	0	1	0	0	1	0	0	1.9	46.918	0	0	0	0	0	0	0	0	0
V9HWN7;J3KPS3;P04075;H3BUH7;H3BPS8;H3BQN4;H3BR68;H3BMQ8;H3BR04;H3BU78;A0A0M4FNU3	Fructose-bisphosphate aldolase;Fructose-bisphosphate aldolase A	HEL-S-87p;ALDOA	V9HWN7_HUMAN Fructose-bisphosphate aldolase OS=Homo sapiens OX=9606 GN=HEL-S-87p PE=2 SV=1;J3KPS3_HUMAN Fructose-bisphosphate aldolase OS=Homo sapiens OX=9606 GN=ALDOA PE=1 SV=1;ALDOA_HUMAN Fructose-bisphosphate aldolase A OS=Homo sapiens OX=9606 GN=ALDOA	11	1	2	0	1	2	0	1	2	0	10.2	39.42	0	35095000	0	0	1525800	0	0	23324000	0
J3KQW6		TRIM73	J3KQW6_HUMAN Tripartite motif containing 73 OS=Homo sapiens OX=9606 GN=TRIM73 PE=3 SV=1	1	1	1	0	1	1	0	1	1	0	3.2	32.255	0	0	0	0	0	0	0	0	0
J3KRA9;Q96Q15	Serine/threonine-protein kinase SMG1	SMG1	J3KRA9_HUMAN non-specific serine/threonine protein kinase (Fragment) OS=Homo sapiens OX=9606 GN=SMG1 PE=1 SV=1;SMG1_HUMAN Serine/threonine-protein kinase SMG1 OS=Homo sapiens OX=9606 GN=SMG1 PE=1 SV=3	2	0	1	0	0	1	0	0	1	0	0.2	398.84	0	0	0	0	0	0	0	0	0
J3KSH8;J3KT51;Q9UK76	Hematological and neurological expressed 1 protein;Hematological and neurological expressed 1 protein, N-terminally processed	HN1	J3KSH8_HUMAN Jupiter microtubule associated homolog 1 (Fragment) OS=Homo sapiens OX=9606 GN=JPT1 PE=1 SV=8;J3KT51_HUMAN Jupiter microtubule associated homolog 1 OS=Homo sapiens OX=9606 GN=JPT1 PE=1 SV=1;JUPI1_HUMAN Jupiter microtubule associated homolog 1	3	1	0	0	1	0	0	1	0	0	10.8	9.5162	0	0	0	0	0	0	0	0	0
J3KSI8;J3QQS1;J3QLS3;Q9Y2R9	28S ribosomal protein S7, mitochondrial	MRPS7	J3KSI8_HUMAN Small ribosomal subunit protein uS7m (Fragment) OS=Homo sapiens OX=9606 GN=MRPS7 PE=1 SV=1;J3QQS1_HUMAN Small ribosomal subunit protein uS7m (Fragment) OS=Homo sapiens OX=9606 GN=MRPS7 PE=1 SV=1;J3QLS3_HUMAN Small ribosomal subunit protein uS7	4	2	2	0	2	2	0	2	2	0	15.4	18.274	9901300	23210000	0	1237700	2901200	0	10481000	14846000	0
Q59FA2;J3KTL2;Q07955;A8K1L8;J3QQV5;J3KSW7;A0A2I7N9Y9;J3KSR8;B7Z570	Serine/arginine-rich splicing factor 1	SRSF1	Q59FA2_HUMAN Splicing factor, arginine/serine-rich 1 (Splicing factor 2, alternate splicing factor) variant (Fragment) OS=Homo sapiens OX=9606 PE=2 SV=1;J3KTL2_HUMAN Serine/arginine-rich splicing factor 1 OS=Homo sapiens OX=9606 GN=SRSF1 PE=1 SV=1;SRSF1_HU	9	4	4	0	4	4	0	3	3	0	22.7	25.624	21753000	31258000	0	1359600	1953600	0	22522000	20005000	0
J3QQL9;J3QKP9;J3QQZ0;J3QLE4;Q6P1R4	tRNA-dihydrouridine(16/17) synthase [NAD(P)(+)]-like	DUS1L	J3QQL9_HUMAN tRNA-dihydrouridine(16/17) synthase [NAD(P)(+)] (Fragment) OS=Homo sapiens OX=9606 GN=DUS1L PE=1 SV=1;J3QKP9_HUMAN Dihydrouridine synthase 1 like (Fragment) OS=Homo sapiens OX=9606 GN=DUS1L PE=1 SV=1;J3QQZ0_HUMAN tRNA-dihydrouridine(16/17) syn	5	0	1	0	0	1	0	0	1	0	12.5	17.661	0	11402000000	0	0	1266900000	0	0	7577600000	0
J3QLR8;Q9Y3D9	28S ribosomal protein S23, mitochondrial	MRPS23	J3QLR8_HUMAN Mitochondrial ribosomal protein S23 OS=Homo sapiens OX=9606 GN=MRPS23 PE=1 SV=1;RT23_HUMAN Small ribosomal subunit protein mS23 OS=Homo sapiens OX=9606 GN=MRPS23 PE=1 SV=2	2	1	1	0	1	1	0	1	1	0	13.2	17.517	0	0	0	0	0	0	0	0	0
Q659G6;J3QQJ0;Q9UHR5	SAP30-binding protein	DKFZp586L2022;SAP30BP	Q659G6_HUMAN Uncharacterized protein DKFZp586L2022 (Fragment) OS=Homo sapiens OX=9606 GN=DKFZp586L2022 PE=2 SV=1;J3QQJ0_HUMAN SAP30 binding protein (Fragment) OS=Homo sapiens OX=9606 GN=SAP30BP PE=1 SV=1;S30BP_HUMAN SAP30-binding protein OS=Homo sapiens OX	3	0	1	0	0	1	0	0	1	0	21.4	5.7266	0	0	0	0	0	0	0	0	0
J3QRI7;J3QQQ9;J3QQV1;J3QRC4;Q6IBH6;P61254;J3KSS0;E5RIT6;Q9UNX3	60S ribosomal protein L26;60S ribosomal protein L26-like 1	RPL26;RPL26L1	J3QRI7_HUMAN Large ribosomal subunit protein uL24 (Fragment) OS=Homo sapiens OX=9606 GN=RPL26 PE=1 SV=1;J3QQQ9_HUMAN Large ribosomal subunit protein uL24 OS=Homo sapiens OX=9606 PE=3 SV=1;J3QQV1_HUMAN Large ribosomal subunit protein uL24 OS=Homo sapiens OX	9	2	1	0	2	1	0	2	1	0	16.8	12.63	36871000	20669000	0	6145200	3444800	0	31168000	19440000	0
J3QR28;Q9H8H0	Nucleolar protein 11	NOL11	J3QR28_HUMAN Nucleolar protein 11 (Fragment) OS=Homo sapiens OX=9606 GN=NOL11 PE=1 SV=1;NOL11_HUMAN Nucleolar protein 11 OS=Homo sapiens OX=9606 GN=NOL11 PE=1 SV=1	2	1	1	0	1	1	0	1	1	0	6.6	30.459	0	0	0	0	0	0	0	0	0
J3QRG6;K7PML8;P42771;A7LNE7;K7ES20;L8E941;K7ENC6;D1LYX3;R9S3C3;Q2MJK0;Q208B5;K7PPU3;R9S252;P42772	Cyclin-dependent kinase inhibitor 2A	CDKN2A;p14ARF	J3QRG6_HUMAN Cyclin dependent kinase inhibitor 2A OS=Homo sapiens OX=9606 GN=CDKN2A PE=1 SV=1;K7PML8_HUMAN Cyclin-dependent kinase inhibitor 2A OS=Homo sapiens OX=9606 GN=CDKN2A PE=2 SV=1;CDN2A_HUMAN Cyclin-dependent kinase inhibitor 2A OS=Homo sapiens OX=	14	3	2	0	3	2	0	3	2	0	29.7	14.968	50278000	27696000	0	7182600	3956600	0	35403000	33282000	0
Q53HL1;J3QRS3;P19105;O14950;J3KTJ1;Q2F834;Q71U02;Q6IBG1;A0A384NY64;P24844	Myosin regulatory light chain 12A;Myosin regulatory light chain 12B	MYL12A;MYL12B	Q53HL1_HUMAN Myosin regulatory light chain MRCL3 variant (Fragment) OS=Homo sapiens OX=9606 PE=2 SV=1;J3QRS3_HUMAN Myosin light chain 12A OS=Homo sapiens OX=9606 GN=MYL12A PE=1 SV=1;ML12A_HUMAN Myosin regulatory light chain 12A OS=Homo sapiens OX=9606 GN=M	10	0	3	0	0	3	0	0	3	0	18.7	19.793	0	58584000	0	0	6509300	0	0	38935000	0
J3QSS7		ISCA2	J3QSS7_HUMAN Iron-sulfur cluster assembly 2 OS=Homo sapiens OX=9606 GN=ISCA2 PE=1 SV=1	1	1	1	0	1	1	0	1	1	0	6.5	11.442	0	0	0	0	0	0	0	0	0
Q59HC5;J9JID5;Q9UL36	Zinc finger protein 236	ZNF236	Q59HC5_HUMAN Zinc finger protein 236 variant (Fragment) OS=Homo sapiens OX=9606 PE=2 SV=1;J9JID5_HUMAN Zinc finger protein 236 OS=Homo sapiens OX=9606 GN=ZNF236 PE=1 SV=1;ZN236_HUMAN Zinc finger protein 236 OS=Homo sapiens OX=9606 GN=ZNF236 PE=1 SV=2	3	1	1	0	1	1	0	1	1	0	0.7	152.64	381110000	876030000	0	10586000	24334000	0	358360000	582210000	0
J9R021;Q14152;Q24JU4;Q7Z5T5;Q05BS0;Q6P1R0;Q3B770	Eukaryotic translation initiation factor 3 subunit A	eIF3a;EIF3A	J9R021_HUMAN Eukaryotic translation initiation factor 3 subunit A OS=Homo sapiens OX=9606 GN=eIF3a PE=2 SV=1;EIF3A_HUMAN Eukaryotic translation initiation factor 3 subunit A OS=Homo sapiens OX=9606 GN=EIF3A PE=1 SV=1;Q24JU4_HUMAN Eukaryotic translation ini	7	5	4	0	5	4	0	5	4	0	6.2	166.48	46458000	52075000	0	801000	897850	0	46458000	0	0
K7EIH1;Q0VAL1;O60304	Zinc finger protein 500	ZNF500	K7EIH1_HUMAN Zinc finger protein 500 (Fragment) OS=Homo sapiens OX=9606 GN=ZNF500 PE=1 SV=1;Q0VAL1_HUMAN ZNF500 protein OS=Homo sapiens OX=9606 GN=ZNF500 PE=2 SV=1;ZN500_HUMAN Zinc finger protein 500 OS=Homo sapiens OX=9606 GN=ZNF500 PE=1 SV=2	3	1	0	0	1	0	0	1	0	0	9.8	10.088	0	0	0	0	0	0	0	0	0
K7EIU9		ZNF229	K7EIU9_HUMAN Zinc finger protein 229 (Fragment) OS=Homo sapiens OX=9606 GN=ZNF229 PE=4 SV=1	1	1	0	0	1	0	0	1	0	0	66.7	1.3515	0	0	0	0	0	0	0	0	0
K7EK06;K7ER16;Q6IBR2;Q9Y285	Phenylalanine--tRNA ligase alpha subunit	FARSA;FARSLA	K7EK06_HUMAN Phenylalanyl-tRNA synthetase subunit alpha (Fragment) OS=Homo sapiens OX=9606 GN=FARSA PE=1 SV=8;K7ER16_HUMAN Phenylalanine--tRNA ligase alpha subunit OS=Homo sapiens OX=9606 GN=FARSA PE=1 SV=1;Q6IBR2_HUMAN Phenylalanine--tRNA ligase alpha sub	4	1	1	0	1	1	0	1	1	0	6.5	18.389	17173000	19199000	0	2453300	2742700	0	17173000	12760000	0
K7EKU0;Q9UKJ3	G patch domain-containing protein 8	GPATCH8	K7EKU0_HUMAN G-patch domain containing 8 (Fragment) OS=Homo sapiens OX=9606 GN=GPATCH8 PE=1 SV=1;GPTC8_HUMAN G patch domain-containing protein 8 OS=Homo sapiens OX=9606 GN=GPATCH8 PE=1 SV=2	2	1	0	0	1	0	0	1	0	0	4.1	25.641	0	0	0	0	0	0	0	0	0
K7ER90;K7EL20;Q6IAM0;O75821;K7EP16;B7Z1G0;A8K5K5	Eukaryotic translation initiation factor 3 subunit G	EIF3G	K7ER90_HUMAN Eukaryotic translation initiation factor 3 subunit G (Fragment) OS=Homo sapiens OX=9606 GN=EIF3G PE=1 SV=1;K7EL20_HUMAN Eukaryotic translation initiation factor 3 subunit G (Fragment) OS=Homo sapiens OX=9606 GN=EIF3G PE=1 SV=8;Q6IAM0_HUMAN Euk	7	2	1	0	2	1	0	2	1	0	12.8	25.441	12351000	11062000	0	823400	737450	0	10001000	9701900	0
K7ELM1;Q96NW4	Ankyrin repeat domain-containing protein 27	ANKRD27	K7ELM1_HUMAN Ankyrin repeat domain 27 OS=Homo sapiens OX=9606 GN=ANKRD27 PE=1 SV=1;ANR27_HUMAN Ankyrin repeat domain-containing protein 27 OS=Homo sapiens OX=9606 GN=ANKRD27 PE=1 SV=2	2	1	0	0	1	0	0	1	0	0	4.1	44.575	0	0	0	0	0	0	0	0	0
Q6IAV3;K7EM18;P41567;Q6FG85;Q53F41;O60739	Eukaryotic translation initiation factor 1	SUI1;EIF1	Q6IAV3_HUMAN Eukaryotic translation initiation factor 1 OS=Homo sapiens OX=9606 GN=SUI1 PE=2 SV=1;K7EM18_HUMAN Eukaryotic translation initiation factor 1 OS=Homo sapiens OX=9606 GN=EIF1 PE=1 SV=1;EIF1_HUMAN Eukaryotic translation initiation factor 1 OS=Hom	6	3	2	0	3	2	0	3	2	0	38.9	12.732	31712000	31345000	0	6342400	6269000	0	28927000	23617000	0
K7EMM1		ST6GALNAC2	K7EMM1_HUMAN alpha-N-acetylgalactosaminide alpha-2,6-sialyltransferase (Fragment) OS=Homo sapiens OX=9606 GN=ST6GALNAC2 PE=1 SV=1	1	1	0	0	1	0	0	1	0	0	5.2	23.766	0	0	0	0	0	0	0	0	0
K7EPU6;K7EMM8;Q49A26	Putative oxidoreductase GLYR1	GLYR1	K7EPU6_HUMAN Glyoxylate reductase 1 homolog (Fragment) OS=Homo sapiens OX=9606 GN=GLYR1 PE=1 SV=1;K7EMM8_HUMAN Cytokine-like nuclear factor N-PAC (Fragment) OS=Homo sapiens OX=9606 GN=GLYR1 PE=1 SV=2;GLYR1_HUMAN Cytokine-like nuclear factor N-PAC OS=Homo s	3	0	1	0	0	1	0	0	1	0	5.3	18.74	0	0	0	0	0	0	0	0	0
K7EMS3		KRT19	K7EMS3_HUMAN Keratin, type I cytoskeletal 19 (Fragment) OS=Homo sapiens OX=9606 GN=KRT19 PE=1 SV=1	1	4	4	0	1	0	0	1	0	0	17.7	20.186	0	0	0	0	0	0	0	0	0
Q13526;K7EN45;Q49AR7	Peptidyl-prolyl cis-trans isomerase NIMA-interacting 1	PIN1	PIN1_HUMAN Peptidyl-prolyl cis-trans isomerase NIMA-interacting 1 OS=Homo sapiens OX=9606 GN=PIN1 PE=1 SV=1;K7EN45_HUMAN Peptidyl-prolyl cis-trans isomerase (Fragment) OS=Homo sapiens OX=9606 GN=PIN1 PE=1 SV=1;Q49AR7_HUMAN Peptidyl-prolyl cis-trans isomera	3	2	2	0	2	2	0	2	2	0	20.9	18.243	29031000	18274000	0	2903100	1827400	0	25876000	15299000	0
K7ENH2;K9J957;V9HWJ8;P61289;B7Z8D3;J7FRP4;Q6FHK7;K7EMD0;K7EPX6;K7EKR3;B3KQ25;K7ESG5	Proteasome activator complex subunit 3	PSME3;HEL-S-283	K7ENH2_HUMAN Proteasome activator complex subunit 3 (Fragment) OS=Homo sapiens OX=9606 GN=PSME3 PE=1 SV=1;K9J957_HUMAN Proteasome activator complex subunit 3 OS=Homo sapiens OX=9606 GN=PSME3 PE=1 SV=1;V9HWJ8_HUMAN Proteasome activator complex subunit 3 OS=	12	1	2	0	1	2	0	1	2	0	19.6	20.593	8545600	13744000	0	1068200	1718000	0	0	9134200	0
K7ENM7			K7ENM7_HUMAN Zinc finger protein 284 OS=Homo sapiens OX=9606 PE=4 SV=1	1	0	1	0	0	1	0	0	1	0	2.5	68.91	0	0	0	0	0	0	0	0	0
O14737;K7EQA1;K7ESJ4	Programmed cell death protein 5	PDCD5	PDCD5_HUMAN Programmed cell death protein 5 OS=Homo sapiens OX=9606 GN=PDCD5 PE=1 SV=3;K7EQA1_HUMAN Programmed cell death 5 OS=Homo sapiens OX=9606 GN=PDCD5 PE=1 SV=1;K7ESJ4_HUMAN Programmed cell death 5 OS=Homo sapiens OX=9606 GN=PDCD5 PE=1 SV=1	3	2	0	0	2	0	0	2	0	0	19.2	14.285	29397000	0	0	2939700	0	0	29397000	0	0
K7ERG4;P62316	Small nuclear ribonucleoprotein Sm D2	SNRPD2	K7ERG4_HUMAN Small nuclear ribonucleoprotein Sm D2 OS=Homo sapiens OX=9606 GN=SNRPD2 PE=1 SV=1;SMD2_HUMAN Small nuclear ribonucleoprotein Sm D2 OS=Homo sapiens OX=9606 GN=SNRPD2 PE=1 SV=1	2	2	2	0	2	2	0	2	2	0	21.8	8.7769	16032000	39284000	0	4008100	9821000	0	19033000	23107000	0
K9JA46;P07900;Q2VPJ6;Q8TBA7;O75322;Q86U12;Q96HX7;Q14568;G3V2J8;B4DTA5;Q86SX1;Q58FG0	Heat shock protein HSP 90-alpha	EL52;HSP90AA1	K9JA46_HUMAN Heat shock protein HSP 90-alpha OS=Homo sapiens OX=9606 GN=EL52 PE=2 SV=1;HS90A_HUMAN Heat shock protein HSP 90-alpha OS=Homo sapiens OX=9606 GN=HSP90AA1 PE=1 SV=5;Q2VPJ6_HUMAN HSP90AA1 protein (Fragment) OS=Homo sapiens OX=9606 GN=HSP90AA1 PE	12	9	13	0	9	13	0	7	7	0	20.2	84.659	101180000	579080000	0	3066000	17548000	0	184000000	302030000	0
L0R530		RAE1	L0R530_HUMAN Alternative protein RAE1 OS=Homo sapiens OX=9606 GN=RAE1 PE=4 SV=1	1	0	1	0	0	1	0	0	1	0	11.4	11.505	0	0	0	0	0	0	0	0	0
L0R6G7		FGD5	L0R6G7_HUMAN Alternative protein FGD5 OS=Homo sapiens OX=9606 GN=FGD5 PE=4 SV=1	1	0	1	0	0	1	0	0	1	0	7.9	16.698	0	0	0	0	0	0	0	0	0
L0R8D2		RCOR1	L0R8D2_HUMAN Alternative protein RCOR1 OS=Homo sapiens OX=9606 GN=RCOR1 PE=4 SV=1	1	1	1	1	1	1	1	1	1	1	14.5	7.6918	69131000000	77942000000	5997700000	13826000000	15588000000	1199500000	67976000000	50017000000	187750000000
L8EA89		USP28	L8EA89_HUMAN Alternative protein USP28 OS=Homo sapiens OX=9606 GN=USP28 PE=4 SV=1	1	1	0	0	1	0	0	1	0	0	30.2	5.187	0	0	0	0	0	0	0	0	0
L8ECL9		RASL10B	L8ECL9_HUMAN Alternative protein RASL10B OS=Homo sapiens OX=9606 GN=RASL10B PE=4 SV=1	1	1	0	0	1	0	0	1	0	0	15.9	9.594	0	0	0	0	0	0	0	0	0
M0QXF7;M0QYN0;Q969H8	Myeloid-derived growth factor	MYDGF	M0QXF7_HUMAN Myeloid derived growth factor (Fragment) OS=Homo sapiens OX=9606 GN=MYDGF PE=1 SV=1;M0QYN0_HUMAN Myeloid derived growth factor OS=Homo sapiens OX=9606 GN=MYDGF PE=1 SV=1;MYDGF_HUMAN Myeloid-derived growth factor OS=Homo sapiens OX=9606 GN=MYDG	3	1	0	0	1	0	0	1	0	0	20.2	9.5594	0	0	0	0	0	0	0	0	0
M0QXK0;Q6FI51;Q6FHS4;P25685;B4DKK9;M0R128;A0A1B0GX60;M0R1D6;M0QZD0;M0QYT3;M0R080;A0A7I2V3K7	DnaJ homolog subfamily B member 1	DNAJB1	M0QXK0_HUMAN DnaJ heat shock protein family (Hsp40) member B1 OS=Homo sapiens OX=9606 GN=DNAJB1 PE=1 SV=2;Q6FI51_HUMAN DNAJB1 protein OS=Homo sapiens OX=9606 GN=DNAJB1 PE=2 SV=1;Q6FHS4_HUMAN DNAJB1 protein (Fragment) OS=Homo sapiens OX=9606 GN=DNAJB1 PE=2	12	3	3	0	3	3	0	3	3	0	12.1	30.629	9183100	36038000	0	706390	2772100	0	16152000	16982000	0
M0R0F0;M0R0R2;P46782;M0QZN2;Q53G25	40S ribosomal protein S5;40S ribosomal protein S5, N-terminally processed	RPS5	M0R0F0_HUMAN Small ribosomal subunit protein uS7 (Fragment) OS=Homo sapiens OX=9606 GN=RPS5 PE=1 SV=1;M0R0R2_HUMAN Small ribosomal subunit protein uS7 OS=Homo sapiens OX=9606 GN=RPS5 PE=1 SV=1;RS5_HUMAN Small ribosomal subunit protein uS7 OS=Homo sapiens O	5	2	3	0	2	3	0	2	3	0	13.5	22.391	24585000	77658000	0	2458500	7765800	0	34744000	41453000	0
M0R0Y2;M0R2M1;P54920	Alpha-soluble NSF attachment protein	NAPA	M0R0Y2_HUMAN NSF attachment protein alpha OS=Homo sapiens OX=9606 GN=NAPA PE=1 SV=1;M0R2M1_HUMAN NSF attachment protein alpha (Fragment) OS=Homo sapiens OX=9606 GN=NAPA PE=1 SV=1;SNAA_HUMAN Alpha-soluble NSF attachment protein OS=Homo sapiens OX=9606 GN=NA	3	1	0	0	1	0	0	1	0	0	5.9	29.163	10006000	0	0	625400	0	0	10006000	0	0
M0R2B3;Q9H6X5	Uncharacterized protein C19orf44	C19orf44	M0R2B3_HUMAN Chromosome 19 open reading frame 44 OS=Homo sapiens OX=9606 GN=C19orf44 PE=1 SV=1;CS044_HUMAN Uncharacterized protein C19orf44 OS=Homo sapiens OX=9606 GN=C19orf44 PE=1 SV=1	2	0	1	0	0	1	0	0	1	0	1.6	68.25	0	0	0	0	0	0	0	0	0
M0R3H0;Q6IPX4;P62249;M0R1M5;M0R210;M0QX76	40S ribosomal protein S16	RPS16	M0R3H0_HUMAN Small ribosomal subunit protein uS9 OS=Homo sapiens OX=9606 GN=RPS16 PE=1 SV=1;Q6IPX4_HUMAN Small ribosomal subunit protein uS9 OS=Homo sapiens OX=9606 GN=RPS16 PE=1 SV=1;RS16_HUMAN Small ribosomal subunit protein uS9 OS=Homo sapiens OX=9606 G	6	2	1	0	2	1	0	2	1	0	29	11.075	40142000	3570300	0	5734500	510050	0	40142000	0	0
M1VPF4;A9YLN6;M1VE83;M1VRM8;A9YLN4;A9YLN5;M1VKI3;M1VPF6;J7M2B1;M1V485;M1VE86;M1V487;Q5H8Y1;P08922	Tyrosine-protein kinase receptor	TPM3-ROS1	M1VPF4_HUMAN Tyrosine-protein kinase receptor OS=Homo sapiens OX=9606 GN=TPM3-ROS1 PE=1 SV=1	14	8	9	0	0	1	0	0	1	0	10.6	82.419	0	0	0	0	0	0	0	0	0
N0DVX5;N0DVB2;Q9HCK1	DBF4-type zinc finger-containing protein 2	ZDBF2	N0DVX5_HUMAN Zinc finger DBF-type containing 2 vesion 2 OS=Homo sapiens OX=9606 GN=ZDBF2 PE=1 SV=1;N0DVB2_HUMAN Zinc finger DBF-type containing 2 vesion 1 OS=Homo sapiens OX=9606 GN=ZDBF2 PE=2 SV=1;ZDBF2_HUMAN DBF4-type zinc finger-containing protein 2 OS=	3	1	0	0	1	0	0	1	0	0	0.6	265.05	0	0	0	0	0	0	0	0	0
V9HW92;O00151	PDZ and LIM domain protein 1	HEL-S-112;PDLIM1	V9HW92_HUMAN Epididymis secretory protein Li 112 OS=Homo sapiens OX=9606 GN=HEL-S-112 PE=2 SV=1;PDLI1_HUMAN PDZ and LIM domain protein 1 OS=Homo sapiens OX=9606 GN=PDLIM1 PE=1 SV=4	2	6	7	0	6	7	0	6	7	0	34.7	36.071	45571000	140410000	0	2848200	8775400	0	61348000	77536000	0
Q6IB11;O00264;U3KQM0;O15173	Membrane-associated progesterone receptor component 1	PGRMC1	Q6IB11_HUMAN Membrane-associated progesterone receptor component 1 OS=Homo sapiens OX=9606 GN=PGRMC1 PE=2 SV=1;PGRC1_HUMAN Membrane-associated progesterone receptor component 1 OS=Homo sapiens OX=9606 GN=PGRMC1 PE=1 SV=3	4	3	1	0	3	1	0	3	1	0	16.4	21.671	59522000	0	0	7440200	0	0	59522000	0	0
Q53HN4;O00273	DNA fragmentation factor subunit alpha	DFFA	Q53HN4_HUMAN DNAation factor, 45kDa, alpha polypeptide isoform 1 variant (Fragment) OS=Homo sapiens OX=9606 PE=2 SV=1;DFFA_HUMAN DNA fragmentation factor subunit alpha OS=Homo sapiens OX=9606 GN=DFFA PE=1 SV=1	2	2	3	0	2	3	0	2	3	0	15.4	36.594	22993000	28222000	0	1277400	1567900	0	17769000	23981000	0
O00360			O00360_HUMAN RNA-directed DNA polymerase OS=Homo sapiens OX=9606 PE=4 SV=1	1	0	1	0	0	1	0	0	1	0	1.7	149.06	0	0	0	0	0	0	0	0	0
O14531	Dihydropyrimidinase-related protein 4	DPYSL4	DPYL4_HUMAN Dihydropyrimidinase-related protein 4 OS=Homo sapiens OX=9606 GN=DPYSL4 PE=1 SV=2	1	0	1	0	0	1	0	0	1	0	1.7	61.877	0	0	0	0	0	0	0	0	0
O14599	Testis-specific basic protein Y 2	BPY2	VCY2_HUMAN Testis-specific basic protein Y 2 OS=Homo sapiens OX=9606 GN=BPY2 PE=1 SV=2	1	1	0	0	1	0	0	1	0	0	8.5	12.063	0	0	0	0	0	0	0	0	0
O14814		AML2	O14814_HUMAN Transcription factor AML2 (Fragment) OS=Homo sapiens OX=9606 GN=AML2 PE=2 SV=2	1	0	1	0	0	1	0	0	1	0	9.6	9.5637	0	0	0	0	0	0	0	0	0
O43456			O43456_HUMAN Uncharacterized protein (Fragment) OS=Homo sapiens OX=9606 PE=4 SV=1	1	1	0	0	1	0	0	1	0	0	18.6	5.1187	0	0	0	0	0	0	0	0	0
O43827	Angiopoietin-related protein 7	ANGPTL7	ANGL7_HUMAN Angiopoietin-related protein 7 OS=Homo sapiens OX=9606 GN=ANGPTL7 PE=1 SV=1	1	1	0	0	1	0	0	1	0	0	3.2	40.018	0	0	0	0	0	0	0	0	0
O60220	Mitochondrial import inner membrane translocase subunit Tim8 A	TIMM8A	TIM8A_HUMAN Mitochondrial import inner membrane translocase subunit Tim8 A OS=Homo sapiens OX=9606 GN=TIMM8A PE=1 SV=1	1	2	1	1	2	1	1	2	1	1	22.7	10.998	32001000	52330000	579970	6400200	10466000	115990	32001000	34779000	18155000
Q4W5K4;O60235	Transmembrane protease serine 11D;Transmembrane protease serine 11D non-catalytic chain;Transmembrane protease serine 11D catalytic chain	HAT;TMPRSS11D	Q4W5K4_HUMAN Uncharacterized protein HAT (Fragment) OS=Homo sapiens OX=9606 GN=HAT PE=4 SV=1;TM11D_HUMAN Transmembrane protease serine 11D OS=Homo sapiens OX=9606 GN=TMPRSS11D PE=1 SV=1	2	1	0	0	1	0	0	1	0	0	4.3	25.845	0	0	0	0	0	0	0	0	0
O60493	Sorting nexin-3	SNX3	SNX3_HUMAN Sorting nexin-3 OS=Homo sapiens OX=9606 GN=SNX3 PE=1 SV=3	1	0	1	0	0	1	0	0	1	0	6.8	18.762	0	15554000	0	0	1555400	0	0	10337000	0
O60503	Adenylate cyclase type 9	ADCY9	ADCY9_HUMAN Adenylate cyclase type 9 OS=Homo sapiens OX=9606 GN=ADCY9 PE=1 SV=4	1	1	0	0	1	0	0	1	0	0	1.2	150.7	0	0	0	0	0	0	0	0	0
O60783	28S ribosomal protein S14, mitochondrial	MRPS14	RT14_HUMAN Small ribosomal subunit protein uS14m OS=Homo sapiens OX=9606 GN=MRPS14 PE=1 SV=1	1	1	1	0	1	1	0	1	1	0	10.2	15.139	5658400	8373400	0	943060	1395600	0	5658400	5565000	0
Q8N5A0;O60841	Eukaryotic translation initiation factor 5B	EIF5B	Q8N5A0_HUMAN Eukaryotic translation initiation factor 5B OS=Homo sapiens OX=9606 GN=EIF5B PE=2 SV=1;IF2P_HUMAN Eukaryotic translation initiation factor 5B OS=Homo sapiens OX=9606 GN=EIF5B PE=1 SV=4	2	1	0	0	1	0	0	1	0	0	1	138.8	4774500	0	0	93618	0	0	4774500	0	0
O60885	Bromodomain-containing protein 4	BRD4	BRD4_HUMAN Bromodomain-containing protein 4 OS=Homo sapiens OX=9606 GN=BRD4 PE=1 SV=2	1	1	0	0	1	0	0	1	0	0	1	152.22	3159000	0	0	65812	0	0	3159000	0	0
O75131;Q4G168;B3KWK1;B2RD40;A8K8A4;E7ENV7;B7Z370;A0A0J9YWA1;Q96FN4;Q8IYJ1;Q96A23;O95741;Q86YQ8;Q9HCH3;Q9UBL6	Copine-3;Copine-2;Copine-9;Copine-4;Copine-6;Copine-8;Copine-5;Copine-7	CPNE3;CPNE4;CPNE6;CPNE8;CPNE2;CPNE9;CPNE5;CPNE7	CPNE3_HUMAN Copine-3 OS=Homo sapiens OX=9606 GN=CPNE3 PE=1 SV=1;Q4G168_HUMAN CPNE4 protein OS=Homo sapiens OX=9606 GN=CPNE4 PE=2 SV=1;B3KWK1_HUMAN Copine VI (Neuronal), isoform CRA_a OS=Homo sapiens OX=9606 GN=CPNE6 PE=2 SV=1;B2RD40_HUMAN cDNA, FLJ96442, h	15	1	2	0	1	2	0	1	2	0	3.4	60.13	2396400	10758000	0	99850	448250	0	4031000	5515000	0
O75533;A0JLT9;Q32Q20;A0PJH5;Q7Z497;B4DGZ4;A0A494C1M2;F8WC19;A8K355;H7C341	Splicing factor 3B subunit 1	SF3B1	SF3B1_HUMAN Splicing factor 3B subunit 1 OS=Homo sapiens OX=9606 GN=SF3B1 PE=1 SV=3;A0JLT9_HUMAN SF3B1 protein (Fragment) OS=Homo sapiens OX=9606 GN=SF3B1 PE=2 SV=1;Q32Q20_HUMAN SF3B1 protein (Fragment) OS=Homo sapiens OX=9606 GN=SF3B1 PE=2 SV=1;A0PJH5_HUM	10	9	9	0	9	9	0	9	9	0	11.3	145.83	505310000	783670000	0	8150100	12640000	0	538510000	487630000	0
O75593	Forkhead box protein H1	FOXH1	FOXH1_HUMAN Forkhead box protein H1 OS=Homo sapiens OX=9606 GN=FOXH1 PE=1 SV=1	1	1	0	0	1	0	0	1	0	0	1.9	39.257	0	0	0	0	0	0	0	0	0
O94906	Pre-mRNA-processing factor 6	PRPF6	PRP6_HUMAN Pre-mRNA-processing factor 6 OS=Homo sapiens OX=9606 GN=PRPF6 PE=1 SV=1	1	1	2	0	1	2	0	1	2	0	2.1	106.92	19814000	37872000	0	353820	676290	0	0	25170000	0
O95171	Sciellin	SCEL	SCEL_HUMAN Sciellin OS=Homo sapiens OX=9606 GN=SCEL PE=1 SV=2	1	1	1	0	1	1	0	1	1	0	1.5	77.551	0	0	0	0	0	0	0	0	0
O95202	LETM1 and EF-hand domain-containing protein 1, mitochondrial	LETM1	LETM1_HUMAN Mitochondrial proton/calcium exchanger protein OS=Homo sapiens OX=9606 GN=LETM1 PE=1 SV=1	1	2	1	0	2	1	0	2	1	0	2.7	83.353	7121300	4312900	0	182600	110590	0	5172100	4815500	0
O95218	Zinc finger Ran-binding domain-containing protein 2	ZRANB2	ZRAB2_HUMAN Zinc finger Ran-binding domain-containing protein 2 OS=Homo sapiens OX=9606 GN=ZRANB2 PE=1 SV=2	1	3	5	0	3	5	0	3	5	0	14.5	37.404	27805000	253030000	0	1544700	14057000	0	87555000	108410000	0
O95243	Methyl-CpG-binding domain protein 4	MBD4	MBD4_HUMAN Methyl-CpG-binding domain protein 4 OS=Homo sapiens OX=9606 GN=MBD4 PE=1 SV=1	1	0	1	0	0	1	0	0	1	0	1.9	66.05	0	0	0	0	0	0	0	0	0
O95262		HIF3A	O95262_HUMAN Hypoxia-inducible factor 3 alpha subunit (Fragment) OS=Homo sapiens OX=9606 GN=HIF3A PE=2 SV=1	1	0	1	0	0	1	0	0	1	0	7.8	12.794	0	0	0	0	0	0	0	0	0
O95295	SNARE-associated protein Snapin	SNAPIN	SNAPN_HUMAN SNARE-associated protein Snapin OS=Homo sapiens OX=9606 GN=SNAPIN PE=1 SV=1	1	0	1	0	0	1	0	0	1	0	8.8	14.874	0	2366300	0	0	262930	0	0	1572700	0
O95487	Protein transport protein Sec24B	SEC24B	SC24B_HUMAN Protein transport protein Sec24B OS=Homo sapiens OX=9606 GN=SEC24B PE=1 SV=2	1	1	1	0	1	1	0	1	1	0	1.1	137.42	7707500	12060000	0	220210	344560	0	7707500	8014700	0
O95665	Neurotensin receptor type 2	NTSR2	NTR2_HUMAN Neurotensin receptor type 2 OS=Homo sapiens OX=9606 GN=NTSR2 PE=1 SV=2	1	1	1	0	1	1	0	1	1	0	1.7	45.385	0	0	0	0	0	0	0	0	0
P00338;V9HWB9;B4DJI1;F5GYU2;F5GXY2;A0AAG2TW63;F5GXH2;F5H5J4;F5H6W8;G3XAP5;G9BCY8;G9BCY7;A0A140VKA7;D6NKH9;F5H245;F5H8H6;Q96L19;F5H155;F5GXC7;F5GZQ4;F5GXU1;F5GWW2;Q6ZMR3;P07864;F5H5G7	L-lactate dehydrogenase A chain;L-lactate dehydrogenase	LDHA;HEL-S-133P	LDHA_HUMAN L-lactate dehydrogenase A chain OS=Homo sapiens OX=9606 GN=LDHA PE=1 SV=2;V9HWB9_HUMAN L-lactate dehydrogenase OS=Homo sapiens OX=9606 GN=HEL-S-133P PE=2 SV=1;B4DJI1_HUMAN L-lactate dehydrogenase A chain OS=Homo sapiens OX=9606 PE=2 SV=1;F5GYU2_	25	7	7	0	7	7	0	6	6	0	25	36.688	143860000	305430000	0	7992100	16968000	0	151830000	195020000	0
P01833	Polymeric immunoglobulin receptor;Secretory component	PIGR	PIGR_HUMAN Polymeric immunoglobulin receptor OS=Homo sapiens OX=9606 GN=PIGR PE=1 SV=4	1	3	2	0	3	2	0	3	2	0	7.2	83.283	34813000	10913000	0	849110	266180	0	34813000	0	0
Q8TCD0;Q0KKI6;Q6GMX0;Q6P5S8;Q6PIL8;Q7Z3Y4;Q6PJF2;V9HW34;Q5EFE6;P01834;A0A5H1ZRQ3;A0A4P8J4D6;A0A4P8J2G1;P0DOX7;S6B2C3;S6B294;S6AWE3;S6B2A1;S6C4R6;S6AWD3;S6BGE9;S6AWF4;S6AWD6;Q569I7;A0A4P8J9P8	Ig kappa chain C region	IGK@;HEL-213;IGKC	Q8TCD0_HUMAN Ig-like domain-containing protein OS=Homo sapiens OX=9606 PE=1 SV=1;Q0KKI6_HUMAN Immunoblobulin light chain (Fragment) OS=Homo sapiens OX=9606 PE=1 SV=1;Q6GMX0_HUMAN Ig-like domain-containing protein OS=Homo sapiens OX=9606 PE=1 SV=1;Q6P5S8_HU	25	4	2	0	4	2	0	4	2	0	27.2	26.234	88198000	78589000	0	9799800	8732100	0	77756000	62672000	0
Q9UP60;P01876;Q6MZW0;Q6N090;Q96K68;Q8NCL6;Q6N092;Q8WY24;Q96DK0;Q6ZW64;A0A0G2JMB2;Q7Z374;Q6ZVX0;Q6MZX9;Q6P089;Q6MZV6;Q7Z379;Q9NPP6;Q6N041;Q6N091;P01877;P0DOX2	Ig alpha-1 chain C region	SNC73;IGHA1;DKFZp686J11235;DKFZp686G21220;DKFZp686K18196;DKFZp686C02218;DKFZp686M08189;IGH@;DKFZp686L19235;DKFZp686K04218	Q9UP60_HUMAN SNC73 protein OS=Homo sapiens OX=9606 GN=SNC73 PE=2 SV=1;IGHA1_HUMAN Immunoglobulin heavy constant alpha 1 OS=Homo sapiens OX=9606 GN=IGHA1 PE=1 SV=3;Q6MZW0_HUMAN Uncharacterized protein DKFZp686J11235 (Fragment) OS=Homo sapiens OX=9606 GN=DKF	22	5	4	0	5	4	0	5	4	0	24.5	40.947	296290000	440340000	0	19753000	29356000	0	331720000	257220000	0
P02533;Q13092;P19012;B3KVF5;B4E204;K7ESE1;A8MT21;B4DL17;K7ENV3;P35900;C9JTG5;Q8N1A0	Keratin, type I cytoskeletal 14	KRT14	K1C14_HUMAN Keratin, type I cytoskeletal 14 OS=Homo sapiens OX=9606 GN=KRT14 PE=1 SV=4	12	18	19	1	9	8	0	3	2	0	42.6	51.561	652440000	654500000	0	22498000	22569000	0	555500000	531920000	0
P02768;F6KPG5;A8K9P0;B2RBS8;B4DPP6;A0A0C4DGB6;Q56G89;H0YA55;B7WNR0;B4DPR2;D6RHD5;C9JKR2;H7C013	Serum albumin	ALB	ALBU_HUMAN Albumin OS=Homo sapiens OX=9606 GN=ALB PE=1 SV=2;F6KPG5_HUMAN Albumin (Fragment) OS=Homo sapiens OX=9606 PE=2 SV=1;A8K9P0_HUMAN Albumin OS=Homo sapiens OX=9606 PE=2 SV=1;B2RBS8_HUMAN Albumin OS=Homo sapiens OX=9606 PE=2 SV=1;B4DPP6_HUMAN Albumin	13	27	29	2	27	29	2	27	29	2	62.4	69.366	1147100000	2503000000	29329000	31863000	69528000	814690	1139500000	1626200000	947380000
P03973	Antileukoproteinase	SLPI	SLPI_HUMAN Antileukoproteinase OS=Homo sapiens OX=9606 GN=SLPI PE=1 SV=2	1	2	1	0	2	1	0	2	1	0	18.9	14.326	12899000	9917300	0	1612400	1239700	0	6142300	13348000	0
P04080;Q76LA1;A0A1W2PQG6	Cystatin-B	CSTB	CYTB_HUMAN Cystatin-B OS=Homo sapiens OX=9606 GN=CSTB PE=1 SV=2;Q76LA1_HUMAN Cystatin-B OS=Homo sapiens OX=9606 GN=CSTB PE=2 SV=1;A0A1W2PQG6_HUMAN Cystatin B (Fragment) OS=Homo sapiens OX=9606 GN=CSTB PE=1 SV=1	3	2	1	0	2	1	0	2	1	0	33.7	11.139	10082000	0	0	1680400	0	0	10082000	0	0
P04279;A0JLP2;Q6Y808;Q6Y806	Semenogelin-1;Alpha-inhibin-92;Alpha-inhibin-31;Seminal basic protein	SEMG1	SEMG1_HUMAN Semenogelin-1 OS=Homo sapiens OX=9606 GN=SEMG1 PE=1 SV=2;A0JLP2_HUMAN SEMG1 protein (Fragment) OS=Homo sapiens OX=9606 GN=SEMG1 PE=2 SV=1	4	9	0	0	9	0	0	8	0	0	26.8	52.13	204550000	0	0	7053500	0	0	204550000	0	0
V9HVZ4;P04406;Q0QET7;E7EUT5;Q2TSD0;A4UCT1;Q5ZEY3;B4DRV9;A0A0K0K1K1;O14556	Glyceraldehyde-3-phosphate dehydrogenase	HEL-S-162eP;GAPDH;GAPD	V9HVZ4_HUMAN Glyceraldehyde-3-phosphate dehydrogenase OS=Homo sapiens OX=9606 GN=HEL-S-162eP PE=2 SV=1;G3P_HUMAN Glyceraldehyde-3-phosphate dehydrogenase OS=Homo sapiens OX=9606 GN=GAPDH PE=1 SV=3;Q0QET7_HUMAN glyceraldehyde-3-phosphate dehydrogenase (phos	10	6	6	0	6	6	0	6	6	0	25.4	36.053	239490000	414920000	0	14088000	24407000	0	236380000	278860000	0
P05109	Protein S100-A8;Protein S100-A8, N-terminally processed	S100A8	S10A8_HUMAN Protein S100-A8 OS=Homo sapiens OX=9606 GN=S100A8 PE=1 SV=1	1	2	3	0	2	3	0	2	3	0	24.7	10.834	80111000	351730000	0	10014000	43966000	0	111870000	202000000	0
Q6NVC0;P05141;A0A0S2Z359;V9GYG0;A8K787;A0A0S2Z3H3;P12235;Q59EP7	ADP/ATP translocase 2;ADP/ATP translocase 2, N-terminally processed;ADP/ATP translocase 1	SLC25A5;SLC25A4	Q6NVC0_HUMAN ADP/ATP translocase (Fragment) OS=Homo sapiens OX=9606 GN=SLC25A5 PE=2 SV=1;ADT2_HUMAN ADP/ATP translocase 2 OS=Homo sapiens OX=9606 GN=SLC25A5 PE=1 SV=7;A0A0S2Z359_HUMAN ADP/ATP translocase (Fragment) OS=Homo sapiens OX=9606 GN=SLC25A4 PE=2 S	8	2	3	0	2	3	0	1	1	0	10.8	35.293	74207000	71621000	0	3905600	3769500	0	75096000	46709000	0
Q7Z612;Q6ICQ4;Q6FG99;P05386	60S acidic ribosomal protein P1	RPLP1	Q7Z612_HUMAN Large ribosomal subunit protein P1 OS=Homo sapiens OX=9606 PE=2 SV=1;Q6ICQ4_HUMAN Large ribosomal subunit protein P1 (Fragment) OS=Homo sapiens OX=9606 GN=RPLP1 PE=2 SV=1;Q6FG99_HUMAN Large ribosomal subunit protein P1 OS=Homo sapiens OX=9606	4	1	0	0	1	0	0	1	0	0	14.2	11.399	33776000	0	0	11259000	0	0	33776000	0	0
P05387;H0YDD8	60S acidic ribosomal protein P2	RPLP2	RLA2_HUMAN Large ribosomal subunit protein P2 OS=Homo sapiens OX=9606 GN=RPLP2 PE=1 SV=1	2	2	3	1	2	3	1	2	3	1	28.7	11.665	105540000	212190000	2196500	21108000	42438000	439300	97002000	120740000	97583000
P05787;F8VUG2;F8W1U3;Q969I0;F8VP67;Q7L4M3	Keratin, type II cytoskeletal 8	KRT8	K2C8_HUMAN Keratin, type II cytoskeletal 8 OS=Homo sapiens OX=9606 GN=KRT8 PE=1 SV=7;F8VUG2_HUMAN Keratin, type II cytoskeletal 8 (Fragment) OS=Homo sapiens OX=9606 GN=KRT8 PE=1 SV=1;F8W1U3_HUMAN Keratin, type II cytoskeletal 8 (Fragment) OS=Homo sapiens O	6	6	7	1	2	0	1	2	0	1	10.6	53.704	11645000	0	573280	401570	0	19768	11645000	0	17946000
Q0QEN7;V9HW31;P06576;H0YH81;F8W079;F8W0P7	ATP synthase subunit beta;ATP synthase subunit beta, mitochondrial	ATP5B;HEL-S-271	Q0QEN7_HUMAN ATP synthase subunit beta (Fragment) OS=Homo sapiens OX=9606 GN=ATP5B PE=2 SV=1;V9HW31_HUMAN ATP synthase subunit beta OS=Homo sapiens OX=9606 GN=HEL-S-271 PE=2 SV=1;ATPB_HUMAN ATP synthase subunit beta, mitochondrial OS=Homo sapiens OX=9606 G	6	3	4	0	3	4	0	3	4	0	13.7	48.113	30221000	49109000	0	1373700	2232200	0	29912000	32947000	0
Q16778;P33778;P23527;P06899;Q8N257;Q6DRA6;Q6DN03	Histone H2B type 2-E;Histone H2B type 1-B;Histone H2B type 1-O;Histone H2B type 1-J;Histone H2B type 3-B	HIST2H2BE;HIST1H2BB;HIST1H2BO;HIST1H2BJ;HIST3H2BB	H2B2E_HUMAN Histone H2B type 2-E OS=Homo sapiens OX=9606 GN=H2BC21 PE=1 SV=3;H2B1B_HUMAN Histone H2B type 1-B OS=Homo sapiens OX=9606 GN=H2BC3 PE=1 SV=2;H2B1O_HUMAN Histone H2B type 1-O OS=Homo sapiens OX=9606 GN=H2BC17 PE=1 SV=3;H2B1J_HUMAN Histone H2B ty	7	5	5	1	1	1	0	1	1	0	41.3	13.92	3093600	3238000	0	441940	462580	0	3093600	2152000	0
P07737;I3L3D5;K7EJ44	Profilin-1	PFN1	PROF1_HUMAN Profilin-1 OS=Homo sapiens OX=9606 GN=PFN1 PE=1 SV=2;I3L3D5_HUMAN Profilin (Fragment) OS=Homo sapiens OX=9606 GN=PFN1 PE=1 SV=1	3	2	2	0	2	2	0	2	2	0	27.1	15.054	32479000	13842000	0	3608700	1538000	0	27075000	14603000	0
Q567R0;P07919	Cytochrome b-c1 complex subunit 6, mitochondrial	UQCRH	Q567R0_HUMAN Cytochrome b-c1 complex subunit 6, mitochondrial OS=Homo sapiens OX=9606 GN=UQCRH PE=2 SV=1;QCR6_HUMAN Cytochrome b-c1 complex subunit 6, mitochondrial OS=Homo sapiens OX=9606 GN=UQCRH PE=1 SV=2	2	1	1	0	1	1	0	1	1	0	31.8	9.9533	22438000	13643000	0	4487500	2728600	0	0	9067200	0
P08238;B4DMA2;B4DGL0;Q6PK50;Q58FF7;O14942;Q9H6X9;A8K3W9;Q58FF8;Q58FF6;F8W026;Q58FG1	Heat shock protein HSP 90-beta	HSP90AB1	HS90B_HUMAN Heat shock protein HSP 90-beta OS=Homo sapiens OX=9606 GN=HSP90AB1 PE=1 SV=4;B4DMA2_HUMAN Heat shock protein HSP 90-beta OS=Homo sapiens OX=9606 PE=2 SV=1;B4DGL0_HUMAN Heat shock protein HSP 90-beta OS=Homo sapiens OX=9606 PE=2 SV=1;Q6PK50_HUMA	12	10	12	0	8	6	0	7	5	0	20.9	83.263	151390000	224830000	0	4587700	6813000	0	160530000	140280000	0
P08670;V9HWE1;B0YJC4;Q53HU8;B3KRK8;B0YJC5;A0A1B0GTT5;A0A1B0GVG8;A5Z217;A0A384NPX1;L7RDA5;Q45VM6;Q45VM7;Q45VM8;Q53SB5;Q9H319;P17661;B4DUI0;H7C5W5;A0A7R6M6U0;P41219;B3KWQ6	Vimentin	VIM;HEL113	VIME_HUMAN Vimentin OS=Homo sapiens OX=9606 GN=VIM PE=1 SV=4;V9HWE1_HUMAN Vimentin OS=Homo sapiens OX=9606 GN=HEL113 PE=2 SV=1;B0YJC4_HUMAN Vimentin OS=Homo sapiens OX=9606 GN=VIM PE=1 SV=1;Q53HU8_HUMAN Vimentin (Fragment) OS=Homo sapiens OX=9606 PE=2 SV=1	22	12	18	0	12	18	0	12	17	0	41.2	53.651	466560000	1307700000	0	13722000	38460000	0	658850000	676770000	0
P08779;Q16195;K7ENW6;B4DWU0;B4E2J5	Keratin, type I cytoskeletal 16	KRT16	K1C16_HUMAN Keratin, type I cytoskeletal 16 OS=Homo sapiens OX=9606 GN=KRT16 PE=1 SV=4	5	17	18	1	14	12	0	8	6	0	50.5	51.267	574370000	1321400000	0	19806000	45564000	0	780850000	671700000	0
V9HWE9;P09211;A0A087X243;A0A087X2E9;C7DJS2;C7DJS1;A8MX94	Glutathione S-transferase P	HEL-S-22;GSTP1	V9HWE9_HUMAN Glutathione S-transferase OS=Homo sapiens OX=9606 GN=HEL-S-22 PE=2 SV=1;GSTP1_HUMAN Glutathione S-transferase P OS=Homo sapiens OX=9606 GN=GSTP1 PE=1 SV=2;A0A087X243_HUMAN Glutathione S-transferase pi 1 (Fragment) OS=Homo sapiens OX=9606 GN=GS	7	1	2	0	1	2	0	1	2	0	14.3	23.356	39856000	31564000	0	3623200	2869500	0	39856000	20977000	0
P09497;H0Y9Q6;D6RJD1	Clathrin light chain B	CLTB	CLCB_HUMAN Clathrin light chain B OS=Homo sapiens OX=9606 GN=CLTB PE=1 SV=1;H0Y9Q6_HUMAN Clathrin light chain (Fragment) OS=Homo sapiens OX=9606 GN=CLTB PE=1 SV=1;D6RJD1_HUMAN Clathrin light chain (Fragment) OS=Homo sapiens OX=9606 GN=CLTB PE=1 SV=1	3	2	1	0	2	1	0	2	1	0	8.3	25.19	15492000	22888000	0	1721400	2543100	0	11357000	19346000	0
P09917	Arachidonate 5-lipoxygenase	ALOX5	LOX5_HUMAN Polyunsaturated fatty acid 5-lipoxygenase OS=Homo sapiens OX=9606 GN=ALOX5 PE=1 SV=2	1	1	0	0	1	0	0	1	0	0	2.1	77.982	0	0	0	0	0	0	0	0	0
P0C091	FRAS1-related extracellular matrix protein 3	FREM3	FREM3_HUMAN FRAS1-related extracellular matrix protein 3 OS=Homo sapiens OX=9606 GN=FREM3 PE=1 SV=2	1	0	1	0	0	1	0	0	1	0	0.7	238.18	0	0	0	0	0	0	0	0	0
P0CB38	Polyadenylate-binding protein 4-like	PABPC4L	PAB4L_HUMAN Polyadenylate-binding protein 4-like OS=Homo sapiens OX=9606 GN=PABPC4L PE=1 SV=1	1	0	1	0	0	1	0	0	1	0	4.1	41.853	0	0	0	0	0	0	0	0	0
P0DPD5;Q9Y2Q1	Zinc finger protein 257	ZNF257	ZN723_HUMAN Zinc finger protein 723 OS=Homo sapiens OX=9606 GN=ZNF723 PE=3 SV=1;ZN257_HUMAN Zinc finger protein 257 OS=Homo sapiens OX=9606 GN=ZNF257 PE=1 SV=2	2	2	0	0	2	0	0	2	0	0	4.3	59.151	0	0	0	0	0	0	0	0	0
Q53XZ3;P11229	Muscarinic acetylcholine receptor;Muscarinic acetylcholine receptor M1	CHRM1	Q53XZ3_HUMAN Muscarinic acetylcholine receptor OS=Homo sapiens OX=9606 GN=CHRM1 PE=2 SV=1;ACM1_HUMAN Muscarinic acetylcholine receptor M1 OS=Homo sapiens OX=9606 GN=CHRM1 PE=1 SV=2	2	1	0	0	1	0	0	1	0	0	2.4	51.42	0	0	0	0	0	0	0	0	0
P11388	DNA topoisomerase 2-alpha	TOP2A	TOP2A_HUMAN DNA topoisomerase 2-alpha OS=Homo sapiens OX=9606 GN=TOP2A PE=1 SV=3	1	0	1	0	0	1	0	0	1	0	1.1	174.38	0	7341400	0	0	90634	0	0	4879100	0
S4R328;Q59EZ3;P11717	Cation-independent mannose-6-phosphate receptor	IGF2R	S4R328_HUMAN Insulin like growth factor 2 receptor (Fragment) OS=Homo sapiens OX=9606 GN=IGF2R PE=1 SV=1;Q59EZ3_HUMAN Insulin-like growth factor 2 receptor variant (Fragment) OS=Homo sapiens OX=9606 PE=2 SV=1;MPRI_HUMAN Cation-independent mannose-6-phospha	3	0	1	0	0	1	0	0	1	0	4.3	20.358	0	0	0	0	0	0	0	0	0
Q2VIM7;Q6IRT1;Q6FI45;Q5U043;P11766	S-(hydroxymethyl)glutathione dehydrogenase;Alcohol dehydrogenase class-3	ADH5	Q2VIM7_HUMAN S-(hydroxymethyl)glutathione dehydrogenase (Fragment) OS=Homo sapiens OX=9606 PE=3 SV=1;Q6IRT1_HUMAN S-(hydroxymethyl)glutathione dehydrogenase OS=Homo sapiens OX=9606 GN=ADH5 PE=2 SV=2;Q6FI45_HUMAN S-(hydroxymethyl)glutathione dehydrogenase O	5	0	1	0	0	1	0	0	1	0	2.2	39.001	0	0	0	0	0	0	0	0	0
Q6FI35;Q6FHF5;P12004	Proliferating cell nuclear antigen	PCNA	Q6FI35_HUMAN Proliferating cell nuclear antigen OS=Homo sapiens OX=9606 GN=PCNA PE=2 SV=1;Q6FHF5_HUMAN Proliferating cell nuclear antigen (Fragment) OS=Homo sapiens OX=9606 GN=PCNA PE=2 SV=1;PCNA_HUMAN Proliferating cell nuclear antigen OS=Homo sapiens OX=	3	3	1	0	3	1	0	3	1	0	13.4	28.715	24520000	22180000	0	1532500	1386200	0	21858000	17402000	0
P12270;Q58F23;Q504U6	Nucleoprotein TPR	TPR	TPR_HUMAN Nucleoprotein TPR OS=Homo sapiens OX=9606 GN=TPR PE=1 SV=3;Q58F23_HUMAN TPR protein (Fragment) OS=Homo sapiens OX=9606 GN=TPR PE=2 SV=1;Q504U6_HUMAN TPR protein (Fragment) OS=Homo sapiens OX=9606 GN=TPR PE=2 SV=1	3	2	2	0	2	2	0	2	2	0	0.9	267.29	15477000	23629000	0	143310	218790	0	14922000	16260000	0
P12273	Prolactin-inducible protein	PIP	PIP_HUMAN Prolactin-inducible protein OS=Homo sapiens OX=9606 GN=PIP PE=1 SV=1	1	4	3	0	4	3	0	4	3	0	32.2	16.572	79917000	82009000	0	8879700	9112100	0	65684000	68736000	0
P12980	Protein lyl-1	LYL1	LYL1_HUMAN Protein lyl-1 OS=Homo sapiens OX=9606 GN=LYL1 PE=1 SV=3	1	1	0	0	1	0	0	1	0	0	4.6	29.938	0	0	0	0	0	0	0	0	0
Q53T09;P13010	X-ray repair cross-complementing protein 5	XRCC5	Q53T09_HUMAN Uncharacterized protein XRCC5 (Fragment) OS=Homo sapiens OX=9606 GN=XRCC5 PE=3 SV=1;XRCC5_HUMAN X-ray repair cross-complementing protein 5 OS=Homo sapiens OX=9606 GN=XRCC5 PE=1 SV=3	2	2	1	0	2	1	0	2	1	0	4	64.243	14657000	10305000	0	488570	343490	0	9272200	12233000	0
P13639;B4DPU3;Q8TA90;Q6PK56;B4DRE8;B4DMC6;K7EJ74;Q6W6M8;K7EP67;Q8IXJ3;B4DZB1;B3KX19;Q6IBM8;A8KAP3;Q15029	Elongation factor 2	EEF2	EF2_HUMAN Elongation factor 2 OS=Homo sapiens OX=9606 GN=EEF2 PE=1 SV=4;B4DPU3_HUMAN cDNA FLJ56548, highly similar to Elongation factor 2 OS=Homo sapiens OX=9606 PE=2 SV=1;Q8TA90_HUMAN Similar to Elongation factor 2b (Fragment) OS=Homo sapiens OX=9606 PE=2	15	9	11	0	9	11	0	9	11	0	14.5	95.337	173540000	378730000	0	3856400	8416300	0	178180000	247060000	0
P13647;F8VV57	Keratin, type II cytoskeletal 5	KRT5	K2C5_HUMAN Keratin, type II cytoskeletal 5 OS=Homo sapiens OX=9606 GN=KRT5 PE=1 SV=3	2	19	28	2	11	12	1	2	1	1	42.2	62.378	539950000	1154700000	11717000	17418000	37249000	377960	462670000	812840000	392260000
Q59GX5;V9HWJ7;Q53FI1;P13796;B3KUI1	Plastin-2	HEL-S-37;LCP1	Q59GX5_HUMAN L-plastin variant (Fragment) OS=Homo sapiens OX=9606 PE=2 SV=1;V9HWJ7_HUMAN Epididymis secretory protein Li 37 OS=Homo sapiens OX=9606 GN=HEL-S-37 PE=2 SV=1;Q53FI1_HUMAN L-plastin variant (Fragment) OS=Homo sapiens OX=9606 PE=2 SV=1;PLSL_HUMAN	5	2	0	0	1	0	0	1	0	0	3.2	55.718	0	0	0	0	0	0	0	0	0
P15924;A0AAQ5BH40;A0AAQ5BH17;Q4LE79;A0AAQ5BH53;B4E2A0;A0AAQ5BH43;A0AAQ5BH50;B4DWT7;B4DKX6;A0AAQ5BH21;A0AAQ5BH69;A0A804HL18;G1UI31;A0AAQ5BH65	Desmoplakin	DSP;DSP variant protein	DESP_HUMAN Desmoplakin OS=Homo sapiens OX=9606 GN=DSP PE=1 SV=3;A0AAQ5BH40_HUMAN Desmoplakin OS=Homo sapiens OX=9606 GN=DSP PE=1 SV=1;A0AAQ5BH17_HUMAN Desmoplakin OS=Homo sapiens OX=9606 GN=DSP PE=1 SV=1;Q4LE79_HUMAN DSP variant protein (Fragment) OS=Homo	15	3	12	0	3	12	0	3	12	0	5	331.77	30197000	127990000	0	185260	785200	0	31140000	84118000	0
P16402;Q4VB24;B2R984;A3R0T8;A3R0T7;P16403;P10412;A1L407;P22492;Q02539	Histone H1.3;Histone H1.2;Histone H1.4	HIST1H1D;HIST1H1E;HIST1H1C	H13_HUMAN Histone H1.3 OS=Homo sapiens OX=9606 GN=H1-3 PE=1 SV=2;Q4VB24_HUMAN Histone cluster 1, H1e OS=Homo sapiens OX=9606 GN=HIST1H1E PE=2 SV=1;B2R984_HUMAN cDNA, FLJ94268, highly similar to Homo sapiens histone 1, H1e (HIST1H1E), mRNA OS=Homo sapiens O	10	4	1	0	4	1	0	4	1	0	14.9	22.35	153840000	40350000	0	15384000	4035000	0	124960000	55692000	0
P17987;F5H282;E7EQR6;F5H726;F5GZI8;F5H676;F5H136;E7ERF2;F5GYL4	T-complex protein 1 subunit alpha	TCP1	TCPA_HUMAN T-complex protein 1 subunit alpha OS=Homo sapiens OX=9606 GN=TCP1 PE=1 SV=1;F5H282_HUMAN T-complex protein 1 subunit alpha OS=Homo sapiens OX=9606 GN=TCP1 PE=1 SV=1;E7EQR6_HUMAN T-complex protein 1 subunit alpha OS=Homo sapiens OX=9606 GN=TCP1 P	9	3	3	0	3	3	0	3	3	0	9.5	60.343	26105000	37862000	0	842100	1221400	0	31721000	19547000	0
P20700;A0A0D9SFE5;Q6DC98;E9PBF6;B4DZT3;A0A0D9SFY5	Lamin-B1	LMNB1	LMNB1_HUMAN Lamin-B1 OS=Homo sapiens OX=9606 GN=LMNB1 PE=1 SV=2;A0A0D9SFE5_HUMAN Lamin B1 OS=Homo sapiens OX=9606 GN=LMNB1 PE=1 SV=1;Q6DC98_HUMAN LMNB1 protein (Fragment) OS=Homo sapiens OX=9606 GN=LMNB1 PE=2 SV=1;E9PBF6_HUMAN Lamin B1 OS=Homo sapiens OX=9	6	5	9	0	5	9	0	5	9	0	18.4	66.408	18076000	167640000	0	516470	4789600	0	18076000	111410000	0
Q6PJ54;Q86TG3;Q14214;P20929	Nebulin	NEB	Q6PJ54_HUMAN NEB protein (Fragment) OS=Homo sapiens OX=9606 GN=NEB PE=2 SV=2;Q86TG3_HUMAN NEB protein (Fragment) OS=Homo sapiens OX=9606 GN=NEB PE=2 SV=1;Q14214_HUMAN Nebulin (Fragment) OS=Homo sapiens OX=9606 PE=2 SV=1;NEBU_HUMAN Nebulin OS=Homo sapiens O	4	1	0	0	1	0	0	1	0	0	5.3	39.435	0	0	0	0	0	0	0	0	0
P21333;Q60FE5;Q60FE6;A6NDY9;Q8TES4;A0A7P0NMY4;Q6NXF2;Q96C61;B4DTD5;B4E2F9;A0A087WWY3;A0A7I2V3E6;F8WE98;A0AAQ5BHM3;A0AAQ5BHR4;Q86TQ3;A0AAQ5BHJ9;A0AAQ5BHM5;H0Y5F3;A0A804HJC2;Q14315	Filamin-A	FLNA;FLJ00119	FLNA_HUMAN Filamin-A OS=Homo sapiens OX=9606 GN=FLNA PE=1 SV=4;Q60FE5_HUMAN Filamin A OS=Homo sapiens OX=9606 GN=FLNA PE=1 SV=1;Q60FE6_HUMAN Filamin A OS=Homo sapiens OX=9606 GN=FLNA PE=2 SV=1;A6NDY9_HUMAN Filamin A OS=Homo sapiens OX=9606 GN=FLNA PE=2 SV=	21	17	11	0	17	11	0	16	10	0	9.9	280.74	308960000	200160000	0	2305700	1493800	0	264820000	177160000	0
Q15374;Q3B7A7;Q59HH3;P22102;C9JZG2;C9JKQ7;C9JBJ1;C9JTV6;F8WD69	Trifunctional purine biosynthetic protein adenosine-3;Phosphoribosylamine--glycine ligase;Phosphoribosylformylglycinamidine cyclo-ligase;Phosphoribosylglycinamide formyltransferase	GART	Q15374_HUMAN phosphoribosylamine--glycine ligase OS=Homo sapiens OX=9606 PE=2 SV=1;Q3B7A7_HUMAN Trifunctional purine biosynthetic protein adenosine-3 OS=Homo sapiens OX=9606 GN=GART PE=2 SV=1;Q59HH3_HUMAN Trifunctional purine biosynthetic protein adenosine	9	2	2	0	2	2	0	2	2	0	7.6	45.987	13996000	24915000	0	583160	1038100	0	13818000	16737000	0
Q53G83;P23396;E9PPU1;H0YEU2;E9PL09;Q9NQS8;F2Z2S8;H0YF32;H0YCJ7;E9PQ96;E9PSF4;E9PJH4;E9PK82;H0YES8;E9PQX2;A7E2S3	40S ribosomal protein S3	RPS3	Q53G83_HUMAN Small ribosomal subunit protein uS3 (Fragment) OS=Homo sapiens OX=9606 PE=2 SV=1;RS3_HUMAN Small ribosomal subunit protein uS3 OS=Homo sapiens OX=9606 GN=RPS3 PE=1 SV=2;E9PPU1_HUMAN Ribosomal protein S3 OS=Homo sapiens OX=9606 GN=RPS3 PE=1 SV=	16	5	3	0	5	3	0	5	3	0	29.6	26.689	74963000	68462000	0	3945400	3603300	0	53928000	66535000	0
V9HWI5;P23528;G3V1A4;E9PK25;E9PP50;B4E112;E9PQB7;E9PLJ3;E9PS23	Cofilin-1	HEL-S-15;CFL1	V9HWI5_HUMAN Cofilin-1 OS=Homo sapiens OX=9606 GN=HEL-S-15 PE=2 SV=1;COF1_HUMAN Cofilin-1 OS=Homo sapiens OX=9606 GN=CFL1 PE=1 SV=3;G3V1A4_HUMAN Cofilin-1 OS=Homo sapiens OX=9606 GN=CFL1 PE=1 SV=1;E9PK25_HUMAN Cofilin-1 OS=Homo sapiens OX=9606 GN=CFL1 PE=1	9	7	8	1	7	8	1	5	6	1	59.6	18.502	879870000	871220000	2430200	87987000	87122000	243020	893280000	565300000	76379000
P24298	Alanine aminotransferase 1	GPT	ALAT1_HUMAN Alanine aminotransferase 1 OS=Homo sapiens OX=9606 GN=GPT PE=1 SV=3	1	1	0	0	1	0	0	1	0	0	3.2	54.636	0	0	0	0	0	0	0	0	0
P24534;A4D1M6;F8WF65;F2Z2G2;C9JZW3	Elongation factor 1-beta	EEF1B2;LOC392793	EF1B_HUMAN Elongation factor 1-beta OS=Homo sapiens OX=9606 GN=EEF1B2 PE=1 SV=3;A4D1M6_HUMAN Elongation factor 1-beta OS=Homo sapiens OX=9606 GN=LOC392793 PE=3 SV=1	5	3	3	0	2	3	0	2	3	0	25.3	24.763	199810000	338380000	0	16651000	28198000	0	209880000	214820000	0
Q59EH3;P24666;F2Z2Q9;O75702;G5E9R5;A0A140VK37;D3YTI2	Low molecular weight phosphotyrosine protein phosphatase	ACP1	Q59EH3_HUMAN Low molecular weight phosphotyrosine protein phosphatase (Fragment) OS=Homo sapiens OX=9606 PE=2 SV=1;PPAC_HUMAN Low molecular weight phosphotyrosine protein phosphatase OS=Homo sapiens OX=9606 GN=ACP1 PE=1 SV=3;F2Z2Q9_HUMAN Acid phosphatase 1	7	2	1	0	2	1	0	2	1	0	19.4	18.698	16878000	8467700	0	1875300	940860	0	16878000	0	0
P25398	40S ribosomal protein S12	RPS12	RS12_HUMAN Small ribosomal subunit protein eS12 OS=Homo sapiens OX=9606 GN=RPS12 PE=1 SV=3	1	4	4	0	4	4	0	4	4	0	43.2	14.515	320440000	337050000	0	45778000	48150000	0	314670000	229770000	0
V9HW26;P25705;K7ERX7;K7EK77;B4DGW3;K7EQH4;K7EJP1;K7ENJ4;K7ESA0;K7EKV9;K7EM08;A0A0A0MTS3	ATP synthase subunit alpha;ATP synthase subunit alpha, mitochondrial	HEL-S-123m;ATP5A1	V9HW26_HUMAN ATP synthase subunit alpha OS=Homo sapiens OX=9606 GN=HEL-S-123m PE=2 SV=1;ATPA_HUMAN ATP synthase subunit alpha, mitochondrial OS=Homo sapiens OX=9606 GN=ATP5F1A PE=1 SV=1;K7ERX7_HUMAN ATP synthase F1 subunit alpha (Fragment) OS=Homo sapiens	12	9	7	0	9	7	0	9	7	0	21.3	59.75	160460000	194740000	0	5176300	6281900	0	164570000	125310000	0
P27348;E9PG15;B4DMT8;Q53S41	14-3-3 protein theta	YWHAQ	1433T_HUMAN 14-3-3 protein theta OS=Homo sapiens OX=9606 GN=YWHAQ PE=1 SV=1;E9PG15_HUMAN Tyrosine 3-monooxygenase/tryptophan 5-monooxygenase activation protein theta (Fragment) OS=Homo sapiens OX=9606 GN=YWHAQ PE=1 SV=1;B4DMT8_HUMAN cDNA FLJ52118, highly s	4	6	5	0	2	1	0	2	1	0	23.7	27.764	45307000	50569000	0	3236200	3612100	0	40084000	38832000	0
P29322	Ephrin type-A receptor 8	EPHA8	EPHA8_HUMAN Ephrin type-A receptor 8 OS=Homo sapiens OX=9606 GN=EPHA8 PE=1 SV=2	1	1	1	0	1	1	0	1	1	0	1.2	111	0	0	0	0	0	0	0	0	0
Q5K684;P29508;C9JZ65;Q9BYF7;Q86W05;Q5K634;Q5K633;P48594;Q9BYH9;H0Y5H9;Q86W03;O95740	Serpin B3;Serpin B4	SERPINB3;SERPINB4;SCCA2;SCCA1	Q5K684_HUMAN SCCA1/SCCA2 fusion protein OS=Homo sapiens OX=9606 PE=2 SV=1;SPB3_HUMAN Serpin B3 OS=Homo sapiens OX=9606 GN=SERPINB3 PE=1 SV=2;C9JZ65_HUMAN Serpin family B member 4 (Fragment) OS=Homo sapiens OX=9606 GN=SERPINB4 PE=1 SV=1;Q9BYF7_HUMAN SCCA2b	12	1	4	0	1	4	0	1	4	0	11.8	44.769	32420000	157340000	0	1543800	7492100	0	41640000	95344000	0
P29692;E9PRY8;B2RAR6;E9PK01;Q9BW34;E9PQ49;Q9H7G6;Q71RH4;A0A087X1X7;E9PQZ1;E9PI39;E9PPR1;E9PL12;E9PL71;E9PMW7;H0YCK7;E9PIZ1;E9PN91;E9PK06;H0YE58;E9PQC9;E9PJD0;E9PK72;E9PKK3;E9PNW6	Elongation factor 1-delta	EEF1D	EF1D_HUMAN Elongation factor 1-delta OS=Homo sapiens OX=9606 GN=EEF1D PE=1 SV=5;E9PRY8_HUMAN Elongation factor 1-delta OS=Homo sapiens OX=9606 GN=EEF1D PE=1 SV=1;B2RAR6_HUMAN Elongation factor 1-delta OS=Homo sapiens OX=9606 PE=2 SV=1;E9PK01_HUMAN Elongati	25	8	7	0	8	7	0	7	7	0	38.8	31.121	172450000	188770000	0	10778000	11798000	0	169890000	128010000	0
P29966;Q6NVI1;Q05C82	Myristoylated alanine-rich C-kinase substrate	MARCKS	MARCS_HUMAN Myristoylated alanine-rich C-kinase substrate OS=Homo sapiens OX=9606 GN=MARCKS PE=1 SV=4;Q6NVI1_HUMAN Myristoylated alanine-rich C-kinase substrate (Fragment) OS=Homo sapiens OX=9606 GN=MARCKS PE=2 SV=1	3	5	3	0	5	3	0	5	3	0	23.2	31.554	71710000	51423000	0	5122100	3673000	0	52251000	53634000	0
V9HWC7;P30041;A4UCS6;B4DUK1	Peroxiredoxin-6	HEL-S-128m;PRDX6	V9HWC7_HUMAN Peroxiredoxin-6 OS=Homo sapiens OX=9606 GN=HEL-S-128m PE=2 SV=1;PRDX6_HUMAN Peroxiredoxin-6 OS=Homo sapiens OX=9606 GN=PRDX6 PE=1 SV=3	4	6	5	0	6	5	0	6	5	0	33.5	25.035	136440000	124880000	0	9095900	8325400	0	114100000	105330000	0
V9HW35;P30044	Peroxiredoxin-5, mitochondrial	HEL-S-55;PRDX5	V9HW35_HUMAN Peroxiredoxin-5 OS=Homo sapiens OX=9606 GN=HEL-S-55 PE=2 SV=1;PRDX5_HUMAN Peroxiredoxin-5, mitochondrial OS=Homo sapiens OX=9606 GN=PRDX5 PE=1 SV=4	2	2	1	0	2	1	0	2	1	0	18.5	17.031	16493000	10239000	0	1832500	1137600	0	0	6804600	0
P30050;Q59FI9;Q76P68	60S ribosomal protein L12	RPL12	RL12_HUMAN Large ribosomal subunit protein uL11 OS=Homo sapiens OX=9606 GN=RPL12 PE=1 SV=1;Q59FI9_HUMAN Large ribosomal subunit protein uL11 (Fragment) OS=Homo sapiens OX=9606 PE=2 SV=1	3	4	4	0	4	4	0	4	4	0	43	17.818	118840000	85527000	0	13204000	9503000	0	113940000	61739000	0
P31025;Q5VSP4	Lipocalin-1	LCN1	LCN1_HUMAN Lipocalin-1 OS=Homo sapiens OX=9606 GN=LCN1 PE=1 SV=1	2	4	4	2	4	4	2	4	4	2	26.7	19.25	644770000	715250000	5981900	80596000	89406000	747740	666820000	442950000	197600000
P31151;Q86SG5	Protein S100-A7	S100A7	S10A7_HUMAN Protein S100-A7 OS=Homo sapiens OX=9606 GN=S100A7 PE=1 SV=4	2	6	7	1	6	7	1	6	7	1	55.4	11.471	465980000	1811800000	5469900	66568000	258820000	781420	533590000	1108800000	178910000
P31942;Q53F48;B4DHY1	Heterogeneous nuclear ribonucleoprotein H3	HNRNPH3	HNRH3_HUMAN Heterogeneous nuclear ribonucleoprotein H3 OS=Homo sapiens OX=9606 GN=HNRNPH3 PE=1 SV=2;Q53F48_HUMAN Heterogeneous nuclear ribonucleoprotein H3 isoform a variant (Fragment) OS=Homo sapiens OX=9606 PE=2 SV=1;B4DHY1_HUMAN cDNA FLJ57726, highly si	3	5	4	1	5	4	1	5	4	1	19.1	36.926	894840000	604490000	1043600	59656000	40299000	69576	804450000	456080000	35180000
P31947	14-3-3 protein sigma	SFN	1433S_HUMAN 14-3-3 protein sigma OS=Homo sapiens OX=9606 GN=SFN PE=1 SV=1	1	4	3	0	1	0	0	1	0	0	13.3	27.774	74441000	0	0	4652600	0	0	74441000	0	0
Q8TCE5;P32456	Interferon-induced guanylate-binding protein 2	GBP2	Q8TCE5_HUMAN GBP2 protein OS=Homo sapiens OX=9606 GN=GBP2 PE=2 SV=1;GBP2_HUMAN Guanylate-binding protein 2 OS=Homo sapiens OX=9606 GN=GBP2 PE=1 SV=3	2	0	1	0	0	1	0	0	1	0	2.1	54.034	0	0	0	0	0	0	0	0	0
P35527;K7EQQ3	Keratin, type I cytoskeletal 9	KRT9	K1C9_HUMAN Keratin, type I cytoskeletal 9 OS=Homo sapiens OX=9606 GN=KRT9 PE=1 SV=3;K7EQQ3_HUMAN Keratin 9 OS=Homo sapiens OX=9606 GN=KRT9 PE=1 SV=1	2	24	27	4	23	26	4	23	26	4	60.7	62.064	6233800000	10867000000	128390000	239760000	417980000	4938100	6706300000	6210000000	4299200000
P35908;Q01546;H0YID6	Keratin, type II cytoskeletal 2 epidermal	KRT2	K22E_HUMAN Keratin, type II cytoskeletal 2 epidermal OS=Homo sapiens OX=9606 GN=KRT2 PE=1 SV=2	3	26	38	7	23	33	5	17	22	4	63.2	65.432	2478600000	4182400000	32714000	61965000	104560000	817850	2569500000	2543200000	1169600000
P38159;H3BT71;Q2VIN3;Q96E39;H3BR27;A0A1B0GUK8;H0Y6E7;B4E352;H3BNC1;B3KRG5;H3BUY5;A8K8A6;O75526;Q8N7X1	RNA-binding motif protein, X chromosome;RNA-binding motif protein, X chromosome, N-terminally processed;RNA binding motif protein, X-linked-like-1	RBMX;RBMXL1	RBMX_HUMAN RNA-binding motif protein, X chromosome OS=Homo sapiens OX=9606 GN=RBMX PE=1 SV=3;H3BT71_HUMAN RNA binding motif protein X-linked OS=Homo sapiens OX=9606 GN=RBMX PE=1 SV=1;Q2VIN3_HUMAN RBM1 (Fragment) OS=Homo sapiens OX=9606 PE=4 SV=1;RMXL1_HUMA	14	5	1	0	5	1	0	5	1	0	14.1	42.331	65931000	74182000	0	2637200	2967300	0	60294000	54938000	0
P38570	Integrin alpha-E;Integrin alpha-E light chain;Integrin alpha-E heavy chain	ITGAE	ITAE_HUMAN Integrin alpha-E OS=Homo sapiens OX=9606 GN=ITGAE PE=1 SV=3	1	1	0	0	1	0	0	1	0	0	0.8	130.16	0	0	0	0	0	0	0	0	0
Q6FHX6;P39748;F5H1Y3;I3L3E9;B4DWZ4	Flap endonuclease 1	FEN1	Q6FHX6_HUMAN Flap endonuclease 1 OS=Homo sapiens OX=9606 GN=FEN1 PE=2 SV=1;FEN1_HUMAN Flap endonuclease 1 OS=Homo sapiens OX=9606 GN=FEN1 PE=1 SV=1;F5H1Y3_HUMAN Flap structure-specific endonuclease 1 (Fragment) OS=Homo sapiens OX=9606 GN=FEN1 PE=1 SV=1	5	0	3	0	0	3	0	0	3	0	7.4	42.592	0	24319000	0	0	1215900	0	0	16162000	0
P42167;G5E972;P42166;Q59G12;H0YJH7	Lamina-associated polypeptide 2, isoforms beta/gamma;Thymopoietin;Thymopentin;Lamina-associated polypeptide 2, isoform alpha;Thymopoietin;Thymopentin	TMPO	LAP2B_HUMAN Lamina-associated polypeptide 2, isoforms beta/gamma OS=Homo sapiens OX=9606 GN=TMPO PE=1 SV=2;G5E972_HUMAN Thymopoietin OS=Homo sapiens OX=9606 GN=TMPO PE=1 SV=1;LAP2A_HUMAN Lamina-associated polypeptide 2, isoform alpha OS=Homo sapiens OX=960	5	2	5	0	2	5	0	2	5	0	13.4	50.67	28943000	139100000	0	1315600	6322700	0	70786000	50602000	0
Q4VAQ3;Q59FV0;P43681	Neuronal acetylcholine receptor subunit alpha-4	CHRNA4	Q4VAQ3_HUMAN CHRNA4 protein OS=Homo sapiens OX=9606 GN=CHRNA4 PE=2 SV=1;Q59FV0_HUMAN Cholinergic receptor, nicotinic, alpha polypeptide 4 variant (Fragment) OS=Homo sapiens OX=9606 PE=2 SV=1;ACHA4_HUMAN Neuronal acetylcholine receptor subunit alpha-4 OS=Ho	3	0	1	0	0	1	0	0	1	0	2.9	49.872	0	0	0	0	0	0	0	0	0
P46087;F5GYR3	Probable 28S rRNA (cytosine(4447)-C(5))-methyltransferase	NOP2	NOP2_HUMAN 28S rRNA (cytosine(4447)-C(5))-methyltransferase OS=Homo sapiens OX=9606 GN=NOP2 PE=1 SV=2	2	1	2	1	1	2	1	1	2	1	4.2	89.301	3418700	7425600	0	106840	232050	0	4242100	4111700	0
Q59GE4;P46783;A0A2R8Y6L3;F6U211;A0A2R8Y7H1;A0A2R8YFH6;A0A1W2PQS6;Q9NQ39;S4R435	40S ribosomal protein S10;Putative 40S ribosomal protein S10-like	RPS10;RPS10P5	Q59GE4_HUMAN Small ribosomal subunit protein eS10 (Fragment) OS=Homo sapiens OX=9606 PE=3 SV=1;RS10_HUMAN Small ribosomal subunit protein eS10 OS=Homo sapiens OX=9606 GN=RPS10 PE=1 SV=1;A0A2R8Y6L3_HUMAN Small ribosomal subunit protein eS10 (Fragment) OS=Ho	9	1	2	0	1	2	0	1	2	0	17.2	19.86	29818000	257150000	0	3313100	28572000	0	0	170900000	0
P47929	Galectin-7	LGALS7	LEG7_HUMAN Galectin-7 OS=Homo sapiens OX=9606 GN=LGALS7 PE=1 SV=2	1	3	2	0	3	2	0	3	2	0	27.2	15.075	20972000	47879000	0	2097200	4787900	0	19906000	32887000	0
P48668;B2R853;B4DRY0;B4DKV4	Keratin, type II cytoskeletal 6C	KRT6C	K2C6C_HUMAN Keratin, type II cytoskeletal 6C OS=Homo sapiens OX=9606 GN=KRT6C PE=1 SV=3;B2R853_HUMAN cDNA, FLJ93744, highly similar to Homo sapiens keratin 6E (KRT6E), mRNA OS=Homo sapiens OX=9606 PE=2 SV=1;B4DRY0_HUMAN cDNA FLJ54379, highly similar to Ker	4	21	27	2	15	15	1	0	0	0	47.7	60.024	587700000	1415300000	1135000	19590000	47177000	37833	623670000	902000000	38176000
P49006	MARCKS-related protein	MARCKSL1	MRP_HUMAN MARCKS-related protein OS=Homo sapiens OX=9606 GN=MARCKSL1 PE=1 SV=2	1	1	0	0	1	0	0	1	0	0	7.7	19.529	6035100	0	0	1005800	0	0	6035100	0	0
Q53H03;P49321;B4DS57;Q6PJY7;E9PPR5;Q5T626;H0YDS9;O95138;Q9P1N1;Q5T624;E9PPQ8;E9PI86;E9PRH9;H0YF33	Nuclear autoantigenic sperm protein	NASP	Q53H03_HUMAN Nuclear autoantigenic sperm protein (Fragment) OS=Homo sapiens OX=9606 PE=2 SV=1;NASP_HUMAN Nuclear autoantigenic sperm protein OS=Homo sapiens OX=9606 GN=NASP PE=1 SV=2;B4DS57_HUMAN Nuclear autoantigenic sperm protein OS=Homo sapiens OX=9606	14	4	5	0	4	5	0	4	5	0	9.1	85.235	38091000	65289000	0	885830	1518400	0	46853000	34629000	0
Q9UHT7;P49454	Centromere protein F	CENPF	Q9UHT7_HUMAN PRO1779 OS=Homo sapiens OX=9606 PE=2 SV=1;CENPF_HUMAN Centromere protein F OS=Homo sapiens OX=9606 GN=CENPF PE=1 SV=3	2	1	1	0	1	1	0	1	1	0	8.6	20.393	0	0	0	0	0	0	0	0	0
Q0VGA5;Q53HA4;Q5T5C7;P49591	Serine--tRNA ligase, cytoplasmic	SARS	Q0VGA5_HUMAN serine--tRNA ligase OS=Homo sapiens OX=9606 GN=SARS PE=2 SV=1;Q53HA4_HUMAN serine--tRNA ligase (Fragment) OS=Homo sapiens OX=9606 PE=2 SV=1;Q5T5C7_HUMAN serine--tRNA ligase OS=Homo sapiens OX=9606 GN=SARS1 PE=1 SV=1;SYSC_HUMAN Serine--tRNA lig	4	0	1	0	0	1	0	0	1	0	2.9	58.406	0	17674000	0	0	654600	0	0	11746000	0
P50749	Ras association domain-containing protein 2	RASSF2	RASF2_HUMAN Ras association domain-containing protein 2 OS=Homo sapiens OX=9606 GN=RASSF2 PE=1 SV=1	1	1	0	0	1	0	0	1	0	0	3.4	37.79	0	0	0	0	0	0	0	0	0
Q53HU0;P50990;Q7Z759;H7C4C8;H7C2U0	T-complex protein 1 subunit theta	CCT8	Q53HU0_HUMAN T-complex protein 1 subunit theta (Fragment) OS=Homo sapiens OX=9606 PE=2 SV=1;TCPQ_HUMAN T-complex protein 1 subunit theta OS=Homo sapiens OX=9606 GN=CCT8 PE=1 SV=4;Q7Z759_HUMAN T-complex protein 1 subunit theta OS=Homo sapiens OX=9606 GN=CCT	5	6	12	0	6	12	0	6	12	0	24.6	59.65	72835000	346870000	0	1968500	9374800	0	81012000	222350000	0
P52597;B4DKS8;A0A1B0GW42	Heterogeneous nuclear ribonucleoprotein F;Heterogeneous nuclear ribonucleoprotein F, N-terminally processed	HNRNPF	HNRPF_HUMAN Heterogeneous nuclear ribonucleoprotein F OS=Homo sapiens OX=9606 GN=HNRNPF PE=1 SV=3;B4DKS8_HUMAN Heterogeneous nuclear ribonucleoprotein F OS=Homo sapiens OX=9606 PE=2 SV=1	3	4	1	0	2	0	0	2	0	0	13.7	45.671	27866000	0	0	1857700	0	0	27866000	0	0
Q6IBA2;Q59G24;P53999;Q6E433;B7Z1Z0	Activated RNA polymerase II transcriptional coactivator p15	PC4;SUB1	Q6IBA2_HUMAN Activated RNA polymerase II transcriptional coactivator p15 OS=Homo sapiens OX=9606 GN=PC4 PE=2 SV=1;Q59G24_HUMAN Activated RNA polymerase II transcriptional coactivator p15 (Fragment) OS=Homo sapiens OX=9606 PE=2 SV=1;TCP4_HUMAN Activated RNA	5	2	0	0	2	0	0	2	0	0	18.9	14.395	14263000	0	0	2852600	0	0	14263000	0	0
P55081	Microfibrillar-associated protein 1	MFAP1	MFAP1_HUMAN Microfibrillar-associated protein 1 OS=Homo sapiens OX=9606 GN=MFAP1 PE=1 SV=2	1	2	2	0	2	2	0	2	2	0	6.2	51.958	12875000	17677000	0	757320	1039800	0	13368000	11255000	0
P56385	ATP synthase subunit e, mitochondrial	ATP5I	ATP5I_HUMAN ATP synthase subunit e, mitochondrial OS=Homo sapiens OX=9606 GN=ATP5ME PE=1 SV=2	1	1	1	0	1	1	0	1	1	0	15.9	7.9331	18998000	21158000	0	6332600	7052600	0	18998000	14061000	0
Q6DKV0;P56715	Oxygen-regulated protein 1	RP1	Q6DKV0_HUMAN Retinitis pigmentosa 1 (Fragment) OS=Homo sapiens OX=9606 GN=RP1 PE=4 SV=1;RP1_HUMAN Oxygen-regulated protein 1 OS=Homo sapiens OX=9606 GN=RP1 PE=1 SV=1	2	0	1	0	0	1	0	0	1	0	2.9	38.68	0	0	0	0	0	0	0	0	0
P58546;Q69YG1;C9JL85	Myotrophin	MTPN;DKFZp761E1322	MTPN_HUMAN Myotrophin OS=Homo sapiens OX=9606 GN=MTPN PE=1 SV=2;Q69YG1_HUMAN Myotrophin OS=Homo sapiens OX=9606 GN=DKFZp761E1322 PE=2 SV=1;C9JL85_HUMAN Myotrophin OS=Homo sapiens OX=9606 GN=MTPN PE=1 SV=1	3	1	1	0	1	1	0	1	1	0	22	12.895	4410700	0	0	735120	0	0	4410700	0	0
Q6EZE9;P59666;P59665	Neutrophil defensin 3;HP 3-56;Neutrophil defensin 2;Neutrophil defensin 1;HP 1-56;Neutrophil defensin 2	DEFA3;DEFA1	Q6EZE9_HUMAN Defensin, alpha 3, neutrophil-specific OS=Homo sapiens OX=9606 GN=DEFA3 PE=2 SV=1;DEF3_HUMAN Neutrophil defensin 3 OS=Homo sapiens OX=9606 GN=DEFA3 PE=1 SV=1;DEF1_HUMAN Neutrophil defensin 1 OS=Homo sapiens OX=9606 GN=DEFA1 PE=1 SV=1	3	2	0	0	2	0	0	2	0	0	19.1	10.245	96373000	0	0	24093000	0	0	96373000	0	0
V9HWK1;Q53HE2;P60174;B4DUI5;Q2QD09;U3KPZ0;U3KPS5;U3KQF3	Triosephosphate isomerase	HEL-S-49;TPI1	V9HWK1_HUMAN Triosephosphate isomerase OS=Homo sapiens OX=9606 GN=HEL-S-49 PE=2 SV=1;Q53HE2_HUMAN Triosephosphate isomerase (Fragment) OS=Homo sapiens OX=9606 PE=2 SV=1;TPIS_HUMAN Triosephosphate isomerase OS=Homo sapiens OX=9606 GN=TPI1 PE=1 SV=4;B4DUI5_H	8	7	5	0	7	5	0	7	5	0	48.6	26.669	223620000	245490000	0	13154000	14441000	0	205040000	181740000	0
[truncated: 223 more rows]

## Sheet: POSTAR3_RBS_module_RBP_binding_
RBPALKBH5CAPRIN1CPSF1CPSF3CPSF4CPSF6CPSF7CSTF2CSTF2TEIF3BEIF3DEIF3GELAVL1FIP1L1HNRNPCIGF2BP1IGF2BP2IGF2BP3LIN28ALIN28BMOV10NOP58NUDT21PUM2RTCBWDR33YTHDF1YTHDF2YTHDF3ZC3H7B	Cell & tissue typeHEK293HEK293THeLaHuh7	RBS location	Score<span class="glyphicon glyphicon-question-sign" title="Piranha score: Peak heights from the CLIP-seq data. PARalyzer score: T-to-C transition ratio, while higher ratio means more possible to bind RBPs. MiClip score: Probability of RBP binding. CIMS (CTK) score: Mismatch (HITS-CLIP) / Truncated (iCLIP) peak heights. PureCLIP score: Sum of log posterior probability ratio scores. ENCODE eCLIP s…	PhastCons score	PhyloP score	Transcript ID	Data accession	Overexpression Info
[truncated: 244 more rows]
